# Supplementary material for: Impact of Phyllosphere Methylobacterium on Host Rice Landraces
Source: Microbiol Spectr. 2022 Jul 20;10(4):e00810-22. doi: 10.1128/spectrum.00810-22 (PMC9431194; doi:10.1128/spectrum.00810-22)
Supplement: Supplemental file 1 — Data Set S1. Download spectrum.00810-22-s0001.xlsx, XLSX file, 1.8 MB [file spectrum.00810-22-s0001.xlsx]

## Sheet: Plant traits_Figs3, S4-S5 
	CHAKHAO													PHOUREN-MUBI												PHOU-NGANG
TREAT	Treat	Growthrate (inch/month)	Height (inch)	Flag leaf length (cm)	Flag leaf width (cm)	Number of tillers	Number of panicles	total grain weight (yield) (g)	Average grain weight (g)	number of filled grains	Percent filled grains			Treat	Growthrate (inch/month)	Height (inch)	Flag leaf length (cm)	Flag leaf width (cm)	Number of tillers	Number of panicles	total grain weight (yield) (g)	Average grain weight (g)	number of filled grains	Percent filled grains		Treat	Growthrate (inch/month)	Height (inch)	Flag leaf length (cm)	Flag leaf width (cm)	Number of tillers	Number of panicles	total grain weight (yield) (g)	Average grain weight (g)	number of filled grains	Percent filled grains
A=UNTREATED	A	17.1667	64.5	30	2	15	14	13.69	0.0204328	670	45.6403			A	12.6667	52	30.5	1.6	14	6	2.22	0.0228866	97	30.5994		A	12	42	32	1.4	16	10	4.97	0.0227982	218	46.4819
B=BROTH CONTROL	A	13.6667	55	48	1.9	18	17	8.07	0.0181757	444	33.1343			A	13.4	54	32	1.5	15	14	14.2	0.021194	670	78.271		A	10.8333	38	25.5	1.6	17	9	8.79	0.0231926	379	67.1986
C=OWN	A	14.8333	58	36	1.7	16	16	24.36	0.0204706	1190	62.83			A	14.9333	56.5	31.6	1.5	14	14	10.18	0.0192439	529	67.3885		A	10.2333	38.5	27	1.5	12	9	5.58	0.0225911	247	48.1481
D=OTHER	A	14.5	57.5	44	1.8	12	10	12.14	0.0201661	602	49.8344			A	16.8333	63	27	1.2	20	11	4.4	0.0199095	221	36.8948		A	7.13333	28	28	1.5	10	11	4.21	0.0214796	196	44.4444
	A	15.8333	61.5	31	1.8	14	13	27.62	0.0232492	1188	71.6094			A	15.3333	60	38	1.4	18	17	9.79	0.0220993	443	56.2897		A	12.2	43	26	1.6	16	10	6.54	0.0242222	270	54.7667
Red marks = influential points	A	16.3333	63	32	1.8	18	6	8.87	0.0219554	404	54.0107			A	13.7333	55	27	1.6	16	9	9.15	0.0234615	390	62.5		A	12.5	44.5	27.5	1.5	13	14	17.43	0.0147963	1178	75.0797
	A	14.8333	58.5	33	1.7	14	12	7.37	0.0145652	506	38.685			A	14.8333	55.5	27.5	1.5	16	9	5.39	0.02156	250	62.5		A	10.6667	37.8	25	1.65	15	9	8.26	0.0231373	357	54.9231
	A	16.6667	64	42	1.9	12	12	8.75	0.0173267	505	31.6813			A	15.1667	58	31	1.6	18	13	6.09	0.0225556	270	34.9288		A	10.1333	36	30	1.6	14	9	6.23	0.0239615	260	50.0963
	A	14.7333	58	33	2	16	24	18.36	0.0206524	889	25.7011			A	16.6667	63.5	32	1.6	15	10	7.29	0.0193883	376	58.0247		A	11.3333	39	27.5	1.4	13	10	6.54	0.0242222	270	54.7667
	A	16.1667	59.5	32.5	1.8	14	14	8.53	0.0209799	398	16.929			A	17.5	65.5	33	1.4	13	5	5.88	0.0250213	235	58.1683		A	12.4667	42.5	25	1.5	14	13	18.43	0.0267489	689	82.0238
	A	15.8333	60	42	1.9	20	17	34.69	0.0249928	1388	63.1771			A	13.5333	55.1	29	1.5	20	10	6.28	0.0215068	292	62.931		A	12.9	45	30	1.5	16	10	9.89	0.024602	402	63.3071
	A	17	62	40	2	22	15	14.14	0.0208555	678	44.723			A	16.5	61.5	28	1.6	20	7	5.57	0.0230165	242	58.0336		A	12.6333	44	27.5	1.4	12	17	1.69	0.0160952	105	7.92453
	A	15.8333	63.5	33.5	1.8	16	9	8.59	0.0186739	460	51.1111			A	13	54	30	1.2	18	10	3.03	0.0344318	88	18.7234		A	12.7333	44.2	28	1.6	22	7	5.03	0.0252764	199	56.8571
	A	16.5	64.5	33	1.8	10	18	36.59	0.0167844	2180	64.1176			A	13.6667	56.5	27.5	1.5	13	12	8.45	0.0213924	395	60.3053		A	11.6667	41	27	1.4	18	17	23.09	0.0241023	958	73.8628
	A	15	58	31	1.8	18	26	41.42	0.0192115	2156	60.2066			A	13.6667	56	31	1.5	14	9	8.65	0.0217884	397	71.2747		A	12.3333	43	26	1.4	11	10	20.22	0.0334215	605	60.4396
	B	13.4	54	31	1.7	17	11	17.68	0.0174704	1012	62.6238			B	11.5333	50	26	1.4	22	17	45.76	0.0382929	1195	81.6815		B	9.43333	33	28.5	1.5	14	13	12.2	0.0187692	650	57.2687
	B	17	64	34.6	1.7	19	8	8.05	0.0166322	484	63.103			B	12.7667	53	36	1.3	14	20	28.7	0.0160874	1784	60.3314		B	7.4	30	33.5	1.5	36	16	14.26	0.0165429	862	64.2804
	B	14.1667	56	42	2	6	14	19.19	0.0167598	1145	65.9182			B	12.7333	54	24	1.3	8	28	37.53	0.016475	2278	80.9524		B	10.1667	38.5	32.5	1.6	20	12	20.975	0.0248225	845	61.2319
	B	12.5333	51.6	25	1.6	16	13	5.61	0.0146859	382	50.3294			B	14.2	56	25.5	1.3	12	25	48	0.0536313	895	76.824		B	8.5	33.5	35.5	1.4	12	17	20.06	0.0340577	589	61.4181
	B	13	53.4	24	1.7	14	13	17.73	0.0160889	1102	41.1655			B	14.3333	55	24.5	1.4	13	17	23.11	0.029477	784	65.2789		B	10.2667	37.5	30.5	1.4	22	13	11.7	0.00847826	1380	74.0343
	B	17.3333	65	28	1.7	15	21	23.28	0.0209919	1109	49.3987			B	15.3333	60	26	1.3	13	18	20.071	0.0163711	1226	76.5293		B	9.5	35.5	33	1.5	17	15	33.11	0.0533172	621	65.8537
	B	14	54	24.5	1.7	13	20	23.84	0.0224271	1063	50.1652			B	15.6667	60	32	1.3	23	16	22.79	0.0159818	1426	84.9315		B	12.3333	44	31.5	1.4	14	11	13.21	0.0217987	606	57.7693
	B	14.6667	57	28	1.6	13	8	13.33	0.0217101	614	62.0829			B	13.4333	53	43.5	1.3	22	22	35.71	0.0278549	1282	87.0924		B	7.06667	28.5	37.5	1.5	14	13	14.63	0.086568	169	19.8357
	B	17.6667	64	28	1.7	11	15	23.46	0.0233433	1005	74.3893			B	14.1667	56	39	1.4	22	15	32.81	0.0233026	1408	79.4134		B	7.83333	30	26.5	1.5	12	14	3.84	0.00528198	727	61.6624
	B	15.3333	60	25	1.7	5	13	15.72	0.0201023	782	59.2424			B	14.6667	58	30	1.6	23	20	46.34	0.0367486	1261	77.0312		B	9.83333	36.5	28.5	1.5	6	16	14.58	0.0152033	959	80.7239
	B	14.3333	56	30	1.6	16	23	36.3	0.0213655	1699	61.2473			B	16	62	27.5	1.5	14	16	41.13	0.0309016	1331	80.6178		B	11.6	42.5	30	1.3	16	17	35.37	0.0245796	1439	78.5052
	B	13.5	55	31	1.6	17	23	36.59	0.0212856	1719	59.5841			B	14	57	31	1.4	10	11	21.98	0.0171987	1278	69.7979		B	12.7333	44.5	33	1.5	16	13	15.52	0.0142385	1090	60.8599
	B	13.4333	54	31.5	1.5	18	10	10.82	0.0215109	503	70.0557			B	13.1	55	32.5	1.5	13	13	19.95	0.023388	853	67.3776		B	8.33333	32	30.5	1.6	14	17	23.24	0.029455	789	77.5811
	B	14.4	56	24.6	1.7	13	21	41.42	0.0186493	2221	75.3648			B	12.6667	54	33	1.6	11	18	27.67	0.0344583	803	75.4699		B	11.5	41.5	31	1.4	16	11	16.66	0.0103478	1610	61.3567
	B	13.5	56	31	1.7	16	25	27.73	0.021698	1278	78.1174			B	13.3333	53	31	1.6	10	25	56.13	0.0560739	1001	77.9595		B	8.66667	33	33	1.4	20	21	35.15	0.0675962	520	51.5873
	C	14	56	35	1.8	16	16	9.96	0.0197228	505	55.9247			C	16.1667	64	32.5	1.5	24	14	35.29	0.030821	1145	74.7389		C	9	33	30	1.4	17	13	10.2	0.0105699	965	69.2253
	C	12.8333	54	36.5	1.6	22	9	38.03	0.0207361	1834	72.7778			C	14.3333	56	29	1.3	22	13	24.05	0.0290109	829	86.8063		C	8.23333	32	31	1.4	11	14	25.5	0.0335085	761	69.4343
	C	13.6667	54	32.5	1.7	13	19	11.7	0.0177812	658	76.4228			C	14.4333	57	31	1.6	20	19	33.77	0.0367865	918	77.0781		C	8.66667	33	32.5	1.4	11	10	18.69	0.0337975	553	66.5463
	C	13.6667	55	31	1.7	13	6	19.52	0.0186973	1044	78.9713			C	13.6667	56	32.5	1.4	17	18	30.81	0.0236454	1303	87.1572		C	9.3	35.7	29.5	1.3	20	8	12.22	0.0269163	454	39.9648
	C	17.3333	66	31.5	1.7	23	13	27.87	0.0199642	1396	72.033			C	12.7667	54	33	1.3	13	25	35.5	0.0193355	1836	75.4934		C	8.66667	32	30.5	1.5	9	19	10.15	0.0101908	996	67.8012
	C	16.3333	64	31	1.7	20	18	34.69	0.0190709	1819	79.0182			C	12.3333	53	30.5	1.5	14	19	30.57	0.0252645	1210	85.7548		C	9.7	34.5	31.5	1.6	13	14	22.15	0.28038	79	19.0821
	C	16.2667	64.5	32	1.7	22	20	17.64	0.0175697	1004	59.1981			C	13.0667	54	33.5	1.3	28	16	25.5	0.0167323	1524	85.8108		C	9.63333	34	32	1.6	19	10	1.81	0.00313692	577	70.2801
	C	13.3333	56	33	1.8	16	17	32.1	0.0240991	1332	74.5801			C	13.2333	55	33.5	1.3	29	18	23.7	0.0195383	1939	79.9078		C	8.4	33	32	1.4	22	8	11.36	0.01693	671	49.1215
	C	15.0667	60	30	1.9	18	21	27.9	0.0219167	1273	74.4009			C	14	58	35	1.3	27	14	31.78	0.0347322	1213	77.4767		C	12.5	43.5	34.5	1.4	23	18	16.58	0.0226503	732	63.5417
	C	13.9	57	31	2	18	10	39.8	0.0227559	1749	68.9125			C	15.6667	60	36.5	1.4	28	26	47.72	0.0339644	915	80.2399		C	11.3333	41	33	1.3	14	13	10.68	0.0203817	524	56.1028
	C	14	58	33	2	20	23	9.77	0.0170209	574	42.0513			C	15.3333	60	33	1.3	29	14	21.93	0.0184907	1405	79.4374		C	11.9333	42.5	34.5	1.5	12	13	9.63	0.0282405	341	52.4615
	C	14	55	31.5	1.6	20	10	24.06	0.0187383	1284	60.2251			C	16.4	64	31	1.3	27	16	34.79	0.0264563	1186	81.8804		C	7.26667	30	34.5	1.5	19	7	7.25	0.0366162	198	35.8696
	C	14.3333	60	34	1.7	13	16	10.28	0.0199612	515	45.9821			C	13.5667	56	37.6	1.5	14	15	31.71	0.0275739	1315	82.0257		C	8.9	32	34	1.5	22	9	4.38	0.0124079	353	68.9453
	C	14.8333	62	36	1.7	18	12	27.07	0.0178798	1514	68.5688			C	12.6667	54	35.5	1.3	15	18	40.93	0.026857	1150	75.3149		C	9.6	33.5	33.5	1.6	23	6	7.46	0.0195288	382	47.9297
	C	13.6667	54	32.5	1.7	14	16	11.38	0.0197227	577	40.4912			C	13.1667	54	37.5	1.3	12	6	7.84	0.0262207	299	73.3724		C	11.1667	38	31	1.6	26	11	10.07	0.0301497	334	50.5295
	D	12.8	50	25	1.8	19	16	7.02	0.0177722	395	55.6338			D	11.9333	51.5	32	1.3	22	13	20.57	0.0239009	1251	79.3951		D	8.66667	32	25	1.5	11	13	8.01	0.0153448	522	47.2826
	D	13.2333	53	30	1.8	20	7	13.21	0.0188445	701	58.9571			D	14	54	30	1.4	17	7	13.2	0.0244881	840	75.3266		D	6.73333	27.5	24.5	1.4	20	10	11.17	0.0139103	803	74.6283
	D	13.3333	54	28.5	1.6	15	12	19.58	0.0172968	1132	66.8241			D	14.8333	55.5	32.5	1.3	20	8	9.52	0.0254335	519	63.6364		D	7.66667	30	30	1.6	6	11	15.35	0.0353687	434	70.5691
	D	14.7667	56	28.5	1.6	22	12	16.96	0.0205825	824	72.2807			D	12.6667	53	31.5	1.3	13	16	29.9	0.0230508	413	60.3793		D	8.73333	34	32	1.4	13	10	10.21	0.0282044	362	53.4712
	D	13.5	55	30.5	1.7	14	10	11.41	0.0205957	554	39.515			D	12.1333	51.7	33.5	1.3	16	8	9.52	0.028377	573	72.4942		D	8.83333	32.5	30	1.4	15	13	8.33	0.0228219	365	35.4369
	D	15.4667	60	30.5	1.6	14	21	20.89	0.0186185	1122	54.9731			D	13.1667	53	27.5	1.5	17	9	16.26	0.0249518	622	75.6072		D	9.2	33	31	1.3	11	9	8.9	0.0182377	488	63.7076
	D	14.7667	60	27	1.5	17	16	24.99	0.0200562	1246	56.8171			D	15.9	63.7	32	1.4	12	11	15.52	0.0243575	716	77.088		D	7.13333	26.5	28.5	1.3	11	9	10.15	0.0206721	491	56.4368
	D	13.6667	53	26.5	1.4	15	11	7.56	0.0194859	389	47.3236			D	8	52	34	1.5	18	12	17.44	0.0250073	683	55.4155		D	6.73333	28	27.5	1.5	20	11	11.09	0.0230561	481	39.0105
	D	15	56	27.5	1.3	13								D	12.0667	51.5	25.6	1.3	22	12	17.08	0.0239764	1187	85.0515		D	9.16667	33.5	32	1.4	11	17	29.05	0.0239489	1213	63.243
	D	14.8667	58	30.5	1.7	17								D	12.9	54	33	1.4	16	16	28.46	0.0260242	825	82.6432		D	5.5	23.5	30.5	1.4	14	18	19.03	0.0227904	835	47.6055
	D	15.4333	62	30.5	1.7	15								D	13.8667	55.6	26.5	1.3	17	12	21.47	0.0253092	938	76.7236		D	7.26667	28.5	40	1.6	17	13	28.34	0.0199859	1418	71.2205
	D	14	57	31	1.7	15								D	14.3333	57	26.4	1.3	12	13	23.74	0.0248969	1213	66.5205		D	7.26667	30	29	1.3	13
	D	12.6667	55	32	1.6	20								D	12.4	53	30	1.4	18	16			455			D	6.4	24.5	28.5	1.6	15
	D	13.3333	54	32.5	1.5	11								D	12.8333	53.5	28.5	1.3	16	10						D	6.26667	23.5	30	1.5	17
	D	13.1	53	27.5	1.4	11								D	14.1333	56	33.5	1.3	12							D	8	28.5	27	1.5	20

## Sheet: diff_median_Fig 4
	After removing influential points
	Chakhao
		Treat	Growth-rate			A	B	C	D		Treat	Height		A	B	D	C		Treat	Flag leaf length		A	B	C	D		Treat	Flag leaf width		A	B	C	D		Treat	Number of tillers		A	B	C	D		Treat	Number of panicles		A	B	C	D
TREAT		A	17.1667			17.1667	13.4	14	12.8		A	64.5		64.5	54	50	56		A	30		30	31	35	25		A	2		2	1.7	1.8	1.8		A	15		15	17	16	19		A	14		14	18	23	10
A=UNTREATED		A	13.6667			13.6667	17	12.8333	13.2333		A	55		55	64	53	54		A	36		36	34.6	36.5	30		A	1.9		1.9	1.7	1.6	1.8		A	18		18	19	22	20		A	17		17	26	10	16
B=BROTH CONTROL		A	14.8333			14.8333	14.1667	13.6667	13.3333		A	58		58	56	54	54		A	44		44	25	32.5	28.5		A	1.7		1.7	1.6	1.7	1.6		A	16		16	16	13	15		A	16		16	11	21	12
C=OWN		A	14.5			14.5	12.5333	13.6667	14.7667		A	57.5		57.5	51.6	56	55		A	31		31	24	31	28.5		A	1.8		1.8	1.7	1.7	1.6		A	12		12	14	13	22		A	10		10	8	25	16
D=OTHER		A	15.8333			15.8333	13	16.3333	13.5		A	61.5		61.5	53.4	55	66		A	32		32	28	31.5	30.5		A	1.8		1.8	1.7	1.7	1.7		A	14		14	15	23	14		A	13		13	14	16	16
		A	16.3333			16.3333	14	16.2667	15.4667		A	63		63	65	60	64		A	33		33	24.5	31	30.5		A	1.8		1.8	1.7	1.7	1.6		A	18		18	13	20	14		A	6		6	13	9	7
		A	14.8333			14.8333	14.6667	13.3333	14.7667		A	58.5		58.5	54	60	64.5		A	42		42	28	32	27		A	1.7		1.7	1.6	1.7	1.5		A	14		14	13	22	17		A	12		12	13	19	12
		A	16.6667			16.6667	15.3333	15.0667	13.6667		A	64		64	57	53	56		A	33		33	28	33	26.5		A	1.9		1.9	1.7	1.8	1.4		A	12		12	11	16	15		A	12		12	21	6	12
		A	14.7333			14.7333	14.3333	13.9	15		A	58		58	64	56	60		A	32.5		32.5	25	30	27.5		A	2		2	1.7	1.9	1.7		A	16		16	16	18	13		A	24		24	20	13	10
		A	16.1667			16.1667	13.5	14	14.8667		A	59.5		59.5	60	58	57		A	42		42	30	31	30.5		A	1.8		1.8	1.6	2	1.7		A	14		14	17	18	17		A	14		14	8	18	21
		A	15.8333			15.8333	13.4333	14	15.4333		A	60		60	56	62	58		A	40		40	31	33	30.5		A	1.9		1.9	1.6	2	1.7		A	20		20	18	20	15		A	17		17	15	20	16
		A	17			17	14.4	14.3333	14		A	62		62	55	57	55		A	33.5		33.5	31.5	31.5	31		A	2		2	1.5	1.6	1.6		A	22		22	13	20	15		A	15		15	13	17	11
		A	15.8333			15.8333	13.5	14.8333	12.6667		A	63.5		63.5	54	55	60		A	33		33	24.6	34	32		A	1.8		1.8	1.7	1.7	1.5		A	16		16	16	13	20		B	9			23	21
		A	16.5			16.5		13.6667	13.3333		A	64.5		64.5	56	54	62		A	31		31	31	36	32.5		A	1.8		1.8	1.7	1.7	1.4		A	10		10		18	11		B	18				10
		A	15			15			13.1		A	58		58	56	53	54		B	31				32.5	27.5		A	1.8		1.8		1.7			A	18		18		14	11		B	26				23
		B	13.4		Median	15.8333	14	14	13.6667		B	54	Median	60	56	55	57		B	34.6	Median	33	28	32.5	30		B	1.7	Median	1.8	1.7	1.7	1.6		B	17	Median	16	16	18	15		B	11	Median	14	14	18	12
		B	17								B	64							B	25							B	1.7							B	19							B	8
		B	14.1667		D-B	-0.333333					B	56	D-B	-1					B	24	D-B	2					B	1.6	D-B	-0.1					B	16	D-B	-1					B	14	D-B	-2
		B	12.5333		C-B	0					B	51.6	C-B	1					B	28	C-B	4.5					B	1.7	C-B	0					B	14	C-B	2					B	13	C-B	4
		B	13		B-A	-1.83333					B	53.4	B-A	-4					B	24.5	B-A	-5					B	1.7	B-A	-0.1					B	15	B-A	0					B	13	B-A	0
		B	14								B	65							B	28							B	1.7							B	13							B	21
		B	14.6667								B	54							B	28							B	1.6							B	13							B	20
		B	15.3333								B	57							B	25							B	1.7							B	11							B	8
		B	14.3333								B	64							B	30							B	1.7							B	16							B	15
		B	13.5								B	60							B	31							B	1.6							B	17							B	13
		B	13.4333								B	56							B	31.5							B	1.6							B	18							B	23
		B	14.4								B	55							B	24.6							B	1.5							B	13							C	23
		B	13.5								B	54							B	31							B	1.7							B	16							C	10
		C	14								B	56							C	35							B	1.7							C	16							C	21
		C	12.8333								B	56							C	36.5							C	1.8							C	22							C	25
		C	13.6667								C	56							C	32.5							C	1.6							C	13							C	16
		C	13.6667								C	54							C	31							C	1.7							C	13							C	9
		C	16.3333								C	54							C	31.5							C	1.7							C	23							C	19
		C	16.2667								C	55							C	31							C	1.7							C	20							C	6
		C	13.3333								C	66							C	32							C	1.7							C	22							C	13
		C	15.0667								C	64							C	33							C	1.7							C	16							C	18
		C	13.9								C	64.5							C	30							C	1.8							C	18							C	20
		C	14								C	56							C	31							C	1.9							C	18							C	17
		C	14								C	60							C	33							C	2							C	20							C	21
		C	14.3333								C	57							C	31.5							C	2							C	20							C	10
		C	14.8333								C	58							C	34							C	1.6							C	13							C	23
		C	13.6667								C	55							C	36							C	1.7							C	18							D	10
		D	12.8								C	60							C	32.5							C	1.7							C	14							D	16
		D	13.2333								C	62							D	25							C	1.7							D	19							D	12
		D	13.3333								C	54							D	30							D	1.8							D	20							D	16
		D	14.7667								D	50							D	28.5							D	1.8							D	15							D	16
		D	13.5								D	53							D	28.5							D	1.6							D	22							D	7
		D	15.4667								D	54							D	30.5							D	1.6							D	14							D	12
		D	14.7667								D	56							D	30.5							D	1.7							D	14							D	12
		D	13.6667								D	55							D	27							D	1.6							D	17							D	10
		D	15								D	60							D	26.5							D	1.5							D	15							D	21
		D	14.8667								D	60							D	27.5							D	1.4							D	13							D	16
		D	15.4333								D	53							D	30.5							D	1.7							D	17							D	11
		D	14								D	56							D	30.5							D	1.7							D	15
		D	12.6667								D	58							D	31							D	1.7							D	15
		D	13.3333								D	62							D	32							D	1.6							D	20
		D	13.1								D	57							D	32.5							D	1.5							D	11
																											D	1.4							D	11

## Sheet: Microbiome_Fig 5 
	Fig 5A	Taxa	Untreated-R1	Untreated-R2	Broth control-R1	Broth control-R2	Broth control-R3	Broth control-R4	own-R1	own-R2	own-R3	own-R4	own-R5	other-R1	other-R2	other-R3	other-R4	other-R5		Fig 5B			Untreated-R1	Untreated-R2	Broth control-R1	Broth control-R2	Broth control-R3	Broth control-R4	own-R1	own-R2	own-R3	own-R4	own-R5	other-R1	other-R2	other-R3	other-R4	other-R5
R1, R2 and R3 are biological replicates		Bacteria_Proteobacteria_Gammaproteobacteria_Enterobacterales_Erwiniaceae_Pantoea_1	2115	52414	98	20744	1014	14933	510	2241	2426	4659	2158	40517	36161	4310	73375	25490				Total patho (B+P+X)	9394	47111	2365	49225	8286	11229	34904	4592	6792	4718	4060	8502	2303	2640	6964	5502
each cell gives the number of reads for each taxon		Bacteria_Proteobacteria_Alphaproteobacteria_Rhizobiales_Beijerinckiaceae_Methylobacterium-Methylorubrum_2	13399	4017	1615	1452	14378	10680	5087	4735	6071	23210	28254	69	336	7259	4371	6363				Total Methylo	23028	8495	5075	3984	28104	31393	10770	10051	18100	43485	45871	161	942	12288	16699	13827
		Bacteria_Proteobacteria_Gammaproteobacteria_Enterobacterales_Yersiniaceae_Serratia_3	0	101	222	41	87	0	49	11785	48	1498	805	923	89	18001	581	2681				Own reads	18063	5665	2645	2951	21902	18694	7051	6399	9812	32526	36307	69	501	10270	10997	10632
		Bacteria_Proteobacteria_Gammaproteobacteria_Enterobacterales_Yersiniaceae_Serratia_4	0	63	258	0	121	0	0	9123	0	1176	645	0	57	14536	438	2269				Other reads	1705	482	1179	208	1121	953	1034	437	1215	4617	580	17	104	598	2442	1042
		Bacteria_Proteobacteria_Gammaproteobacteria_Enterobacterales_Erwiniaceae_Pantoea_5	24	101	59	5213	246	0	167	952	961	2344	780	18515	8083	715	542	9377
		Bacteria_Proteobacteria_Gammaproteobacteria_Enterobacterales_Erwiniaceae_NA_6	0	601	29668	149	1721	0	301	200	134	156	459	0	66368	5871	1503	662				ENV reads	3260	2348	1251	825	5081	11746	2685	3215	7073	6342	8984	75	337	1420	3260	2153
		Bacteria_Proteobacteria_Gammaproteobacteria_Enterobacterales_Erwiniaceae_NA_7	43	3097	36160	86	3046	0	553	351	165	94	289	50	47444	1486	4064	317
		Bacteria_Proteobacteria_Alphaproteobacteria_Rhizobiales_Beijerinckiaceae_Methylobacterium-Methylorubrum_8	3052	1024	596	1114	4874	5890	1435	1233	2650	6375	3998	0	129	2566	4875	2823				Total microbiome	82252	124220	110471	98712	99996	115293	102097	83430	99612	120902	131629	69568	163255	103196	159184	104905
		Bacteria_Proteobacteria_Gammaproteobacteria_Burkholderiales_Burkholderiaceae_Burkholderia-Caballeronia-Paraburkholderia_9	0	21006	880	1575	1878	0	32692	657	376	570	237	8468	628	640	3198	946
		Bacteria_Proteobacteria_Gammaproteobacteria_Enterobacterales_Erwiniaceae_Pantoea_10	271	1499	0	0	117	0	62	159	160	43	25	0	0	41	0	6676			Relative to total microbiome	RA own M	0.219606	0.0456046	0.0239429	0.029895	0.219029	0.162143	0.0690618	0.076699	0.0985022	0.269028	0.275828	0.000991835	0.00306882	0.0995194	0.0690836	0.101349
		Bacteria_Proteobacteria_Alphaproteobacteria_Rhizobiales_Beijerinckiaceae_Methylobacterium-Methylorubrum_11	530	410	541	78	254	606	347	183	621	3956	345	17	37	336	1529	598				RA patho	0.11421	0.379255	0.0214083	0.498673	0.0828633	0.0973953	0.341871	0.0550402	0.0681846	0.0390233	0.0308443	0.122211	0.0141068	0.0255824	0.0437481	0.0524475
		Bacteria_Proteobacteria_Alphaproteobacteria_Rhizobiales_Beijerinckiaceae_Methylobacterium-Methylorubrum_12	2074	1341	827	510	2414	5857	1411	1504	4813	2605	4377	59	220	608	874	1025				RA total M	0.279969	0.0683867	0.0459397	0.0403598	0.281051	0.272289	0.105488	0.120472	0.181705	0.359671	0.348487	0.00231428	0.00577011	0.119074	0.104904	0.131805
		Bacteria_Proteobacteria_Alphaproteobacteria_Sphingomonadales_Sphingomonadaceae_Sphingomonas_13	5673	96	127	1445	3803	174	1259	854	955	991	5206	22	16	2975	860	533
		Bacteria_Actinobacteriota_Actinobacteria_Micrococcales_Microbacteriaceae_Curtobacterium_14	1792	959	1842	346	1506	6033	693	1291	1950	2772	3732	54	0	1454	1804	1096
		Bacteria_Proteobacteria_Alphaproteobacteria_Rhizobiales_Rhizobiaceae_Aureimonas_15	512	463	2873	252	3422	1095	1274	384	1456	1868	1864	27	70	1022	633	2470			Relative to total Methylo	RA own	0.784393	0.666863	0.521182	0.740713	0.77932	0.595483	0.654689	0.636653	0.542099	0.747982	0.791502	0.428571	0.531847	0.835775	0.658542	0.76893
		Bacteria_Proteobacteria_Alphaproteobacteria_Rhizobiales_Rhizobiaceae_Allorhizobium-Neorhizobium-Pararhizobium-Rhizobium_16	841	179	825	337	2006	4556	3451	3726	1453	2999	1385	66	80	876	961	194				RA Other	0.0740403	0.0567393	0.232315	0.0522088	0.0398876	0.0303571	0.0960074	0.0434783	0.0671271	0.106175	0.0126442	0.10559	0.110403	0.0486654	0.146236	0.0753598
		Bacteria_Proteobacteria_Alphaproteobacteria_Sphingomonadales_Sphingomonadaceae_Novosphingobium_17	1000	77	340	119	4207	858	4061	839	1783	2701	1199	82	107	847	308	331				RA Env	0.141567	0.276398	0.246502	0.207078	0.180793	0.37416	0.249304	0.319869	0.390773	0.145843	0.195854	0.465839	0.357749	0.11556	0.195221	0.15571
		Bacteria_Proteobacteria_Alphaproteobacteria_Rhizobiales_Beijerinckiaceae_Methylobacterium-Methylorubrum_18	1600	614	382	385	2646	2062	521	373	1076	2614	4031	0	36	410	1600	1334
		Bacteria_Proteobacteria_Gammaproteobacteria_Burkholderiales_Burkholderiaceae_Burkholderia-Caballeronia-Paraburkholderia_19	2091	269	257	22401	2025	421	631	292	3481	404	187	0	124	204	662	156
		Bacteria_Proteobacteria_Alphaproteobacteria_Rhizobiales_Beijerinckiaceae_Methylobacterium-Methylorubrum_20	526	177	248	131	442	1405	238	479	606	1686	2042	16	18	152	117	627
		Bacteria_Proteobacteria_Gammaproteobacteria_Enterobacterales_Erwiniaceae_NA_21	0	0	0	0	307	0	0	0	0	0	0	0	0	0	0	0
		Bacteria_Proteobacteria_Alphaproteobacteria_Sphingomonadales_Sphingomonadaceae_Sphingomonas_22	574	465	179	2363	1156	1000	487	984	784	224	892	0	0	761	577	307
		Bacteria_Proteobacteria_Gammaproteobacteria_Pseudomonadales_Pseudomonadaceae_Pseudomonas_23	69	21733	0	0	34	0	0	85	42	29	3	0	0	3	42	567
		Bacteria_Proteobacteria_Gammaproteobacteria_Pseudomonadales_Pseudomonadaceae_Pseudomonas_24	341	63	257	92	405	1252	168	260	395	1023	470	0	0	196	1048	687
		Bacteria_Proteobacteria_Alphaproteobacteria_Sphingomonadales_Sphingomonadaceae_Sphingomonas_25	1366	227	425	391	897	4430	951	674	1549	1683	953	0	0	1506	502	231
		Bacteria_Proteobacteria_Alphaproteobacteria_Rhizobiales_Rhizobiaceae_Ochrobactrum_26	27	47	592	157	465	0	4364	187	1152	118	39	230	392	157	45	99
		Bacteria_Proteobacteria_Alphaproteobacteria_Sphingomonadales_Sphingomonadaceae_Sphingomonas_27	325	47	119	95	326	346	234	1199	450	529	8503	0	0	283	198	85
		Bacteria_Proteobacteria_Gammaproteobacteria_Enterobacterales_Erwiniaceae_Pantoea_28	75	1204	0	55	97	58	0	0	0	72	0	0	0	45	25	8221
		Bacteria_Proteobacteria_Gammaproteobacteria_Pseudomonadales_Pseudomonadaceae_Pseudomonas_29	571	909	117	80	618	3948	99	411	398	63	979	0	1400	757	0	393
		Bacteria_Proteobacteria_Gammaproteobacteria_Burkholderiales_Burkholderiaceae_Burkholderia-Caballeronia-Paraburkholderia_30	0	257	101	23399	1247	376	361	63	0	0	61	0	151	143	345	0
		Bacteria_Proteobacteria_Alphaproteobacteria_Sphingomonadales_Sphingomonadaceae_Sphingomonas_31	1173	715	54	210	2485	767	304	848	469	659	1324	0	0	1172	299	136
		Bacteria_Proteobacteria_Alphaproteobacteria_Sphingomonadales_Sphingomonadaceae_Sphingomonas_32	1044	861	140	148	1442	716	280	989	1251	499	907	17	43	527	58	116
		Bacteria_Proteobacteria_Gammaproteobacteria_Burkholderiales_Comamonadaceae_Comamonas_33	0	0	0	0	0	0	0	0	0	3318	15	0	0	20	0	960
		Bacteria_Proteobacteria_Alphaproteobacteria_Rhizobiales_Beijerinckiaceae_Methylobacterium-Methylorubrum_34	988	323	0	85	1162	3460	525	847	720	657	1543	0	99	278	440	194
		Bacteria_Proteobacteria_Gammaproteobacteria_Enterobacterales_Enterobacteriaceae_Escherichia-Shigella_35	288	25	110	18	125	714	123	268	332	557	223	0	0	272	1566	1068
		Bacteria_Actinobacteriota_Actinobacteria_Micrococcales_Microbacteriaceae_Curtobacterium_36	1097	565	975	332	859	845	212	460	861	775	3832	0	73	188	238	339
		Bacteria_Proteobacteria_Gammaproteobacteria_Enterobacterales_Yersiniaceae_Serratia_37	0	0	189	0	0	0	134	0	0	0	0	22	0	0	0	0
		Bacteria_Proteobacteria_Alphaproteobacteria_Sphingomonadales_Sphingomonadaceae_Sphingomonas_38	1266	234	162	782	777	1487	432	1598	622	470	677	0	0	758	1376	403
		Bacteria_Proteobacteria_Gammaproteobacteria_Xanthomonadales_Rhodanobacteraceae_Dyella_39	782	0	0	348	1219	1410	4825	546	422	139	453	0	8	159	73	0
		Bacteria_Proteobacteria_Alphaproteobacteria_Rhizobiales_Beijerinckiaceae_Methylobacterium-Methylorubrum_40	133	72	638	93	867	295	687	254	569	561	235	0	67	262	617	395
		Bacteria_Proteobacteria_Alphaproteobacteria_Rhizobiales_Beijerinckiaceae_Methylobacterium-Methylorubrum_41	458	421	141	93	1007	726	387	322	595	1046	942	0	0	288	732	0
		Bacteria_Proteobacteria_Gammaproteobacteria_Xanthomonadales_Xanthomonadaceae_Stenotrophomonas_42	349	86	76	90	1129	0	1679	301	1626	405	91	45	0	148	179	146
		Bacteria_Actinobacteriota_Actinobacteria_Pseudonocardiales_Pseudonocardiaceae_Actinomycetospora_43	272	89	18	89	351	32	1659	400	176	501	986	0	0	396	360	305
		Bacteria_Proteobacteria_Alphaproteobacteria_Sphingomonadales_Sphingomonadaceae_Sphingomonas_44	627	0	64	100	969	360	198	215	538	163	1063	0	0	1196	342	118
		Bacteria_Proteobacteria_Alphaproteobacteria_Acetobacterales_Acetobacteraceae_Roseomonas_45	494	104	411	84	360	901	338	304	379	406	375	0	0	526	337	293
		Bacteria_Proteobacteria_Alphaproteobacteria_Sphingomonadales_Sphingomonadaceae_Sphingomonas_46	185	56	83	145	359	418	150	138	3432	520	471	0	41	434	98	38
		Bacteria_Proteobacteria_Gammaproteobacteria_Burkholderiales_Burkholderiaceae_Burkholderia-Caballeronia-Paraburkholderia_47	169	0	193	0	189	561	0	93	85	53	214	0	0	0	353	178
		Bacteria_Actinobacteriota_Actinobacteria_Micrococcales_Microbacteriaceae_Microbacterium_48	231	62	133	0	241	469	248	306	257	348	478	35	0	171	1789	226
		Bacteria_Proteobacteria_Gammaproteobacteria_Enterobacterales_Erwiniaceae_Pantoea_49	0	0	0	0	0	0	0	0	0	0	0	0	0	0	13402	0
		Bacteria_Proteobacteria_Gammaproteobacteria_Pseudomonadales_Pseudomonadaceae_Pseudomonas_50	103	2840	260	258	269	3436	109	620	384	491	219	34	0	0	0	658
		Bacteria_Myxococcota_Myxococcia_Myxococcales_Myxococcaceae_Cystobacter_51	0	0	0	0	0	0	0	0	0	0	0	0	0	19	0	0
		Bacteria_Actinobacteriota_Actinobacteria_Corynebacteriales_Corynebacteriaceae_Corynebacterium_52	0	0	54	52	53	9011	0	363	140	0	166	0	0	0	0	92
		Bacteria_Proteobacteria_Alphaproteobacteria_Rhizobiales_Rhizobiaceae_NA_53	749	0	193	185	307	382	419	2402	451	339	340	0	0	288	124	356
		Bacteria_Proteobacteria_Gammaproteobacteria_Pseudomonadales_Pseudomonadaceae_Pseudomonas_54	36	0	26	25	641	0	304	159	147	68	192	0	0	110	53	0
		Bacteria_Proteobacteria_Alphaproteobacteria_Rhizobiales_Rhizobiaceae_Aureimonas_55	239	95	79	83	162	1174	76	85	308	338	400	0	0	254	213	374
		Bacteria_Proteobacteria_Gammaproteobacteria_Enterobacterales_Erwiniaceae_Pantoea_56	0	0	10146	0	0	0	0	0	0	0	0	0	0	0	0	0
		Bacteria_Actinobacteriota_Actinobacteria_Propionibacteriales_Propionibacteriaceae_Cutibacterium_57	88	8	80	88	178	149	289	575	828	486	203	0	10	98	114	288
		Bacteria_Actinobacteriota_Actinobacteria_Kineosporiales_Kineosporiaceae_Kineococcus_58	204	87	145	15	185	60	149	125	628	254	379	0	0	106	82	65
		Bacteria_Proteobacteria_Gammaproteobacteria_Pseudomonadales_Moraxellaceae_Enhydrobacter_59	207	15	105	60	258	0	171	371	282	595	118	0	9	156	250	152
		Bacteria_Proteobacteria_Gammaproteobacteria_Pseudomonadales_Moraxellaceae_Acinetobacter_60	0	0	510	67	315	0	151	242	311	172	368	0	0	170	234	285
		Bacteria_Proteobacteria_Gammaproteobacteria_Pseudomonadales_Pseudomonadaceae_Pseudomonas_61	0	0	48	0	205	379	0	36	56	249	130	0	0	0	182	106
		Bacteria_Proteobacteria_Alphaproteobacteria_Acetobacterales_Acetobacteraceae_Belnapia_62	62	50	247	31	36	611	126	16	122	461	111	0	0	291	506	69
		Bacteria_Proteobacteria_Alphaproteobacteria_Rhizobiales_Rhizobiaceae_Brucella_63	67	0	0	27	22	256	0	0	90	125	116	0	0	81	88	154
		Bacteria_Firmicutes_Bacilli_Staphylococcales_Staphylococcaceae_Staphylococcus_64	74	39	94	62	62	97	366	427	971	127	228	0	38	117	303	119
		Bacteria_Proteobacteria_Gammaproteobacteria_Xanthomonadales_Xanthomonadaceae_Stenotrophomonas_65	0	0	2771	0	32	0	25	71	329	0	0	0	34	31	0	0
		Bacteria_Proteobacteria_Alphaproteobacteria_Sphingomonadales_Sphingomonadaceae_Sphingomonas_66	133	0	0	0	472	394	0	118	326	124	92	0	0	167	0	122
		Bacteria_Proteobacteria_Alphaproteobacteria_Sphingomonadales_Sphingomonadaceae_Sphingomonas_67	162	0	0	107	993	0	580	39	77	77	166	6	0	71	0	17
		Bacteria_Proteobacteria_Gammaproteobacteria_Pseudomonadales_Moraxellaceae_Acinetobacter_68	79	0	0	16	397	0	296	761	674	37	30	0	0	109	0	0
		Bacteria_Proteobacteria_Gammaproteobacteria_Xanthomonadales_Xanthomonadaceae_Luteimonas_69	142	54	45	63	138	0	88	21	20	296	616	0	0	246	461	246
		Bacteria_Firmicutes_Bacilli_Lactobacillales_Streptococcaceae_Streptococcus_70	23	0	0	38	36	0	113	87	941	200	136	0	0	0	35	0
		Bacteria_Proteobacteria_Alphaproteobacteria_Sphingomonadales_Sphingomonadaceae_Novosphingobium_71	145	31	123	0	561	52	1820	59	162	43	104	0	0	75	0	0
		Bacteria_Proteobacteria_Gammaproteobacteria_Enterobacterales_Yersiniaceae_Yersinia_72	38	0	25	0	25	282	38	17	43	55	116	0	0	17	151	35
		Bacteria_Actinobacteriota_Actinobacteria_Corynebacteriales_Mycobacteriaceae_Mycobacterium_73	0	26	78	71	383	0	844	69	0	144	111	0	0	97	320	0
		Bacteria_Proteobacteria_Gammaproteobacteria_Pseudomonadales_Moraxellaceae_Acinetobacter_74	88	0	0	37	256	213	65	22	63	177	173	0	17	0	83	165
		Bacteria_Proteobacteria_Alphaproteobacteria_Caulobacterales_Caulobacteraceae_NA_75	151	0	0	0	0	0	0	0	0	0	44	0	0	0	0	0
		Bacteria_Proteobacteria_Gammaproteobacteria_Enterobacterales_Erwiniaceae_NA_76	0	31	0	147	0	602	0	0	26	32	0	0	0	0	137	0
		Bacteria_Proteobacteria_Gammaproteobacteria_Burkholderiales_Neisseriaceae_Neisseria_77	0	0	0	0	30	0	0	0	3773	77	0	0	0	0	0	0
		Bacteria_Proteobacteria_Alphaproteobacteria_Rhizobiales_Labraceae_Labrys_78	20	0	15	70	416	347	673	59	96	21	52	5	0	134	0	26
		Bacteria_Proteobacteria_Alphaproteobacteria_Rhizobiales_Rhizobiaceae_Aureimonas_79	113	64	36	109	203	191	61	152	206	379	177	0	0	124	32	0
		Bacteria_Actinobacteriota_Actinobacteria_Micrococcales_Micrococcaceae_Micrococcus_80	99	0	80	0	0	49	207	101	185	227	0	0	0	100	145	61
		Bacteria_Proteobacteria_Gammaproteobacteria_Enterobacterales_Erwiniaceae_Pantoea_81	0	0	0	0	0	0	0	0	0	159	0	0	0	1273	0	0
		Bacteria_Proteobacteria_Gammaproteobacteria_Burkholderiales_Oxalobacteraceae_Noviherbaspirillum_82	244	11	352	0	245	237	79	66	239	268	330	0	0	46	61	204
		Bacteria_Proteobacteria_Alphaproteobacteria_Rhodobacterales_Rhodobacteraceae_Paracoccus_83	169	0	49	0	0	117	0	266	127	53	137	0	0	117	225	0
		Bacteria_Proteobacteria_Gammaproteobacteria_Burkholderiales_Burkholderiaceae_Burkholderia-Caballeronia-Paraburkholderia_84	5057	0	0	0	0	0	0	0	0	0	0	0	0	23	0	0
		Bacteria_Proteobacteria_Gammaproteobacteria_Pseudomonadales_Pseudomonadaceae_Pseudomonas_85	0	0	0	79	0	0	67	0	73	706	188	0	0	241	0	1121
		Bacteria_Proteobacteria_Gammaproteobacteria_Xanthomonadales_Xanthomonadaceae_Stenotrophomonas_86	76	0	0	0	348	0	214	95	28	211	0	0	0	0	0	147
		Bacteria_Proteobacteria_Alphaproteobacteria_Rhizobiales_Rhizobiaceae_Aureimonas_87	107	0	0	71	0	65	0	299	75	840	205	0	0	70	326	0
		Bacteria_Proteobacteria_Gammaproteobacteria_Xanthomonadales_Xanthomonadaceae_Stenotrophomonas_88	33	0	50	0	44	53	142	57	49	0	72	0	29	79	74	224
		Bacteria_Actinobacteriota_Actinobacteria_Micrococcales_Micrococcaceae_Kocuria_89	53	0	25	49	111	0	95	64	235	36	85	0	0	104	197	148
		Bacteria_Actinobacteriota_Actinobacteria_Micrococcales_Microbacteriaceae_Microbacterium_90	0	40	122	60	124	250	62	0	83	118	127	0	0	77	110	63
		Bacteria_Actinobacteriota_Actinobacteria_Micrococcales_Micrococcaceae_Micrococcus_91	0	0	38	36	83	0	0	0	211	102	94	0	8	86	45	104
		Bacteria_Proteobacteria_Alphaproteobacteria_Acetobacterales_Acetobacteraceae_Roseomonas_92	219	20	0	0	50	155	73	113	95	205	316	0	0	50	189	81
		Bacteria_Proteobacteria_Alphaproteobacteria_Rhizobiales_Beijerinckiaceae_Methylobacterium-Methylorubrum_93	89	33	0	6	56	158	81	0	46	183	0	0	0	68	0	294
		Bacteria_Proteobacteria_Gammaproteobacteria_Enterobacterales_Erwiniaceae_Pantoea_94	0	0	0	4400	0	0	0	0	0	0	0	0	0	0	0	0
		Bacteria_Proteobacteria_Gammaproteobacteria_Pseudomonadales_Pseudomonadaceae_Pseudomonas_95	52	0	79	0	61	137	20	73	73	203	80	0	0	0	236	125
		Bacteria_Proteobacteria_Alphaproteobacteria_Caulobacterales_Caulobacteraceae_Brevundimonas_96	116	27	10	24	398	56	94	156	362	104	299	0	0	31	25	0
		Bacteria_Myxococcota_Myxococcia_Myxococcales_Myxococcaceae_Cystobacter_97	0	0	0	0	0	0	0	0	0	0	0	0	0	0	0	0
		Bacteria_Proteobacteria_Gammaproteobacteria_Xanthomonadales_Xanthomonadaceae_Stenotrophomonas_98	0	0	0	0	91	39	93	0	0	1271	0	0	0	0	0	0
		Bacteria_Proteobacteria_Gammaproteobacteria_Pseudomonadales_Pseudomonadaceae_Pseudomonas_99	245	0	22	0	106	65	48	136	425	63	79	0	0	0	0	62
		Bacteria_Proteobacteria_Gammaproteobacteria_Pseudomonadales_Pseudomonadaceae_Pseudomonas_100	41	0	0	0	172	77	0	0	61	138	115	0	0	4	242	38
		Bacteria_Proteobacteria_Gammaproteobacteria_Pseudomonadales_Pseudomonadaceae_Pseudomonas_101	199	0	0	0	83	0	0	160	124	14	20	0	0	49	40	6
		Bacteria_Firmicutes_Bacilli_Staphylococcales_Staphylococcaceae_Staphylococcus_102	113	26	61	0	15	0	120	0	200	269	47	0	0	54	217	0
		Bacteria_Firmicutes_Clostridia_Peptostreptococcales-Tissierellales_Peptostreptococcaceae_Romboutsia_103	142	0	128	33	14	0	82	51	296	131	138	0	0	73	72	0
		Bacteria_Proteobacteria_Alphaproteobacteria_Sphingomonadales_Sphingomonadaceae_Sphingomonas_104	0	0	0	0	0	201	78	0	0	0	836	0	0	0	0	0
		Bacteria_Myxococcota_Myxococcia_Myxococcales_Myxococcaceae_Melittangium_105	0	12	0	0	0	0	0	0	0	0	0	0	0	0	0	0
		Bacteria_Firmicutes_Bacilli_Staphylococcales_Staphylococcaceae_Staphylococcus_106	0	0	34	115	100	57	68	118	661	96	23	0	0	50	147	165
		Bacteria_Proteobacteria_Gammaproteobacteria_Xanthomonadales_Xanthomonadaceae_Stenotrophomonas_107	100	0	96	0	49	0	16	154	235	590	43	41	0	0	0	50
		Bacteria_Proteobacteria_Alphaproteobacteria_Rhizobiales_Rhizobiaceae_Allorhizobium-Neorhizobium-Pararhizobium-Rhizobium_108	76	36	121	42	121	144	39	61	191	338	178	0	0	80	106	26
		Bacteria_Proteobacteria_Gammaproteobacteria_Burkholderiales_Oxalobacteraceae_Noviherbaspirillum_109	167	0	162	31	319	137	41	0	143	54	75	0	0	41	69	0
		Bacteria_Actinobacteriota_Actinobacteria_Frankiales_Geodermatophilaceae_Klenkia_110	184	0	22	35	251	183	77	29	43	62	190	0	0	45	116	161
		Bacteria_Proteobacteria_Alphaproteobacteria_Sphingomonadales_Sphingomonadaceae_Sphingobium_111	114	15	23	7	815	29	69	91	99	200	43	0	0	149	9	0
		Bacteria_Bacteroidota_Bacteroidia_Sphingobacteriales_Sphingobacteriaceae_Sphingobacterium_112	0	0	34	0	18	0	1426	29	0	16	0	0	6	0	10	0
		Eukaryota_NA_NA_NA_NA_NA_113	32	0	32	57	198	5	87	81	198	16	163	3	5	819	11	171
		Bacteria_Proteobacteria_Gammaproteobacteria_Pseudomonadales_Pseudomonadaceae_Pseudomonas_114	0	0	0	0	0	145	0	51	58	65	0	0	0	0	161	0
		Bacteria_Actinobacteriota_Actinobacteria_Kineosporiales_Kineosporiaceae_Quadrisphaera_115	128	14	0	0	43	0	70	183	72	0	0	0	0	0	66	140
		Bacteria_Actinobacteriota_Actinobacteria_Propionibacteriales_Nocardioidaceae_Aeromicrobium_116	0	0	0	0	0	82	11	0	37	173	62	0	0	42	116	184
		Bacteria_Bacteroidota_Bacteroidia_Sphingobacteriales_Sphingobacteriaceae_Sphingobacterium_117	67	0	0	207	5	0	60	0	0	4	340	0	0	71	163	0
		Bacteria_Proteobacteria_Alphaproteobacteria_Sphingomonadales_Sphingomonadaceae_Sphingomonas_118	135	25	0	0	109	248	49	68	68	71	113	0	0	93	121	118
		Bacteria_Proteobacteria_Alphaproteobacteria_Sphingomonadales_Sphingomonadaceae_Rhizorhapis_119	110	0	0	23	109	169	15	61	113	129	140	0	0	78	9	0
		Bacteria_Firmicutes_Bacilli_Lactobacillales_Streptococcaceae_Streptococcus_120	0	0	7	0	0	0	0	0	661	0	0	0	0	0	0	0
		Bacteria_Proteobacteria_Alphaproteobacteria_Rhodobacterales_Rhodobacteraceae_Paracoccus_121	0	19	0	0	0	0	79	57	48	0	45	0	13	485	97	125
		Bacteria_Actinobacteriota_Actinobacteria_Corynebacteriales_Corynebacteriaceae_Corynebacterium_122	37	0	28	0	87	41	0	120	204	138	0	0	0	41	33	0
		Bacteria_Bacteroidota_Bacteroidia_Flavobacteriales_Weeksellaceae_Empedobacter_123	13	0	38	18	99	0	173	43	89	122	0	0	0	115	34	66
		Bacteria_Proteobacteria_Gammaproteobacteria_Burkholderiales_Alcaligenaceae_Achromobacter_124	66	0	28	0	26	0	98	32	24	51	0	27	109	45	31	0
		Bacteria_Firmicutes_Bacilli_Staphylococcales_Staphylococcaceae_Staphylococcus_125	0	0	0	0	135	0	0	73	60	210	0	0	0	39	0	683
		Bacteria_Bacteroidota_Bacteroidia_Sphingobacteriales_Sphingobacteriaceae_NA_126	150	9	0	13	22	97	124	22	64	0	401	0	0	52	61	56
		Bacteria_Proteobacteria_Gammaproteobacteria_Diplorickettsiales_Diplorickettsiaceae_NA_127	88	0	0	12	90	128	86	142	84	0	319	0	0	48	0	148
		Bacteria_Proteobacteria_Gammaproteobacteria_Burkholderiales_Neisseriaceae_NA_128	0	0	0	0	0	0	0	0	0	0	0	0	0	2749	0	0
		Bacteria_Proteobacteria_Alphaproteobacteria_Rhizobiales_Rhizobiaceae_Allorhizobium-Neorhizobium-Pararhizobium-Rhizobium_129	92	0	135	49	53	0	215	0	47	11	131	0	0	47	0	0
		Bacteria_Proteobacteria_Gammaproteobacteria_Burkholderiales_Alcaligenaceae_Achromobacter_130	0	11	0	0	632	0	201	0	54	233	0	34	21	71	70	17
		Bacteria_Proteobacteria_Alphaproteobacteria_Acetobacterales_Acetobacteraceae_Belnapia_131	0	62	146	0	41	0	0	45	96	0	75	0	40	15	0	0
		Bacteria_Proteobacteria_Gammaproteobacteria_Pseudomonadales_Moraxellaceae_Acinetobacter_132	0	0	297	0	54	0	42	94	133	130	0	0	0	0	67	0
		Bacteria_Firmicutes_Bacilli_Staphylococcales_Staphylococcaceae_Staphylococcus_133	0	0	0	0	0	0	0	0	0	0	0	0	0	0	0	0
		Bacteria_Proteobacteria_Alphaproteobacteria_Sphingomonadales_Sphingomonadaceae_Sphingobium_134	97	0	31	156	114	129	44	52	13	154	56	0	0	123	0	0
		Bacteria_Actinobacteriota_Actinobacteria_Corynebacteriales_Corynebacteriaceae_Corynebacterium_135	0	6	77	0	82	0	57	0	167	137	0	0	11	21	0	7
		Bacteria_Proteobacteria_Alphaproteobacteria_Sphingomonadales_Sphingomonadaceae_Sphingomonas_136	115	0	24	0	39	0	66	70	80	71	38	0	0	81	27	0
		Bacteria_Proteobacteria_Gammaproteobacteria_Burkholderiales_Oxalobacteraceae_Noviherbaspirillum_137	124	0	110	0	0	96	0	79	203	0	218	0	0	84	0	90
		Bacteria_Firmicutes_Bacilli_Lactobacillales_Streptococcaceae_Streptococcus_138	0	0	30	0	0	0	0	0	498	0	0	0	0	0	0	0
		Bacteria_Proteobacteria_Alphaproteobacteria_Sphingomonadales_Sphingomonadaceae_Sphingomonas_139	89	0	0	26	0	107	67	0	191	63	206	0	0	0	0	0
		Bacteria_Proteobacteria_Gammaproteobacteria_Xanthomonadales_Xanthomonadaceae_Xanthomonas_140	59	0	0	123	63	268	89	655	149	0	21	0	0	34	60	0
		Bacteria_Actinobacteriota_Actinobacteria_Micrococcales_Microbacteriaceae_Leucobacter_141	0	0	0	0	0	0	13	0	0	12	0	0	0	16	0	53
		Bacteria_Bacteroidota_Bacteroidia_Sphingobacteriales_Sphingobacteriaceae_Mucilaginibacter_142	32	0	0	0	19	0	60	23	0	0	69	0	0	61	0	0
		Bacteria_Proteobacteria_Gammaproteobacteria_Pseudomonadales_Pseudomonadaceae_Pseudomonas_143	0	0	0	0	0	0	0	0	0	181	0	0	0	33	0	0
		Bacteria_Firmicutes_Bacilli_Lactobacillales_Carnobacteriaceae_Desemzia_144	41	0	0	0	124	0	0	1285	87	136	21	5	0	19	0	0
		Bacteria_Proteobacteria_Gammaproteobacteria_Enterobacterales_Erwiniaceae_Pantoea_145	0	0	0	0	0	2200	0	0	0	0	0	0	0	0	0	0
		Bacteria_Actinobacteriota_Actinobacteria_Micrococcales_Microbacteriaceae_Herbiconiux_146	0	0	63	0	0	90	0	0	57	0	77	0	0	0	205	0
		Bacteria_Proteobacteria_Gammaproteobacteria_Xanthomonadales_Rhodanobacteraceae_Luteibacter_147	70	0	0	0	422	0	35	125	0	45	0	0	0	0	0	30
		Bacteria_Actinobacteriota_Actinobacteria_Pseudonocardiales_Pseudonocardiaceae_Pseudonocardia_148	21	0	0	0	0	0	77	38	152	98	0	0	0	0	0	0
		Bacteria_Proteobacteria_Gammaproteobacteria_Pseudomonadales_Pseudomonadaceae_Pseudomonas_149	18	0	0	23	57	0	32	115	149	0	36	0	0	52	0	0
		Bacteria_Proteobacteria_Gammaproteobacteria_Burkholderiales_Oxalobacteraceae_NA_150	134	25	74	0	193	54	0	109	77	69	231	0	0	0	83	194
		Bacteria_Proteobacteria_Gammaproteobacteria_Burkholderiales_Comamonadaceae_NA_151	0	0	0	0	0	102	0	0	18	59	171	0	0	31	0	0
		Bacteria_Proteobacteria_Alphaproteobacteria_Sphingomonadales_Sphingomonadaceae_Sphingomonas_152	26	0	0	38	82	0	33	64	197	66	43	0	0	0	0	0
		Bacteria_Firmicutes_Bacilli_Bacillales_Bacillaceae_Bacillus_153	59	43	92	0	50	129	11	25	89	118	98	0	0	0	0	37
		Bacteria_Actinobacteriota_Actinobacteria_Micrococcales_Microbacteriaceae_Microbacterium_154	0	0	0	15	0	0	0	0	0	0	113	0	0	45	0	26
		Bacteria_Firmicutes_Bacilli_Staphylococcales_Staphylococcaceae_Staphylococcus_155	0	0	17	0	0	0	0	113	92	0	0	0	0	0	0	0
		Bacteria_Bacteroidota_Bacteroidia_Flavobacteriales_Weeksellaceae_Chryseobacterium_156	0	0	0	0	0	0	0	0	15	49	0	0	0	18	0	0
		Bacteria_Firmicutes_Bacilli_Bacillales_Bacillaceae_NA_157	92	0	0	0	17	0	31	94	0	0	0	0	0	27	0	129
		Bacteria_Proteobacteria_Gammaproteobacteria_Pseudomonadales_Moraxellaceae_Acinetobacter_158	56	0	22	18	227	138	22	38	76	73	0	0	0	35	65	2
		Bacteria_Proteobacteria_Alphaproteobacteria_Sphingomonadales_Sphingomonadaceae_Sphingomonas_159	53	39	21	0	46	32	17	30	32	36	62	0	0	57	175	16
		Bacteria_Proteobacteria_Alphaproteobacteria_Acetobacterales_Acetobacteraceae_Belnapia_160	0	0	0	0	24	0	0	0	33	0	0	0	0	16	0	77
		Bacteria_Proteobacteria_Alphaproteobacteria_Rhizobiales_Rhizobiaceae_Allorhizobium-Neorhizobium-Pararhizobium-Rhizobium_161	121	0	17	22	30	98	43	122	30	227	451	0	0	37	148	0
		Bacteria_Actinobacteriota_Actinobacteria_Corynebacteriales_Segniliparaceae_Segniliparus_162	25	0	0	74	77	45	107	68	24	7	59	0	0	31	24	0
		Bacteria_Proteobacteria_Alphaproteobacteria_Rickettsiales_Anaplasmataceae_Wolbachia_163	0	0	0	0	304	0	60	187	22	0	67	0	0	118	137	0
		Bacteria_Firmicutes_Bacilli_Bacillales_Bacillaceae_Bacillus_164	0	37	82	44	55	146	0	0	47	158	0	0	0	0	321	34
		Bacteria_Proteobacteria_Gammaproteobacteria_Pseudomonadales_Moraxellaceae_Acinetobacter_165	118	0	44	0	53	77	0	34	26	0	124	0	14	14	0	84
		Bacteria_Actinobacteriota_Actinobacteria_Micrococcales_Beutenbergiaceae_Salana_166	28	12	37	14	60	39	54	0	47	45	14	0	0	65	0	126
		Bacteria_Proteobacteria_Alphaproteobacteria_Rhodobacterales_Rhodobacteraceae_Paracoccus_167	122	0	0	0	0	0	98	0	50	0	0	0	0	54	242	0
		Bacteria_Proteobacteria_Gammaproteobacteria_Burkholderiales_Comamonadaceae_Tepidimonas_168	19	8	9	20	95	0	58	166	101	125	73	0	0	0	32	110
		Bacteria_Bacteroidota_Bacteroidia_Cytophagales_Spirosomaceae_Spirosoma_169	75	0	0	18	23	47	95	7	0	0	0	0	0	31	0	0
		Bacteria_Proteobacteria_Alphaproteobacteria_Sphingomonadales_Sphingomonadaceae_Sphingomonas_170	0	0	0	0	0	0	0	128	76	0	124	0	0	0	0	0
		Bacteria_Proteobacteria_Gammaproteobacteria_Enterobacterales_Enterobacteriaceae_Escherichia-Shigella_171	0	0	0	0	0	0	0	0	0	0	0	0	0	0	0	0
		Bacteria_Proteobacteria_Alphaproteobacteria_Acetobacterales_Acetobacteraceae_NA_172	99	0	72	9	62	58	20	11	77	38	314	0	0	111	24	41
		Bacteria_Proteobacteria_Alphaproteobacteria_Sphingomonadales_Sphingomonadaceae_Sphingomonas_173	70	0	0	15	45	35	50	0	63	36	39	0	0	90	0	0
		Bacteria_Proteobacteria_Gammaproteobacteria_Xanthomonadales_Rhodanobacteraceae_Luteibacter_174	0	0	0	0	0	0	0	1418	0	0	0	0	0	0	169	0
		Bacteria_Proteobacteria_Gammaproteobacteria_Xanthomonadales_Xanthomonadaceae_Pseudoxanthomonas_175	107	39	0	57	0	0	0	0	0	0	118	0	0	304	0	0
		Bacteria_Proteobacteria_Gammaproteobacteria_Xanthomonadales_Xanthomonadaceae_Xanthomonas_176	0	0	0	0	0	0	42	0	0	0	0	0	0	0	0	0
		Bacteria_Actinobacteriota_Actinobacteria_Propionibacteriales_Nocardioidaceae_Marmoricola_177	0	0	0	39	0	64	53	55	0	28	142	0	0	34	0	0
		Bacteria_Proteobacteria_Alphaproteobacteria_Rickettsiales_NA_NA_178	0	0	36	0	0	192	0	0	0	0	0	0	18	0	1156	0
		Bacteria_Proteobacteria_Gammaproteobacteria_Pseudomonadales_Pseudomonadaceae_Pseudomonas_179	0	0	21	0	6	164	0	10	39	46	57	0	0	37	22	112
		Bacteria_Proteobacteria_Gammaproteobacteria_Pseudomonadales_Halomonadaceae_Candidatus Portiera_180	0	0	0	0	0	0	0	0	0	0	0	0	0	0	0	0
		Bacteria_Myxococcota_Myxococcia_Myxococcales_Myxococcaceae_P3OB-42_181	55	0	0	0	385	97	0	0	0	43	51	0	0	8	0	0
		Bacteria_Actinobacteriota_Actinobacteria_Micrococcales_Intrasporangiaceae_Knoellia_182	0	0	0	0	0	0	29	0	0	0	0	0	0	149	82	0
		Bacteria_Proteobacteria_Alphaproteobacteria_Rhodobacterales_Rhodobacteraceae_Rubellimicrobium_183	51	0	21	35	32	0	81	24	49	0	118	0	0	81	0	0
		Bacteria_Proteobacteria_Alphaproteobacteria_Rhizobiales_Devosiaceae_Devosia_184	9	0	0	18	0	0	20	35	0	0	65	0	0	0	222	0
		Bacteria_Proteobacteria_Alphaproteobacteria_Rhizobiales_Beijerinckiaceae_Methylobacterium-Methylorubrum_185	111	53	0	0	0	0	0	63	31	60	0	0	0	0	194	0
		Bacteria_Proteobacteria_Gammaproteobacteria_Pseudomonadales_Moraxellaceae_Acinetobacter_186	68	0	0	0	44	0	29	46	69	34	150	0	0	0	0	0
		Bacteria_Proteobacteria_Gammaproteobacteria_Burkholderiales_Oxalobacteraceae_Massilia_187	54	0	0	0	0	175	28	14	58	48	316	0	0	67	0	0
		Bacteria_Proteobacteria_Alphaproteobacteria_Rhodobacterales_Rhodobacteraceae_Paracoccus_188	0	0	0	80	31	0	26	0	60	0	0	0	0	0	0	0
		Bacteria_Actinobacteriota_Actinobacteria_Frankiales_Geodermatophilaceae_Klenkia_189	0	40	0	0	0	0	112	0	36	0	0	0	0	33	0	27
		Bacteria_Actinobacteriota_Actinobacteria_Micrococcales_Microbacteriaceae_Schumannella_190	77	11	14	15	0	23	43	27	0	223	0	0	0	0	0	47
		Bacteria_Proteobacteria_Alphaproteobacteria_Sphingomonadales_Sphingomonadaceae_Sphingomonas_191	46	0	0	0	377	0	0	65	72	0	25	0	0	0	0	0
		Archaea_NA_NA_NA_NA_NA_192	0	0	0	0	0	0	0	0	0	17	59	0	0	0	0	0
		Bacteria_Bacteroidota_Bacteroidia_Sphingobacteriales_Sphingobacteriaceae_Mucilaginibacter_193	50	0	11	67	11	0	86	13	131	71	18	0	0	0	0	0
		Bacteria_Proteobacteria_Gammaproteobacteria_Pseudomonadales_Moraxellaceae_Acinetobacter_194	0	0	0	0	0	0	58	71	118	0	0	0	0	75	0	0
		Bacteria_Actinobacteriota_Actinobacteria_Propionibacteriales_Nocardioidaceae_Marmoricola_195	52	0	0	21	35	23	72	20	24	0	0	0	0	82	0	0
		Bacteria_Proteobacteria_Gammaproteobacteria_Pseudomonadales_Pseudomonadaceae_Pseudomonas_196	0	28	0	0	0	0	0	0	0	0	85	0	0	0	0	96
		Bacteria_Proteobacteria_Gammaproteobacteria_Xanthomonadales_Xanthomonadaceae_Luteimonas_197	0	0	0	0	48	0	78	116	34	0	883	0	0	0	56	0
		Bacteria_Proteobacteria_Alphaproteobacteria_Rhizobiales_Beijerinckiaceae_1174-901-12_198	27	0	87	28	0	0	9	37	0	271	0	0	0	141	0	0
		Bacteria_Firmicutes_Bacilli_Lactobacillales_Carnobacteriaceae_Carnobacterium_199	33	0	0	11	0	40	0	94	0	18	20	0	0	0	66	0
		Bacteria_Actinobacteriota_Actinobacteria_Micrococcales_Micrococcaceae_Rothia_200	0	0	0	0	0	0	51	0	10	54	0	0	0	44	59	0
		Bacteria_Bacteroidota_Bacteroidia_Cytophagales_Spirosomaceae_Dyadobacter_201	44	8	31	0	36	0	0	3	34	14	110	0	0	0	0	0
		Bacteria_Firmicutes_Clostridia_Peptostreptococcales-Tissierellales_Peptostreptococcaceae_Romboutsia_202	53	0	75	0	0	0	0	0	92	0	28	0	0	28	10	0
		Bacteria_Firmicutes_Bacilli_Staphylococcales_Staphylococcaceae_Staphylococcus_203	0	0	0	0	11	0	62	15	55	0	0	0	0	28	0	0
		Bacteria_Proteobacteria_Gammaproteobacteria_Burkholderiales_Oxalobacteraceae_Massilia_204	25	0	16	0	0	0	0	0	57	0	148	0	0	26	0	671
		Bacteria_Actinobacteriota_Actinobacteria_Micrococcales_NA_NA_205	0	0	0	0	0	0	0	0	0	0	1341	0	0	0	0	0
		Bacteria_Proteobacteria_Gammaproteobacteria_Xanthomonadales_Xanthomonadaceae_Stenotrophomonas_206	0	0	0	0	0	0	0	0	0	0	0	0	0	0	0	0
		Bacteria_Proteobacteria_Gammaproteobacteria_Burkholderiales_Burkholderiaceae_Burkholderia-Caballeronia-Paraburkholderia_207	0	0	0	0	0	0	0	0	0	0	0	0	0	0	0	0
		Bacteria_Proteobacteria_Gammaproteobacteria_Pseudomonadales_Pseudomonadaceae_Pseudomonas_208	0	0	0	0	0	0	0	0	0	0	0	0	0	53	0	56
		Bacteria_Actinobacteriota_Actinobacteria_Kineosporiales_Kineosporiaceae_Quadrisphaera_209	0	0	48	0	66	0	0	0	0	28	80	0	0	0	0	35
		Bacteria_Firmicutes_Bacilli_Staphylococcales_Gemellaceae_Gemella_210	0	0	0	0	0	95	0	0	163	12	0	0	0	0	10	0
		Bacteria_Actinobacteriota_Actinobacteria_Propionibacteriales_Nocardioidaceae_Nocardioides_211	20	10	0	0	135	0	0	0	0	44	0	0	0	0	913	0
		Bacteria_Bacteroidota_Bacteroidia_Sphingobacteriales_Sphingobacteriaceae_Sphingobacterium_212	95	0	0	0	0	0	0	0	71	53	0	0	0	25	0	9
		Bacteria_Proteobacteria_Alphaproteobacteria_Sphingomonadales_Sphingomonadaceae_Sphingomonas_213	0	0	0	0	0	86	0	0	105	0	0	0	0	37	0	91
		Bacteria_Proteobacteria_Gammaproteobacteria_Diplorickettsiales_Diplorickettsiaceae_Rickettsiella_214	0	0	0	0	0	0	0	0	0	0	0	0	0	0	0	0
		Bacteria_Actinobacteriota_Actinobacteria_Micrococcales_Intrasporangiaceae_Ornithinimicrobium_215	0	21	33	10	31	22	0	0	74	221	122	0	0	0	75	44
		Bacteria_Proteobacteria_Alphaproteobacteria_Sphingomonadales_Sphingomonadaceae_Sphingomonas_216	0	0	0	159	0	0	0	0	0	0	230	0	0	0	81	0
		Bacteria_Myxococcota_Polyangia_Haliangiales_Haliangiaceae_Haliangium_217	0	5	0	2	0	0	0	0	0	0	0	0	0	0	0	0
		Bacteria_Bacteroidota_Bacteroidia_Sphingobacteriales_Sphingobacteriaceae_Mucilaginibacter_218	0	0	0	0	12	0	96	109	0	0	0	0	0	0	0	0
		Bacteria_Proteobacteria_Gammaproteobacteria_Pseudomonadales_Moraxellaceae_Acinetobacter_219	179	0	0	0	75	0	11	0	0	21	108	0	0	0	91	0
		Bacteria_Proteobacteria_Alphaproteobacteria_Rhizobiales_Rhizobiaceae_Pseudochrobactrum_220	0	0	0	0	0	0	0	0	0	0	0	0	0	0	0	0
		Bacteria_Firmicutes_Bacilli_Bacillales_Bacillaceae_Bacillus_221	21	15	19	17	28	0	18	33	0	0	0	0	0	0	17	0
		Bacteria_Proteobacteria_Gammaproteobacteria_Burkholderiales_Oxalobacteraceae_Massilia_222	0	0	0	0	0	0	0	0	1	0	1	0	0	59	0	0
		Bacteria_Proteobacteria_Gammaproteobacteria_Pseudomonadales_Moraxellaceae_Acinetobacter_223	62	0	0	0	45	0	125	64	107	43	0	0	0	56	0	47
		Bacteria_Actinobacteriota_Actinobacteria_Micrococcales_Intrasporangiaceae_Terrabacter_224	81	0	0	0	0	0	33	0	31	0	38	0	0	25	0	0
		Bacteria_Deinococcota_Deinococci_Deinococcales_Deinococcaceae_Deinococcus_225	0	0	0	0	0	0	0	18	7	0	0	0	0	0	0	0
		Bacteria_Actinobacteriota_Actinobacteria_Propionibacteriales_Nocardioidaceae_Marmoricola_226	47	17	0	36	0	0	0	22	0	39	0	0	0	33	0	0
		Bacteria_Proteobacteria_Gammaproteobacteria_Acidithiobacillales_Acidithiobacillaceae_KCM-B-112_227	168	27	20	6	0	49	0	0	0	0	188	0	0	0	0	0
		Bacteria_Actinobacteriota_Actinobacteria_Propionibacteriales_Propionibacteriaceae_Friedmanniella_228	0	5	0	0	0	70	26	19	0	8	35	0	0	0	0	0
		Bacteria_Proteobacteria_Gammaproteobacteria_Burkholderiales_Oxalobacteraceae_Massilia_229	5	0	0	0	3	0	0	0	0	0	922	0	0	18	0	0
		Bacteria_Proteobacteria_Gammaproteobacteria_Enterobacterales_Enterobacteriaceae_Shimwellia_230	0	0	0	0	0	1085	0	0	0	0	0	0	0	0	0	0
		Bacteria_Proteobacteria_Gammaproteobacteria_Xanthomonadales_Xanthomonadaceae_Pseudoxanthomonas_231	153	0	75	0	0	0	0	80	0	83	0	0	0	0	0	0
		Bacteria_Proteobacteria_Alphaproteobacteria_Sphingomonadales_Sphingomonadaceae_Sphingomonas_232	27	0	12	0	42	41	42	0	48	27	0	0	0	26	0	41
		Bacteria_Bacteroidota_Bacteroidia_Cytophagales_Hymenobacteraceae_Hymenobacter_233	0	0	0	0	0	0	0	0	0	0	0	0	0	0	0	0
		Bacteria_Firmicutes_Bacilli_Exiguobacterales_Exiguobacteraceae_Exiguobacterium_234	0	0	0	0	0	0	33	29	40	159	53	0	0	71	0	0
		Bacteria_Bacteroidota_Bacteroidia_Sphingobacteriales_Sphingobacteriaceae_Mucilaginibacter_235	88	11	0	0	0	0	40	24	0	0	0	0	0	27	0	0
		Bacteria_Proteobacteria_Gammaproteobacteria_Acidithiobacillales_Acidithiobacillaceae_KCM-B-112_236	0	0	0	0	16	56	18	18	22	114	0	0	0	14	49	126
		Bacteria_Deinococcota_Deinococci_Deinococcales_Deinococcaceae_Deinococcus_237	43	0	0	0	0	43	0	0	82	99	131	0	0	18	0	0
		Bacteria_Proteobacteria_Gammaproteobacteria_Xanthomonadales_Xanthomonadaceae_Stenotrophomonas_238	198	0	0	0	0	0	0	0	0	0	0	0	0	0	133	0
		Bacteria_Proteobacteria_Alphaproteobacteria_Sphingomonadales_Sphingomonadaceae_Rhizorhapis_239	19	0	0	18	0	0	98	0	23	0	12	0	0	0	0	0
		Bacteria_Proteobacteria_Gammaproteobacteria_Diplorickettsiales_Diplorickettsiaceae_NA_240	0	0	35	0	0	0	30	0	0	17	55	0	0	5	0	34
		Bacteria_Proteobacteria_Gammaproteobacteria_Burkholderiales_Burkholderiaceae_Burkholderia-Caballeronia-Paraburkholderia_241	235	0	0	0	0	0	0	0	0	0	52	0	0	0	0	0
		Bacteria_Proteobacteria_Alphaproteobacteria_Rhizobiales_Rhizobiaceae_Allorhizobium-Neorhizobium-Pararhizobium-Rhizobium_242	70	0	0	0	12	0	0	0	0	49	0	0	0	14	0	0
		Bacteria_Actinobacteriota_Actinobacteria_Propionibacteriales_Nocardioidaceae_Nocardioides_243	0	0	0	39	0	0	0	22	27	0	20	0	0	0	0	0
		Bacteria_Myxococcota_Myxococcia_Myxococcales_Myxococcaceae_Cystobacter_244	0	0	0	0	0	0	0	0	0	0	0	0	0	0	0	0
		Bacteria_Actinobacteriota_Actinobacteria_Kineosporiales_Kineosporiaceae_Pseudokineococcus_245	8	0	42	0	0	0	13	17	0	16	0	0	0	0	18	43
		Bacteria_Bacteroidota_Bacteroidia_Sphingobacteriales_Sphingobacteriaceae_Mucilaginibacter_246	0	0	0	0	33	46	0	13	20	0	0	0	0	71	0	0
		Bacteria_Bacteroidota_Bacteroidia_Flavobacteriales_Weeksellaceae_Chryseobacterium_247	0	287	10	0	0	0	0	0	25	0	0	0	0	178	35	0
		Bacteria_Acidobacteriota_Acidobacteriae_Acidobacteriales_Acidobacteriaceae (Subgroup 1)_NA_248	0	0	0	0	0	0	0	0	0	0	0	0	0	0	0	0
		Bacteria_Proteobacteria_Gammaproteobacteria_Burkholderiales_Oxalobacteraceae_Massilia_249	0	0	0	0	0	0	27	0	0	0	719	0	0	0	0	0
		Bacteria_Proteobacteria_Alphaproteobacteria_Acetobacterales_Acetobacteraceae_Roseomonas_250	0	0	0	0	0	0	25	312	14	18	0	0	0	0	17	41
		Bacteria_Proteobacteria_Alphaproteobacteria_Sphingomonadales_Sphingomonadaceae_Sphingomonas_251	0	0	0	0	0	41	35	35	8	0	0	0	0	0	32	0
		Bacteria_Bacteroidota_Bacteroidia_Cytophagales_Spirosomaceae_Larkinella_252	0	0	0	44	0	0	0	20	56	17	0	0	0	38	0	0
		Bacteria_Proteobacteria_Gammaproteobacteria_Xanthomonadales_Xanthomonadaceae_Stenotrophomonas_253	19	0	0	0	0	0	0	0	0	403	0	0	0	10	0	0
		Bacteria_Proteobacteria_Gammaproteobacteria_Xanthomonadales_Xanthomonadaceae_Xanthomonas_254	0	0	39	756	40	0	0	0	0	0	0	0	0	0	48	0
		Bacteria_Proteobacteria_Alphaproteobacteria_Rhizobiales_Xanthobacteraceae_Rhodopseudomonas_255	0	21	45	0	20	0	140	18	0	0	0	0	0	33	58	69
		Bacteria_Proteobacteria_Alphaproteobacteria_Caulobacterales_Caulobacteraceae_Brevundimonas_256	0	0	0	0	41	0	21	0	0	0	0	0	0	14	0	0
		Bacteria_Firmicutes_Bacilli_Staphylococcales_Staphylococcaceae_Staphylococcus_257	25	0	0	0	0	68	0	0	45	0	0	0	0	22	0	0
		Bacteria_Proteobacteria_Alphaproteobacteria_Azospirillales_Azospirillaceae_Skermanella_258	0	19	0	14	0	0	0	0	0	0	17	0	0	0	0	137
		Bacteria_Firmicutes_Bacilli_Staphylococcales_Staphylococcaceae_Jeotgalicoccus_259	0	0	0	0	0	0	0	0	0	0	0	0	0	0	0	0
		Bacteria_Bacteroidota_Bacteroidia_Sphingobacteriales_Sphingobacteriaceae_Sphingobacterium_260	0	0	0	52	0	0	180	0	0	0	27	20	0	0	0	0
		Bacteria_Proteobacteria_Alphaproteobacteria_Sphingomonadales_Sphingomonadaceae_Sphingobium_261	0	0	0	0	0	0	33	90	39	94	46	0	0	19	0	0
		Bacteria_Bacteroidota_Bacteroidia_Bacteroidales_Porphyromonadaceae_Porphyromonas_262	0	9	10	4	9	0	21	0	139	29	50	0	0	0	0	46
		Bacteria_Firmicutes_Bacilli_Bacillales_Bacillaceae_NA_263	0	35	26	0	0	0	0	52	0	0	0	0	0	0	0	81
		Bacteria_Actinobacteriota_Actinobacteria_Micrococcales_Microbacteriaceae_Curtobacterium_264	0	0	0	0	131	162	0	0	0	0	161	0	0	0	0	0
		Bacteria_Proteobacteria_Gammaproteobacteria_Burkholderiales_Neisseriaceae_Neisseria_265	32	0	0	0	0	0	15	0	347	46	17	0	0	29	0	0
		Bacteria_Proteobacteria_Gammaproteobacteria_Xanthomonadales_Xanthomonadaceae_Stenotrophomonas_266	0	0	0	0	0	0	0	151	113	0	13	0	0	0	0	0
		Bacteria_Actinobacteriota_Actinobacteria_Micrococcales_Micrococcaceae_Kocuria_267	28	0	0	0	37	0	16	32	0	63	50	0	0	0	0	0
		Bacteria_Bacteroidota_Bacteroidia_Cytophagales_Spirosomaceae_Spirosoma_268	0	0	27	0	0	0	17	0	0	0	0	0	0	19	0	0
		Bacteria_Actinobacteriota_Acidimicrobiia_Microtrichales_NA_NA_269	47	30	0	0	42	30	23	15	0	0	81	0	0	0	61	0
		Bacteria_Actinobacteriota_Actinobacteria_Micrococcales_Intrasporangiaceae_Ornithinimicrobium_270	0	0	0	0	0	0	0	0	0	0	46	0	0	17	0	16
		Bacteria_Proteobacteria_Gammaproteobacteria_Burkholderiales_Oxalobacteraceae_Massilia_271	0	0	0	5	0	0	0	0	0	0	43	0	0	18	0	793
		Bacteria_Firmicutes_Bacilli_Lactobacillales_Carnobacteriaceae_Granulicatella_272	0	0	0	0	0	0	0	0	118	40	13	0	0	0	0	0
		Bacteria_Actinobacteriota_Actinobacteria_Micrococcales_Micrococcaceae_Rothia_273	0	0	0	0	13	0	0	0	0	0	0	0	0	0	0	0
		Bacteria_Proteobacteria_Gammaproteobacteria_Pseudomonadales_Pseudomonadaceae_Pseudomonas_274	0	0	0	0	0	0	78	65	57	0	0	0	0	0	0	0
		Bacteria_Proteobacteria_Alphaproteobacteria_Rhodobacterales_Rhodobacteraceae_Paracoccus_275	0	0	0	0	0	0	34	0	80	35	0	0	0	47	0	0
		Bacteria_Proteobacteria_Gammaproteobacteria_Burkholderiales_Comamonadaceae_Comamonas_276	0	0	0	0	0	0	793	0	0	0	0	0	0	19	0	0
		Bacteria_Bacteroidota_Bacteroidia_Chitinophagales_Chitinophagaceae_Ferruginibacter_277	0	0	0	34	15	0	0	22	0	0	0	0	0	42	0	0
		Bacteria_Fusobacteriota_Fusobacteriia_Fusobacteriales_Fusobacteriaceae_Fusobacterium_278	0	0	35	0	0	0	0	40	154	46	0	0	0	22	0	48
		Bacteria_Proteobacteria_Alphaproteobacteria_Rhizobiales_Beijerinckiaceae_Methylobacterium-Methylorubrum_279	0	0	52	0	0	62	0	55	0	309	0	0	0	0	0	112
		Bacteria_Proteobacteria_Alphaproteobacteria_Rhizobiales_Devosiaceae_Devosia_280	74	0	0	0	0	0	0	0	0	0	29	0	0	0	81	0
		Bacteria_Bacteroidota_Bacteroidia_Cytophagales_Hymenobacteraceae_Hymenobacter_281	0	0	0	0	0	0	0	0	0	0	0	0	0	0	0	0
		Bacteria_Proteobacteria_Alphaproteobacteria_Rhizobiales_Rhizobiaceae_Allorhizobium-Neorhizobium-Pararhizobium-Rhizobium_282	13	0	0	0	0	0	14	0	0	0	42	0	0	0	0	38
		Bacteria_Proteobacteria_Alphaproteobacteria_Rhodobacterales_Rhodobacteraceae_Paracoccus_283	0	0	0	0	0	0	96	66	95	0	173	0	0	0	0	0
		Bacteria_Actinobacteriota_Actinobacteria_Micrococcales_Micrococcaceae_Kocuria_284	0	0	0	29	32	0	0	0	203	117	0	0	0	0	35	0
		Bacteria_Proteobacteria_Gammaproteobacteria_Pseudomonadales_Pseudomonadaceae_Pseudomonas_285	0	0	0	0	0	0	0	0	0	0	0	0	0	0	0	0
		Bacteria_Bacteroidota_Bacteroidia_Cytophagales_Spirosomaceae_Spirosoma_286	0	0	0	4	35	0	44	41	72	0	0	0	0	0	0	0
		Bacteria_Actinobacteriota_Actinobacteria_Micrococcales_Micrococcaceae_Pseudarthrobacter_287	60	0	0	45	0	0	0	0	0	0	92	0	0	0	0	0
		Bacteria_Firmicutes_Bacilli_Staphylococcales_Staphylococcaceae_Staphylococcus_288	0	0	0	24	31	0	19	0	43	0	0	0	0	0	180	22
		Bacteria_Actinobacteriota_Actinobacteria_Micrococcales_Microbacteriaceae_Curtobacterium_289	0	0	0	0	251	0	59	16	0	99	0	0	0	0	0	0
		Bacteria_Actinobacteriota_Actinobacteria_Micrococcales_Dermabacteraceae_Brachybacterium_290	0	12	101	0	0	0	0	46	0	0	0	0	0	0	0	38
		Bacteria_Actinobacteriota_Actinobacteria_Propionibacteriales_Nocardioidaceae_Nocardioides_291	0	0	31	0	0	0	123	32	0	50	0	0	0	22	0	0
		Bacteria_Bacteroidota_Bacteroidia_Sphingobacteriales_Sphingobacteriaceae_Mucilaginibacter_292	0	0	0	0	19	0	64	0	0	32	47	0	0	0	0	0
		Bacteria_Cyanobacteria_Cyanobacteriia_Cyanobacteriales_Nostocaceae_Scytonema VB-61278_293	0	0	0	0	0	0	0	0	0	0	0	0	0	682	0	0
		Bacteria_Actinobacteriota_Actinobacteria_Frankiales_Nakamurellaceae_Nakamurella_294	0	0	0	0	59	0	0	26	0	36	64	0	5	0	0	0
		Bacteria_Firmicutes_Bacilli_Bacillales_Bacillaceae_NA_295	35	58	24	0	0	0	0	42	0	44	49	0	0	0	0	0
		Bacteria_Proteobacteria_Gammaproteobacteria_Enterobacterales_Pasteurellaceae_Haemophilus_296	0	0	0	0	0	0	0	0	167	11	0	0	0	18	0	0
		Bacteria_Proteobacteria_Alphaproteobacteria_Rhizobiales_Rhizobiaceae_Tianweitania_297	0	0	14	17	67	0	15	0	23	80	19	0	0	0	0	29
		Bacteria_Proteobacteria_Alphaproteobacteria_Rhizobiales_Rhizobiaceae_Aureimonas_298	63	0	0	0	0	0	67	0	70	0	52	0	0	57	0	0
		Bacteria_Proteobacteria_Gammaproteobacteria_Enterobacterales_Erwiniaceae_Pantoea_299	0	0	0	0	0	0	0	0	760	0	0	0	0	0	0	0
		Bacteria_Proteobacteria_Gammaproteobacteria_Enterobacterales_Erwiniaceae_Izhakiella_300	0	45	0	0	0	0	11	22	42	18	0	0	0	0	0	66
		Bacteria_Firmicutes_Bacilli_Bacillales_Bacillaceae_Anoxybacillus_301	0	0	0	0	0	0	0	0	0	0	24	0	0	22	57	40
		Bacteria_Firmicutes_Bacilli_Paenibacillales_Paenibacillaceae_Paenibacillus_302	0	0	0	6	0	0	0	0	12	36	0	0	0	0	0	0
		Bacteria_Proteobacteria_Alphaproteobacteria_Sphingomonadales_Sphingomonadaceae_Sphingomonas_303	30	0	0	15	0	0	0	57	0	0	0	0	0	20	0	0
		Bacteria_Proteobacteria_Alphaproteobacteria_Sphingomonadales_Sphingomonadaceae_Sphingomonas_304	0	0	0	0	0	0	21	0	46	0	0	0	0	65	50	25
		Bacteria_Actinobacteriota_Actinobacteria_Corynebacteriales_Corynebacteriaceae_Lawsonella_305	79	0	0	5	22	49	0	25	122	26	12	0	0	0	0	0
		Bacteria_Proteobacteria_Alphaproteobacteria_Rhizobiales_Xanthobacteraceae_Rhodopseudomonas_306	32	0	21	0	26	0	0	0	0	0	0	0	0	0	0	82
		Bacteria_Proteobacteria_Alphaproteobacteria_Sphingomonadales_Sphingomonadaceae_Sphingomonas_307	39	0	0	0	27	0	0	16	0	0	65	0	0	67	0	18
		Bacteria_Actinobacteriota_Actinobacteria_Micrococcales_Brevibacteriaceae_Brevibacterium_308	0	0	0	22	0	0	46	33	0	19	0	0	0	0	0	0
		Bacteria_Proteobacteria_Alphaproteobacteria_Sphingomonadales_Sphingomonadaceae_Sphingomonas_309	51	0	0	0	0	0	29	0	66	109	0	0	0	0	0	0
		Bacteria_Actinobacteriota_Actinobacteria_Pseudonocardiales_Pseudonocardiaceae_Saccharopolyspora_310	0	0	0	0	0	0	0	0	0	0	0	0	0	0	0	0
		Bacteria_Firmicutes_Bacilli_Staphylococcales_Staphylococcaceae_Auricoccus-Abyssicoccus_311	0	0	0	0	0	0	72	38	22	0	141	0	0	0	25	172
		Bacteria_Bacteroidota_Bacteroidia_Sphingobacteriales_Sphingobacteriaceae_Mucilaginibacter_312	66	0	18	0	0	0	55	0	18	98	0	0	0	0	0	0
		Bacteria_Proteobacteria_Alphaproteobacteria_Rhizobiales_Beijerinckiaceae_1174-901-12_313	0	0	0	0	0	61	0	0	0	0	50	0	0	0	331	0
		Bacteria_Proteobacteria_Alphaproteobacteria_Rhizobiales_Rhizobiaceae_Aureimonas_314	0	0	0	0	0	0	0	0	0	0	62	0	0	0	0	53
		Bacteria_Proteobacteria_Alphaproteobacteria_Rhizobiales_Rhizobiaceae_Allorhizobium-Neorhizobium-Pararhizobium-Rhizobium_315	0	7	18	12	140	32	33	0	37	0	0	0	0	27	0	0
		Bacteria_Proteobacteria_Gammaproteobacteria_Enterobacterales_Yersiniaceae_Serratia_316	0	0	161	0	0	0	0	0	0	0	0	0	0	0	0	0
		Bacteria_Proteobacteria_Alphaproteobacteria_Acetobacterales_Acetobacteraceae_Craurococcus-Caldovatus_317	0	0	0	0	0	0	0	0	0	0	0	0	0	0	0	0
		Bacteria_Bacteroidota_Bacteroidia_Cytophagales_Hymenobacteraceae_Hymenobacter_318	0	0	0	0	0	0	23	0	0	0	0	0	0	18	0	0
		Bacteria_Bacteroidota_Bacteroidia_Chitinophagales_Chitinophagaceae_Cnuella_319	47	0	0	0	0	0	15	0	16	9	36	0	4	39	71	0
		Bacteria_Firmicutes_Bacilli_Staphylococcales_Staphylococcaceae_Staphylococcus_320	0	0	0	0	71	0	82	0	114	102	0	0	0	0	0	0
		Bacteria_Chloroflexi_Chloroflexia_Thermomicrobiales_JG30-KF-CM45_NA_321	0	0	64	0	27	0	0	0	0	0	0	0	0	0	65	0
		Bacteria_Bacteroidota_Bacteroidia_Cytophagales_Spirosomaceae_Dyadobacter_322	26	0	0	0	21	0	0	0	0	42	259	0	0	0	0	0
		Bacteria_Bacteroidota_Bacteroidia_Sphingobacteriales_Sphingobacteriaceae_Mucilaginibacter_323	0	0	0	0	0	0	0	0	37	0	17	0	0	0	0	0
		Bacteria_Planctomycetota_Planctomycetes_Isosphaerales_Isosphaeraceae_Tundrisphaera_324	0	0	0	30	0	0	0	0	0	0	0	0	0	0	0	292
		Bacteria_Proteobacteria_Gammaproteobacteria_Pseudomonadales_Moraxellaceae_Alkanindiges_325	75	0	0	0	17	0	55	30	0	10	77	0	0	0	0	0
		Bacteria_Actinobacteriota_Actinobacteria_Propionibacteriales_Nocardioidaceae_Aeromicrobium_326	0	0	0	0	0	0	0	0	0	42	0	0	0	52	195	0
		Bacteria_Proteobacteria_Alphaproteobacteria_Sphingomonadales_Sphingomonadaceae_Ellin6055_327	0	0	0	0	0	0	80	0	42	0	0	0	0	42	0	0
		Bacteria_Actinobacteriota_Actinobacteria_Micrococcales_Microbacteriaceae_Agrococcus_328	32	0	0	0	0	0	0	0	32	74	42	0	0	0	71	0
		Bacteria_Proteobacteria_Alphaproteobacteria_Rhizobiales_Beijerinckiaceae_1174-901-12_329	0	7	18	0	54	0	31	0	0	0	0	0	0	6	55	0
		Bacteria_Firmicutes_Clostridia_Peptostreptococcales-Tissierellales_Peptostreptococcaceae_Romboutsia_330	0	0	27	0	0	0	0	17	0	49	0	0	0	0	145	0
		Bacteria_Proteobacteria_Gammaproteobacteria_Burkholderiales_Oxalobacteraceae_Noviherbaspirillum_331	0	0	0	0	0	0	47	63	27	22	44	0	0	54	130	0
		Bacteria_Firmicutes_Bacilli_Staphylococcales_Staphylococcaceae_Staphylococcus_332	52	0	27	0	0	0	0	61	0	0	0	0	0	0	0	0
		Bacteria_Proteobacteria_Alphaproteobacteria_Rhodobacterales_Rhodobacteraceae_Paracoccus_333	0	0	0	0	70	0	0	0	426	0	77	0	0	0	0	0
		Bacteria_Proteobacteria_Gammaproteobacteria_Burkholderiales_NA_NA_334	0	0	0	0	0	0	0	0	0	525	0	0	0	0	0	0
		Bacteria_Actinobacteriota_Actinobacteria_Propionibacteriales_Nocardioidaceae_Nocardioides_335	20	0	0	0	0	0	29	0	33	0	50	0	0	11	0	0
		Bacteria_Proteobacteria_Gammaproteobacteria_Enterobacterales_Aeromonadaceae_Aeromonas_336	0	0	0	0	0	0	16	0	0	20	0	0	0	16	0	0
		Bacteria_Proteobacteria_Alphaproteobacteria_Sphingomonadales_Sphingomonadaceae_Sphingomonas_337	0	0	0	0	0	0	0	0	73	0	80	0	0	0	0	0
		Bacteria_Proteobacteria_Gammaproteobacteria_Cardiobacteriales_Cardiobacteriaceae_Cardiobacterium_338	0	0	0	0	0	0	0	0	0	0	0	0	0	0	0	0
		Bacteria_Proteobacteria_Alphaproteobacteria_Sphingomonadales_Sphingomonadaceae_Sphingomonas_339	47	0	0	0	100	0	0	0	0	166	0	0	0	0	80	0
		Bacteria_Firmicutes_Bacilli_Lactobacillales_Streptococcaceae_Streptococcus_340	22	0	0	0	0	0	39	39	292	0	0	0	11	0	0	33
		Bacteria_Fusobacteriota_Fusobacteriia_Fusobacteriales_Fusobacteriaceae_Fusobacterium_341	0	0	0	49	28	0	0	0	0	0	13	0	0	0	101	0
		Bacteria_Proteobacteria_Alphaproteobacteria_Acetobacterales_Acetobacteraceae_Roseomonas_342	63	13	23	14	0	60	27	58	26	0	0	0	0	0	0	0
		Bacteria_Bacteroidota_Bacteroidia_Flavobacteriales_Weeksellaceae_Cloacibacterium_343	0	0	0	0	0	0	0	0	74	0	128	0	0	0	0	0
		Bacteria_Bacteroidota_Bacteroidia_Flavobacteriales_Weeksellaceae_Chryseobacterium_344	0	0	0	0	35	0	0	0	80	12	0	0	0	0	0	0
		Bacteria_Bacteroidota_Bacteroidia_Cytophagales_Amoebophilaceae_Candidatus Cardinium_345	0	0	0	7	54	0	55	0	0	21	11	0	0	0	0	0
		Bacteria_Proteobacteria_Gammaproteobacteria_Burkholderiales_Oxalobacteraceae_Noviherbaspirillum_346	19	0	51	0	0	0	0	0	28	0	150	0	0	0	0	0
		Bacteria_Actinobacteriota_Actinobacteria_Frankiales_Nakamurellaceae_Nakamurella_347	0	9	33	0	0	0	0	0	0	0	0	0	0	0	0	134
		Bacteria_Planctomycetota_Planctomycetes_Isosphaerales_Isosphaeraceae_Tundrisphaera_348	0	0	0	0	0	0	0	0	0	0	0	0	0	0	0	0
		Bacteria_Proteobacteria_Alphaproteobacteria_Rhizobiales_Rhizobiaceae_Allorhizobium-Neorhizobium-Pararhizobium-Rhizobium_349	0	0	0	0	0	0	0	0	0	449	0	0	0	0	0	0
		Bacteria_Bacteroidota_Bacteroidia_Chitinophagales_Chitinophagaceae_NA_350	0	0	0	30	0	0	23	0	31	0	41	0	0	14	33	0
		Bacteria_Bacteroidota_Bacteroidia_Cytophagales_Hymenobacteraceae_Hymenobacter_351	0	0	0	0	0	0	0	0	0	0	0	0	0	0	0	0
		NA_NA_NA_NA_NA_NA_352	16	0	0	26	105	0	34	34	25	0	0	0	0	206	7	45
		Bacteria_Proteobacteria_Alphaproteobacteria_Azospirillales_Azospirillaceae_Azospirillum_353	56	0	16	0	0	0	24	0	71	0	0	0	0	0	0	0
		Bacteria_Bacteroidota_Bacteroidia_Sphingobacteriales_Sphingobacteriaceae_Mucilaginibacter_354	99	0	0	0	71	0	0	0	0	0	0	0	0	0	0	0
		Bacteria_Proteobacteria_Gammaproteobacteria_Pseudomonadales_Pseudomonadaceae_Pseudomonas_355	55	0	0	0	0	0	0	31	0	66	40	0	0	30	69	0
		Bacteria_Actinobacteriota_Actinobacteria_Micrococcales_Microbacteriaceae_Herbiconiux_356	0	0	0	0	0	0	35	37	0	98	0	0	0	0	0	41
		Bacteria_Planctomycetota_Planctomycetes_Isosphaerales_Isosphaeraceae_Tundrisphaera_357	27	0	0	0	0	0	0	0	38	0	0	0	0	0	0	0
		Bacteria_Proteobacteria_Gammaproteobacteria_Burkholderiales_Oxalobacteraceae_Massilia_358	61	0	90	0	44	0	0	0	0	54	60	0	0	0	0	0
		Bacteria_Proteobacteria_Gammaproteobacteria_Burkholderiales_Comamonadaceae_Rhizobacter_359	0	0	0	0	27	25	0	0	15	0	0	0	0	0	11	0
		Bacteria_Actinobacteriota_Actinobacteria_Corynebacteriales_Mycobacteriaceae_Mycobacterium_360	20	0	0	0	34	0	0	0	0	27	53	0	0	27	0	0
		Bacteria_Proteobacteria_Alphaproteobacteria_Rhizobiales_Rhizobiaceae_Aureimonas_361	0	0	0	0	0	0	0	0	0	79	90	0	0	75	0	97
		Bacteria_Bacteroidota_Bacteroidia_Chitinophagales_Chitinophagaceae_NA_362	23	0	0	0	150	0	60	0	33	0	0	0	0	30	0	0
		Bacteria_Firmicutes_Bacilli_Exiguobacterales_Exiguobacteraceae_Exiguobacterium_363	52	0	0	0	0	0	0	0	0	0	0	0	0	38	0	0
		Bacteria_Proteobacteria_Gammaproteobacteria_Enterobacterales_Alteromonadaceae_Alishewanella_364	0	0	0	0	0	0	0	0	7	0	0	0	0	54	0	0
		Bacteria_Bacteroidota_Bacteroidia_Sphingobacteriales_Sphingobacteriaceae_Mucilaginibacter_365	0	0	0	0	0	0	0	44	0	0	7	0	0	0	0	0
		Bacteria_Proteobacteria_Gammaproteobacteria_Pseudomonadales_Moraxellaceae_Acinetobacter_366	0	22	0	0	15	0	0	0	16	12	0	0	0	0	0	27
		Bacteria_Bacteroidota_Bacteroidia_Chitinophagales_Chitinophagaceae_Flavisolibacter_367	16	0	21	0	0	0	34	0	36	53	162	0	0	0	0	0
		Bacteria_Proteobacteria_Gammaproteobacteria_Burkholderiales_Comamonadaceae_Xylophilus_368	0	0	42	0	0	0	0	0	18	71	0	0	0	26	0	124
		Bacteria_Proteobacteria_Alphaproteobacteria_Acetobacterales_Acetobacteraceae_Acidisphaera_369	38	0	0	0	0	0	0	0	0	0	0	0	0	0	0	0
		Bacteria_Proteobacteria_Alphaproteobacteria_Sphingomonadales_Sphingomonadaceae_Qipengyuania_370	0	0	22	0	0	0	0	0	41	0	0	0	0	0	0	44
		Bacteria_Firmicutes_Bacilli_Lactobacillales_Carnobacteriaceae_Granulicatella_371	0	0	0	0	0	0	0	0	43	114	0	0	0	0	0	0
		Bacteria_Bacteroidota_Bacteroidia_Cytophagales_Spirosomaceae_Dyadobacter_372	0	0	0	0	0	0	27	0	105	0	0	0	0	49	55	0
		Bacteria_Actinobacteriota_Actinobacteria_Propionibacteriales_Nocardioidaceae_Nocardioides_373	88	0	75	0	21	0	0	0	87	0	0	0	0	0	91	0
		Bacteria_Actinobacteriota_Thermoleophilia_Solirubrobacterales_Solirubrobacteraceae_Patulibacter_374	0	10	0	0	50	0	11	13	0	0	0	0	0	113	99	0
		Bacteria_Actinobacteriota_Actinobacteria_Micrococcales_Microbacteriaceae_Agrococcus_375	0	0	0	0	0	0	0	0	0	0	0	0	0	0	0	0
		Bacteria_Bacteroidota_Bacteroidia_Cytophagales_Hymenobacteraceae_Hymenobacter_376	0	0	0	0	0	0	0	76	4	0	55	0	0	0	0	0
		Bacteria_Proteobacteria_Alphaproteobacteria_Sphingomonadales_Sphingomonadaceae_Sphingomonas_377	0	0	0	0	40	0	0	57	0	0	43	0	0	0	0	0
		Bacteria_Proteobacteria_Alphaproteobacteria_Caulobacterales_Caulobacteraceae_Caulobacter_378	16	0	0	0	0	0	0	0	0	0	0	0	0	0	0	0
		Bacteria_Bacteroidota_Bacteroidia_Sphingobacteriales_Sphingobacteriaceae_Mucilaginibacter_379	0	0	0	20	0	0	37	0	64	0	48	0	0	52	0	0
		Bacteria_Proteobacteria_Gammaproteobacteria_Burkholderiales_Oxalobacteraceae_Massilia_380	0	0	0	0	0	0	0	0	0	0	0	0	0	0	0	0
		Bacteria_Bacteroidota_Bacteroidia_Chitinophagales_Chitinophagaceae_Flavisolibacter_381	33	0	0	0	60	0	38	69	0	12	67	0	0	0	0	0
		Bacteria_Firmicutes_Bacilli_Erysipelotrichales_Erysipelatoclostridiaceae_Erysipelatoclostridium_382	0	0	0	0	0	0	0	0	0	0	0	0	0	0	0	0
		Bacteria_Proteobacteria_Gammaproteobacteria_Enterobacterales_Yersiniaceae_NA_383	30	0	5	6	0	0	18	6	0	19	0	0	0	19	20	57
		Bacteria_Firmicutes_Bacilli_Lactobacillales_Aerococcaceae_Aerococcus_384	8	0	0	0	10	0	0	49	29	0	0	0	0	0	0	0
		Bacteria_Proteobacteria_Gammaproteobacteria_Burkholderiales_Oxalobacteraceae_Massilia_385	0	0	0	0	0	0	0	0	0	0	441	0	0	0	0	0
		Bacteria_Myxococcota_Myxococcia_Myxococcales_Myxococcaceae_P3OB-42_386	538	0	0	0	0	0	0	0	0	0	0	0	0	0	0	0
		Bacteria_Firmicutes_Bacilli_Exiguobacterales_Exiguobacteraceae_Exiguobacterium_387	0	0	65	0	0	0	23	0	44	0	38	0	0	0	0	0
		Bacteria_Proteobacteria_Alphaproteobacteria_Acetobacterales_Acetobacteraceae_NA_388	0	0	0	0	48	162	0	0	27	76	0	0	0	80	0	0
		Bacteria_Firmicutes_Clostridia_Clostridiales_Clostridiaceae_Clostridium sensu stricto 1_389	0	0	0	0	14	0	0	22	0	63	0	0	6	20	0	0
		Bacteria_Actinobacteriota_Actinobacteria_Corynebacteriales_Dietziaceae_Dietzia_390	0	7	0	0	0	0	0	0	0	0	0	0	0	11	0	0
		Bacteria_Firmicutes_Bacilli_Bacillales_Planococcaceae_Chryseomicrobium_391	0	0	0	0	0	0	0	23	0	38	0	0	0	30	0	0
		Bacteria_Proteobacteria_Alphaproteobacteria_Rhizobiales_Rhizobiaceae_Ochrobactrum_392	0	0	0	0	0	0	0	0	0	322	0	0	0	0	0	0
		Bacteria_Firmicutes_Clostridia_Clostridiales_Clostridiaceae_Clostridium sensu stricto 1_393	0	0	0	0	0	0	0	0	0	277	67	0	0	0	0	0
		Bacteria_Firmicutes_Clostridia_Peptostreptococcales-Tissierellales_Family XI_Peptoniphilus_394	0	0	0	0	3	0	29	0	11	0	0	0	0	0	0	0
		Bacteria_Actinobacteriota_Actinobacteria_Micrococcales_Microbacteriaceae_Microbacterium_395	0	0	0	0	0	0	0	0	0	0	87	0	0	0	0	0
		Bacteria_Actinobacteriota_Actinobacteria_Corynebacteriales_Nocardiaceae_Williamsia_396	0	127	34	0	182	0	0	0	0	0	0	0	0	0	0	91
		Bacteria_Proteobacteria_Alphaproteobacteria_Rhizobiales_Rhizobiaceae_Allorhizobium-Neorhizobium-Pararhizobium-Rhizobium_397	0	0	0	0	0	0	0	0	0	0	0	0	0	0	0	0
		Bacteria_Proteobacteria_Gammaproteobacteria_Burkholderiales_Oxalobacteraceae_Massilia_398	0	0	0	0	0	0	0	31	0	2	36	0	0	0	0	0
		Bacteria_Firmicutes_Clostridia_Peptostreptococcales-Tissierellales_Peptostreptococcaceae_Paeniclostridium_399	0	0	0	0	49	0	0	41	16	33	0	0	0	0	0	0
		Bacteria_Proteobacteria_Gammaproteobacteria_Burkholderiales_Comamonadaceae_Xylophilus_400	43	0	0	0	28	129	0	0	0	39	0	0	0	27	0	38
		Bacteria_Proteobacteria_Alphaproteobacteria_Rhizobiales_Xanthobacteraceae_Bradyrhizobium_401	0	0	0	0	0	0	34	27	0	0	0	0	0	38	0	0
		Bacteria_Myxococcota_Polyangia_Haliangiales_Haliangiaceae_Haliangium_402	0	0	16	0	0	0	0	0	0	0	0	0	0	0	0	0
		Bacteria_Proteobacteria_Alphaproteobacteria_Rhizobiales_Beijerinckiaceae_NA_403	0	0	0	0	133	37	9	0	0	0	0	0	0	43	0	63
		Bacteria_Proteobacteria_Gammaproteobacteria_Burkholderiales_Oxalobacteraceae_Massilia_404	117	0	0	0	7	3	0	0	4	0	175	0	0	2	0	0
		Bacteria_Firmicutes_Bacilli_Lactobacillales_Carnobacteriaceae_Carnobacterium_405	0	0	0	0	0	0	0	0	0	0	0	0	0	19	0	0
		Bacteria_Firmicutes_Bacilli_Bacillales_Bacillaceae_Bacillus_406	16	0	0	0	0	42	0	0	0	0	0	0	0	0	0	0
		Bacteria_Bacteroidota_Bacteroidia_Chitinophagales_Chitinophagaceae_Flavisolibacter_407	0	0	0	0	0	0	0	0	0	0	0	0	0	0	0	0
		Bacteria_Proteobacteria_Gammaproteobacteria_Pseudomonadales_Pseudomonadaceae_Pseudomonas_408	36	0	65	0	22	0	0	208	0	0	0	0	0	0	0	0
		Bacteria_Firmicutes_Clostridia_Lachnospirales_Lachnospiraceae_Oribacterium_409	0	0	0	0	0	0	0	0	0	0	0	0	0	0	0	0
		Bacteria_Actinobacteriota_Actinobacteria_Propionibacteriales_Propionibacteriaceae_Cutibacterium_410	8	0	0	0	0	13	43	21	40	0	0	0	0	0	0	8
		Bacteria_Actinobacteriota_Actinobacteria_Corynebacteriales_Corynebacteriaceae_Corynebacterium_411	26	0	0	0	0	0	21	49	76	48	0	0	0	0	0	0
		Bacteria_Proteobacteria_Alphaproteobacteria_Sphingomonadales_Sphingomonadaceae_Sphingomonas_412	21	30	0	0	9	59	0	0	57	42	45	0	0	0	0	0
		Bacteria_Proteobacteria_Gammaproteobacteria_Burkholderiales_Comamonadaceae_Pseudorhodoferax_413	0	60	0	0	0	0	0	0	0	0	0	0	0	0	0	0
		Bacteria_Actinobacteriota_Actinobacteria_Micrococcales_Micrococcaceae_Pseudarthrobacter_414	62	35	0	0	64	0	0	0	0	0	0	0	0	0	30	0
		Bacteria_Bacteroidota_Bacteroidia_Sphingobacteriales_Sphingobacteriaceae_Sphingobacterium_415	0	0	0	0	0	0	329	0	0	0	0	0	0	0	0	0
		Bacteria_Verrucomicrobiota_Chlamydiae_Chlamydiales_NA_NA_416	0	0	0	0	0	0	0	0	0	0	0	0	0	0	0	0
		Bacteria_Actinobacteriota_Actinobacteria_Micrococcales_Microbacteriaceae_Amnibacterium_417	0	0	0	0	0	145	0	0	7	44	32	0	0	0	0	0
		Bacteria_Actinobacteriota_Actinobacteria_Streptomycetales_Streptomycetaceae_Streptomyces_418	0	0	0	0	0	0	0	0	0	0	0	0	0	0	0	0
		Bacteria_Bacteroidota_Bacteroidia_Sphingobacteriales_Sphingobacteriaceae_Pedobacter_419	0	0	0	0	0	0	187	0	0	0	0	0	0	0	0	0
		Bacteria_Bacteroidota_Bacteroidia_Cytophagales_Spirosomaceae_Spirosoma_420	0	0	0	0	0	0	0	0	34	53	0	0	0	0	0	0
		Bacteria_Proteobacteria_Gammaproteobacteria_Enterobacterales_Erwiniaceae_Pantoea_421	0	87	0	0	11	0	0	16	15	19	0	0	0	0	0	0
		Bacteria_Armatimonadota_Fimbriimonadia_Fimbriimonadales_Fimbriimonadaceae_NA_422	0	0	18	18	26	0	0	10	40	38	0	0	0	0	0	82
		Bacteria_Proteobacteria_Gammaproteobacteria_Burkholderiales_Alcaligenaceae_Verticiella_423	138	0	27	0	0	0	0	11	35	0	0	0	0	0	0	0
		Bacteria_Actinobacteriota_Actinobacteria_Streptomycetales_Streptomycetaceae_Streptomyces_424	0	0	0	0	0	0	0	0	0	0	0	0	0	0	0	0
		Bacteria_Proteobacteria_Gammaproteobacteria_Xanthomonadales_Xanthomonadaceae_Pseudoxanthomonas_425	0	0	0	0	0	0	0	0	24	87	0	0	0	0	0	0
		Bacteria_Proteobacteria_Gammaproteobacteria_Pseudomonadales_Moraxellaceae_Acinetobacter_426	113	0	0	0	13	0	0	0	0	0	0	0	0	53	0	0
		Bacteria_Proteobacteria_Gammaproteobacteria_Burkholderiales_Oxalobacteraceae_Massilia_427	69	0	0	0	0	0	0	0	0	0	59	0	0	55	0	0
		Bacteria_Proteobacteria_Gammaproteobacteria_Burkholderiales_Comamonadaceae_Comamonas_428	0	0	36	0	36	0	38	0	0	24	0	0	0	0	0	0
		Bacteria_Proteobacteria_Alphaproteobacteria_Acetobacterales_Acetobacteraceae_Craurococcus-Caldovatus_429	0	0	0	0	0	0	0	0	0	256	35	0	0	0	0	0
		Bacteria_Proteobacteria_Alphaproteobacteria_Rhizobiales_Beijerinckiaceae_Methylobacterium-Methylorubrum_430	0	0	0	0	0	0	0	0	0	0	0	0	0	0	469	0
		Bacteria_Proteobacteria_Alphaproteobacteria_Rhizobiales_Devosiaceae_Devosia_431	0	0	0	0	50	0	0	0	35	93	0	0	0	0	0	0
		Bacteria_Actinobacteriota_Actinobacteria_Corynebacteriales_Nocardiaceae_Williamsia_432	26	0	0	0	189	0	0	0	0	0	0	0	0	0	0	0
		Bacteria_Firmicutes_Bacilli_Staphylococcales_Staphylococcaceae_Jeotgalicoccus_433	11	0	0	0	0	0	0	0	0	0	0	0	0	0	0	0
		Bacteria_Firmicutes_Bacilli_Lactobacillales_Lactobacillaceae_Weissella_434	0	0	0	8	0	0	0	0	285	0	0	0	0	0	0	0
		Bacteria_Actinobacteriota_Actinobacteria_Bifidobacteriales_Bifidobacteriaceae_Bifidobacterium_435	0	0	0	0	0	0	0	0	0	0	0	0	0	10	0	0
		Bacteria_Actinobacteriota_Actinobacteria_Propionibacteriales_Nocardioidaceae_Marmoricola_436	0	0	0	0	0	46	0	0	0	0	0	0	0	0	41	0
		Bacteria_Firmicutes_Bacilli_Lactobacillales_Streptococcaceae_Streptococcus_437	0	0	0	0	0	0	0	0	0	0	0	0	0	0	0	0
		Bacteria_Proteobacteria_Alphaproteobacteria_Acetobacterales_Acetobacteraceae_NA_438	58	0	0	0	0	68	0	0	23	0	30	0	0	0	0	0
		Bacteria_Actinobacteriota_Actinobacteria_Frankiales_Geodermatophilaceae_Antricoccus_439	16	0	0	0	0	0	8	0	14	0	65	0	0	0	0	0
		Bacteria_Actinobacteriota_Acidimicrobiia_Microtrichales_NA_NA_440	21	0	18	0	0	111	14	0	0	0	0	0	0	0	0	0
		Bacteria_Proteobacteria_Alphaproteobacteria_Rhizobiales_Rhizobiaceae_Shinella_441	0	0	51	0	0	0	0	0	14	41	0	0	0	0	32	0
		Bacteria_Proteobacteria_Alphaproteobacteria_Acetobacterales_Acetobacteraceae_Roseomonas_442	0	0	0	0	0	0	0	222	0	0	0	0	0	0	0	0
		Bacteria_Proteobacteria_Gammaproteobacteria_Pseudomonadales_Pseudomonadaceae_Pseudomonas_443	0	0	0	0	0	0	0	0	0	0	0	0	0	0	0	0
		Bacteria_Proteobacteria_Gammaproteobacteria_Pseudomonadales_Moraxellaceae_Acinetobacter_444	0	0	0	0	0	0	0	0	45	0	0	0	0	0	0	0
		Bacteria_Proteobacteria_Alphaproteobacteria_Acetobacterales_Acetobacteraceae_Belnapia_445	0	0	0	0	0	0	0	0	0	162	0	0	0	0	0	105
		Bacteria_Proteobacteria_Gammaproteobacteria_Pseudomonadales_Pseudomonadaceae_Pseudomonas_446	0	0	0	0	0	0	0	0	0	0	0	0	0	0	0	0
		Bacteria_Proteobacteria_Alphaproteobacteria_Acetobacterales_Acetobacteraceae_Roseomonas_447	0	0	0	0	0	0	0	0	0	65	0	0	0	0	0	0
		Bacteria_Proteobacteria_Alphaproteobacteria_Rhodobacterales_Rhodobacteraceae_Rubellimicrobium_448	0	0	0	0	0	0	26	0	0	170	0	0	0	0	0	0
		Bacteria_Proteobacteria_Alphaproteobacteria_Rhodobacterales_Rhodobacteraceae_Paracoccus_449	27	0	27	0	51	15	24	0	0	41	0	0	0	0	46	0
		Bacteria_Actinobacteriota_Actinobacteria_Corynebacteriales_Corynebacteriaceae_Corynebacterium_450	0	0	39	0	0	0	34	0	45	0	0	0	0	0	0	0
		Bacteria_Actinobacteriota_Actinobacteria_Micrococcales_Cellulomonadaceae_Pseudactinotalea_451	0	0	0	0	0	0	0	0	0	0	0	0	0	0	0	180
		Bacteria_Proteobacteria_Gammaproteobacteria_Pseudomonadales_Moraxellaceae_Acinetobacter_452	0	0	0	0	0	54	0	43	0	0	0	0	0	0	177	0
		Bacteria_Firmicutes_Bacilli_Bacillales_Bacillaceae_Bacillus_453	0	0	0	0	57	43	0	0	0	50	0	0	0	0	0	89
		Bacteria_Bacteroidota_Bacteroidia_Cytophagales_Hymenobacteraceae_Hymenobacter_454	0	0	0	0	0	0	0	0	0	313	0	0	0	0	0	0
		Bacteria_Proteobacteria_Alphaproteobacteria_Acetobacterales_Acetobacteraceae_Roseomonas_455	22	0	0	0	0	80	0	194	49	13	17	0	0	0	0	0
		Bacteria_Proteobacteria_Alphaproteobacteria_Acetobacterales_Acetobacteraceae_Roseomonas_456	0	0	0	0	0	0	0	0	0	50	0	0	0	21	0	0
		Bacteria_Bacteroidota_Bacteroidia_Cytophagales_Hymenobacteraceae_Hymenobacter_457	0	0	0	0	0	0	0	0	0	0	0	0	0	0	0	0
		Bacteria_Firmicutes_Bacilli_Bacillales_Bacillaceae_NA_458	0	0	0	0	0	0	21	0	0	0	0	0	0	0	0	0
		Bacteria_Cyanobacteria_Cyanobacteriia_Cyanobacteriales_Coleofasciculaceae_Microcoleus SAG 1449-1a_459	7	0	0	12	0	0	0	0	0	0	0	0	0	0	0	0
		Bacteria_Firmicutes_Negativicutes_Veillonellales-Selenomonadales_Selenomonadaceae_Selenomonas_460	0	0	11	0	0	0	0	0	0	0	0	0	0	0	0	0
		Bacteria_Proteobacteria_Gammaproteobacteria_Xanthomonadales_Xanthomonadaceae_Pseudoxanthomonas_461	0	0	0	0	0	0	0	0	0	0	0	0	0	0	0	0
		Bacteria_Dependentiae_Babeliae_Babeliales_Vermiphilaceae_NA_462	0	0	0	0	0	0	0	0	0	373	0	0	0	0	0	0
		Bacteria_Proteobacteria_Gammaproteobacteria_Pseudomonadales_Pseudomonadaceae_Pseudomonas_463	0	0	0	0	0	0	0	0	89	0	0	0	0	0	0	0
		Bacteria_Proteobacteria_Gammaproteobacteria_Enterobacterales_Enterobacteriaceae_Enterobacter_464	0	0	0	0	0	0	0	0	0	0	0	0	0	24	0	0
		Bacteria_Proteobacteria_Gammaproteobacteria_Pseudomonadales_Moraxellaceae_Acinetobacter_465	0	0	0	0	0	0	19	0	0	77	0	0	0	0	0	0
		Bacteria_Firmicutes_Bacilli_Lactobacillales_Carnobacteriaceae_Granulicatella_466	0	0	0	0	0	0	0	0	181	0	0	0	0	0	0	0
		Bacteria_Actinobacteriota_Actinobacteria_Corynebacteriales_Corynebacteriaceae_Corynebacterium_467	0	0	0	0	40	0	0	50	0	0	78	0	0	0	15	0
		Bacteria_Actinobacteriota_Actinobacteria_Propionibacteriales_Nocardioidaceae_Nocardioides_468	33	0	0	0	0	0	0	0	0	69	0	0	0	14	0	0
		Bacteria_Proteobacteria_Gammaproteobacteria_Burkholderiales_Comamonadaceae_Xylophilus_469	0	0	41	0	0	0	0	0	41	0	87	0	0	0	0	0
		Bacteria_Proteobacteria_Alphaproteobacteria_Sphingomonadales_Sphingomonadaceae_Novosphingobium_470	30	0	0	0	0	57	0	0	0	52	24	0	0	0	57	33
		Bacteria_Proteobacteria_Alphaproteobacteria_Sphingomonadales_Sphingomonadaceae_Sphingomonas_471	0	0	0	0	0	0	0	0	0	0	0	0	0	0	353	0
		Bacteria_Planctomycetota_Planctomycetes_Isosphaerales_Isosphaeraceae_Tundrisphaera_472	0	0	0	0	62	53	0	0	0	44	0	0	0	0	0	0
		Bacteria_Actinobacteriota_Actinobacteria_Micrococcales_Microbacteriaceae_Amnibacterium_473	0	0	0	0	0	0	0	0	0	0	0	0	0	38	0	0
		Bacteria_Proteobacteria_Gammaproteobacteria_Enterobacterales_Erwiniaceae_Pantoea_474	0	0	0	0	0	0	0	0	281	0	0	0	0	0	0	0
		Bacteria_Firmicutes_Bacilli_Bacillales_Bacillaceae_Bacillus_475	0	0	0	0	0	0	0	0	0	69	0	0	0	0	0	13
		Bacteria_Cyanobacteria_Cyanobacteriia_Cyanobacteriales_Coleofasciculaceae_Microcoleus PCC-7113_476	0	0	0	0	0	0	0	0	0	0	0	0	5	0	0	0
		Bacteria_Actinobacteriota_Thermoleophilia_Solirubrobacterales_Solirubrobacteraceae_Patulibacter_477	0	0	0	0	0	53	13	0	13	0	17	0	0	0	0	0
		Bacteria_Proteobacteria_Gammaproteobacteria_Xanthomonadales_Xanthomonadaceae_Lysobacter_478	0	0	0	0	0	0	5	0	8	0	91	0	0	0	0	0
		Bacteria_Actinobacteriota_Actinobacteria_Micrococcales_Brevibacteriaceae_Brevibacterium_479	33	0	0	0	59	0	0	0	42	0	22	0	0	0	53	23
		Bacteria_Firmicutes_Bacilli_Lactobacillales_Streptococcaceae_Streptococcus_480	0	0	0	0	0	0	0	0	5	39	0	0	0	0	13	0
		Bacteria_Firmicutes_Bacilli_Staphylococcales_Staphylococcaceae_NA_481	0	0	0	0	0	0	0	0	0	0	26	0	0	0	0	0
		Bacteria_Actinobacteriota_Actinobacteria_Micrococcales_Micrococcaceae_Pseudarthrobacter_482	172	0	0	0	0	0	0	0	0	0	0	0	0	0	70	0
		Bacteria_Proteobacteria_Alphaproteobacteria_Rhizobiales_Rhizobiaceae_Aureimonas_483	62	0	0	0	107	0	0	0	0	0	0	0	0	0	0	0
		Bacteria_Actinobacteriota_Actinobacteria_Corynebacteriales_Corynebacteriaceae_Corynebacterium_484	0	0	0	0	0	0	0	0	0	84	0	0	0	0	0	0
		Bacteria_Bacteroidota_Bacteroidia_Cytophagales_Hymenobacteraceae_Hymenobacter_485	0	0	0	0	0	0	0	0	0	0	0	0	0	0	0	0
		Bacteria_Bacteroidota_Bacteroidia_Chitinophagales_Chitinophagaceae_Flavisolibacter_486	0	0	10	0	10	0	0	13	8	61	29	0	0	0	0	0
		Bacteria_Actinobacteriota_Actinobacteria_Corynebacteriales_Nocardiaceae_Williamsia_487	0	0	0	13	0	0	0	17	0	0	0	0	0	0	43	0
		Bacteria_Actinobacteriota_Actinobacteria_Micrococcales_Intrasporangiaceae_Ornithinimicrobium_488	0	0	0	0	0	0	0	0	0	0	0	0	0	0	0	0
		Bacteria_Bacteroidota_Bacteroidia_Bacteroidales_Prevotellaceae_Prevotella_489	0	0	0	4	0	0	0	0	0	120	0	0	0	9	0	0
		Bacteria_Proteobacteria_Gammaproteobacteria_Burkholderiales_Neisseriaceae_Neisseria_490	0	0	0	0	0	0	0	15	378	0	0	0	0	0	0	0
		Bacteria_Bacteroidota_Bacteroidia_Sphingobacteriales_Sphingobacteriaceae_Sphingobacterium_491	0	0	0	0	0	0	0	0	0	0	0	0	0	0	0	0
		Bacteria_Firmicutes_Bacilli_Bacillales_Planococcaceae_Lysinibacillus_492	12	0	0	0	42	0	0	0	0	0	0	0	0	0	58	0
		Bacteria_Proteobacteria_Gammaproteobacteria_Pseudomonadales_Moraxellaceae_Acinetobacter_493	0	0	0	0	36	0	0	0	21	0	0	0	0	0	0	41
		Bacteria_Proteobacteria_Alphaproteobacteria_Rhizobiales_Devosiaceae_Devosia_494	0	0	0	0	0	0	13	0	0	30	0	0	0	33	216	0
		Bacteria_Proteobacteria_Alphaproteobacteria_Sphingomonadales_Sphingomonadaceae_Sphingomonas_495	0	0	0	0	0	0	0	0	0	115	0	0	0	82	0	0
		Bacteria_Proteobacteria_Alphaproteobacteria_Rhizobiales_Pleomorphomonadaceae_NA_496	0	0	0	0	0	0	0	0	0	0	0	0	0	0	0	0
		Bacteria_Firmicutes_Bacilli_Staphylococcales_Staphylococcaceae_Staphylococcus_497	0	0	0	0	0	0	0	0	0	0	0	0	0	0	0	0
		Bacteria_Firmicutes_Bacilli_Lactobacillales_Carnobacteriaceae_Desemzia_498	0	0	69	0	0	0	0	239	0	0	0	0	0	0	0	0
		Bacteria_Proteobacteria_Alphaproteobacteria_Acetobacterales_Acetobacteraceae_Acidiphilium_499	0	0	0	0	0	0	0	0	0	0	0	0	0	20	0	0
		Bacteria_Actinobacteriota_Actinobacteria_Micrococcales_Micrococcaceae_Rothia_500	0	0	0	0	0	0	0	0	0	47	0	0	0	15	0	29
		Bacteria_Proteobacteria_Alphaproteobacteria_Sphingomonadales_Sphingomonadaceae_Sphingomonas_501	0	0	0	0	0	0	0	0	0	100	0	0	0	0	0	0
		Bacteria_Planctomycetota_Planctomycetes_Isosphaerales_Isosphaeraceae_Tundrisphaera_502	0	0	0	0	0	0	0	0	0	36	0	0	0	0	0	0
		Bacteria_Actinobacteriota_Actinobacteria_Micrococcales_Micrococcaceae_Kocuria_503	0	16	0	0	4	0	15	22	32	0	2	0	0	1	0	0
		Bacteria_Proteobacteria_Gammaproteobacteria_Burkholderiales_Oxalobacteraceae_Massilia_504	0	0	0	0	2	0	0	0	39	0	1	0	0	22	0	126
		Bacteria_Firmicutes_Bacilli_Bacillales_Planococcaceae_Solibacillus_505	10	0	0	0	0	0	0	0	0	0	53	0	12	0	0	0
		Bacteria_Bacteroidota_Bacteroidia_Sphingobacteriales_Sphingobacteriaceae_Sphingobacterium_506	0	0	0	0	0	0	0	0	0	0	0	0	0	0	0	0
		Bacteria_Deinococcota_Deinococci_Deinococcales_Trueperaceae_Truepera_507	0	3	0	0	0	0	0	0	0	0	0	0	0	0	0	27
		Bacteria_Firmicutes_Bacilli_Bacillales_Bacillaceae_Bacillus_508	0	0	0	0	15	0	0	0	0	0	0	0	0	0	0	0
		Bacteria_Firmicutes_Bacilli_Lactobacillales_Streptococcaceae_Streptococcus_509	0	0	0	0	0	0	0	0	366	0	0	0	0	0	23	0
		Bacteria_Bacteroidota_Bacteroidia_Sphingobacteriales_Sphingobacteriaceae_Mucilaginibacter_510	22	0	0	0	38	0	0	0	0	0	37	0	0	0	0	0
		Bacteria_Cyanobacteria_Cyanobacteriia_Cyanobacteriales_Chroococcidiopsaceae_Chroococcidiopsis PCC 7203_511	27	0	0	0	14	0	7	0	45	0	29	0	0	0	0	0
		Bacteria_Proteobacteria_Alphaproteobacteria_Sphingomonadales_Sphingomonadaceae_Sphingomonas_512	0	0	15	0	0	0	0	0	21	29	0	0	0	33	56	23
		Bacteria_Actinobacteriota_Actinobacteria_Micrococcales_Intrasporangiaceae_Knoellia_513	49	0	0	0	0	0	0	15	0	0	0	0	0	0	0	0
		Bacteria_Proteobacteria_Gammaproteobacteria_Burkholderiales_Oxalobacteraceae_Noviherbaspirillum_514	85	0	0	0	0	0	0	0	43	0	0	0	0	0	196	0
		Bacteria_Actinobacteriota_Actinobacteria_Micrococcales_Microbacteriaceae_Microbacterium_515	0	0	0	0	240	0	0	0	0	0	0	0	0	0	0	0
		Bacteria_Proteobacteria_Gammaproteobacteria_Pseudomonadales_Pseudomonadaceae_Pseudomonas_516	0	0	0	0	0	0	0	0	0	0	0	0	0	0	0	0
		Bacteria_Proteobacteria_Gammaproteobacteria_Burkholderiales_Oxalobacteraceae_Massilia_517	0	0	0	0	0	0	0	40	0	0	0	0	0	0	0	0
		Bacteria_Proteobacteria_Gammaproteobacteria_Xanthomonadales_Xanthomonadaceae_Lysobacter_518	0	0	0	0	0	0	0	0	0	0	0	0	0	0	0	0
		Bacteria_Actinobacteriota_Actinobacteria_Propionibacteriales_Nocardioidaceae_Marmoricola_519	74	0	0	0	28	0	57	0	0	0	0	0	0	0	0	0
		Bacteria_Firmicutes_Bacilli_Bacillales_Planococcaceae_Domibacillus_520	0	0	0	0	0	0	0	0	0	307	0	0	0	0	0	0
		Bacteria_Cyanobacteria_Cyanobacteriia_Cyanobacteriales_Nostocaceae_Scytonema VB-61278_521	0	0	0	0	0	0	0	0	0	0	0	0	0	0	0	0
		Bacteria_Bacteroidota_Bacteroidia_Sphingobacteriales_Sphingobacteriaceae_Sphingobacterium_522	0	0	0	0	0	39	0	0	0	0	0	0	0	0	0	0
		Bacteria_Proteobacteria_Gammaproteobacteria_Pseudomonadales_Pseudomonadaceae_Pseudomonas_523	0	0	0	376	0	0	0	0	0	0	0	0	0	0	0	0
		Bacteria_Actinobacteriota_Actinobacteria_Corynebacteriales_Corynebacteriaceae_Corynebacterium_524	0	0	37	0	0	0	0	28	0	0	0	0	0	0	0	0
		Bacteria_Firmicutes_Bacilli_Mycoplasmatales_Mycoplasmataceae_Mycoplasma_525	0	0	0	0	0	0	0	0	0	0	0	0	0	0	0	0
		Bacteria_Actinobacteriota_Actinobacteria_Micrococcales_Microbacteriaceae_Microbacterium_526	0	0	0	28	0	0	0	0	0	0	0	0	0	0	0	0
		Bacteria_Bacteroidota_Bacteroidia_Cytophagales_Hymenobacteraceae_Hymenobacter_527	0	0	0	0	0	0	0	0	267	0	0	0	0	0	0	0
		Bacteria_Proteobacteria_Alphaproteobacteria_Rhodobacterales_Rhodobacteraceae_Paracoccus_528	0	0	0	0	0	0	0	22	0	0	147	0	0	0	0	44
		Bacteria_Proteobacteria_Gammaproteobacteria_Burkholderiales_Oxalobacteraceae_Noviherbaspirillum_529	31	0	0	0	0	32	0	0	30	0	0	0	0	0	2	0
		Bacteria_Actinobacteriota_Actinobacteria_Micrococcales_Microbacteriaceae_Agrococcus_530	0	0	0	0	44	0	31	0	0	0	0	0	0	43	0	0
		Bacteria_Proteobacteria_Alphaproteobacteria_Rhizobiales_Beijerinckiaceae_Methylobacterium-Methylorubrum_531	0	0	0	0	0	0	21	0	0	0	0	0	0	0	0	0
		Bacteria_Proteobacteria_Gammaproteobacteria_Enterobacterales_Enterobacteriaceae_Enterobacter_532	0	0	0	0	0	0	0	0	0	0	0	0	0	32	4	0
		Bacteria_Proteobacteria_Gammaproteobacteria_Burkholderiales_Oxalobacteraceae_Massilia_533	44	0	0	0	0	31	23	0	61	0	5	0	0	15	0	0
		Bacteria_Firmicutes_Bacilli_Bacillales_Bacillaceae_Bacillus_534	0	0	54	0	0	0	0	0	0	0	0	0	0	0	83	92
		Bacteria_Actinobacteriota_Actinobacteria_Kineosporiales_Kineosporiaceae_Quadrisphaera_535	0	0	0	0	0	0	0	0	0	52	0	0	0	0	0	0
		Bacteria_Firmicutes_Clostridia_Clostridiales_Clostridiaceae_Clostridium sensu stricto 1_536	0	0	0	3	0	0	0	0	0	0	0	0	0	19	0	0
		Bacteria_Proteobacteria_Gammaproteobacteria_Xanthomonadales_Rhodanobacteraceae_Rhodanobacter_537	9	0	0	28	9	0	14	0	30	0	0	0	0	12	0	0
		Bacteria_Proteobacteria_Alphaproteobacteria_Acetobacterales_Acetobacteraceae_Acidiphilium_538	0	0	0	0	0	0	35	0	0	0	0	0	0	0	0	0
		Bacteria_Proteobacteria_Gammaproteobacteria_Enterobacterales_Yersiniaceae_Serratia_539	0	0	0	0	0	200	0	0	0	0	0	0	0	0	0	0
		Bacteria_Proteobacteria_Alphaproteobacteria_Acetobacterales_Acetobacteraceae_NA_540	0	0	0	0	0	0	0	0	0	59	27	0	0	0	0	18
		Bacteria_Actinobacteriota_Actinobacteria_Micrococcales_Intrasporangiaceae_Arsenicicoccus_541	0	0	0	0	0	0	12	0	22	0	0	0	0	0	0	0
		Bacteria_Proteobacteria_Gammaproteobacteria_Xanthomonadales_Xanthomonadaceae_Stenotrophomonas_542	0	0	0	0	0	0	0	0	0	0	0	0	0	0	0	0
		Bacteria_Actinobacteriota_Actinobacteria_Micrococcales_Micrococcaceae_Pseudarthrobacter_543	0	0	18	0	0	0	22	0	0	0	0	0	0	0	0	0
		Bacteria_Firmicutes_Bacilli_Bacillales_Bacillaceae_Bacillus_544	0	0	0	0	60	0	0	0	0	0	0	0	0	0	0	0
		Bacteria_Firmicutes_Negativicutes_Veillonellales-Selenomonadales_Veillonellaceae_Veillonella_545	18	0	0	0	0	0	24	25	0	0	0	0	0	0	0	0
		Bacteria_Proteobacteria_Alphaproteobacteria_Sphingomonadales_Sphingomonadaceae_NA_546	0	0	23	0	0	0	0	0	0	0	23	0	0	0	0	0
		Bacteria_Proteobacteria_Gammaproteobacteria_NA_NA_NA_547	0	0	0	0	0	0	0	352	0	0	0	0	0	0	0	0
		Bacteria_Deinococcota_Deinococci_Deinococcales_Deinococcaceae_Deinococcus_548	18	0	0	0	0	80	0	0	23	0	35	0	0	0	0	0
		Bacteria_Proteobacteria_Alphaproteobacteria_Rhodobacterales_Rhodobacteraceae_Paracoccus_549	0	0	0	0	57	0	0	31	0	44	0	0	0	0	0	0
		Bacteria_Proteobacteria_Alphaproteobacteria_Rhizobiales_Beijerinckiaceae_Methylobacterium-Methylorubrum_550	0	0	0	0	0	0	0	0	12	51	0	0	0	0	269	0
		Bacteria_Deinococcota_Deinococci_Deinococcales_Deinococcaceae_Deinococcus_551	0	0	20	0	0	0	0	10	35	35	0	0	0	0	0	0
		Bacteria_Proteobacteria_Alphaproteobacteria_Sphingomonadales_Sphingomonadaceae_Altererythrobacter_552	0	0	0	0	27	0	0	0	6	0	0	0	0	0	0	0
		Bacteria_Proteobacteria_Alphaproteobacteria_Rhodobacterales_Rhodobacteraceae_Paracoccus_553	0	0	0	0	0	0	0	0	0	0	0	0	0	0	82	0
		Bacteria_Bacteroidota_Bacteroidia_Sphingobacteriales_Sphingobacteriaceae_Mucilaginibacter_554	0	0	0	0	0	0	0	0	38	26	0	0	0	0	0	0
		Bacteria_Actinobacteriota_Actinobacteria_Pseudonocardiales_Pseudonocardiaceae_Saccharopolyspora_555	0	0	0	0	0	0	0	0	0	0	0	0	0	0	0	0
		Bacteria_Bacteroidota_Bacteroidia_Flavobacteriales_Weeksellaceae_Cloacibacterium_556	33	0	0	32	0	0	0	38	0	0	0	0	0	32	0	0
		Bacteria_Proteobacteria_Alphaproteobacteria_Rhizobiales_Beijerinckiaceae_Methylobacterium-Methylorubrum_557	12	10	0	0	0	0	0	3	15	9	0	0	0	35	6	0
		Bacteria_Proteobacteria_Alphaproteobacteria_Sphingomonadales_Sphingomonadaceae_Sphingomonas_558	0	0	0	0	0	0	0	0	0	0	0	0	0	0	79	81
		Bacteria_Firmicutes_Bacilli_Staphylococcales_Staphylococcaceae_Staphylococcus_559	0	0	41	0	0	0	0	0	0	0	0	0	0	0	0	0
		Bacteria_Proteobacteria_Gammaproteobacteria_Enterobacterales_Pasteurellaceae_Haemophilus_560	0	0	0	0	3	48	0	0	291	0	0	0	0	0	0	0
		NA_NA_NA_NA_NA_NA_561	0	0	0	0	0	0	74	0	9	9	65	0	0	32	0	0
		Bacteria_Proteobacteria_Alphaproteobacteria_Acetobacterales_Acetobacteraceae_Roseomonas_562	0	0	0	0	0	0	0	0	0	36	0	0	0	31	0	0
		Bacteria_Bacteroidota_Bacteroidia_Cytophagales_Hymenobacteraceae_Hymenobacter_563	0	0	0	0	0	0	0	0	0	0	0	0	0	0	0	0
		Bacteria_Proteobacteria_Alphaproteobacteria_Rhizobiales_Rhizobiaceae_Aureimonas_564	0	0	0	0	7	0	0	19	0	9	0	0	0	9	0	161
		Bacteria_Proteobacteria_Alphaproteobacteria_Sphingomonadales_Sphingomonadaceae_NA_565	11	0	0	7	19	0	0	25	67	0	26	0	0	0	0	0
		Bacteria_Planctomycetota_Planctomycetes_Isosphaerales_Isosphaeraceae_Tundrisphaera_566	0	0	0	0	0	0	0	0	0	104	0	0	0	0	0	0
		Bacteria_Proteobacteria_Gammaproteobacteria_Burkholderiales_Oxalobacteraceae_Massilia_567	0	0	0	0	0	0	0	0	73	144	0	0	0	34	26	0
		Bacteria_Proteobacteria_Alphaproteobacteria_Sphingomonadales_Sphingomonadaceae_NA_568	10	0	0	0	39	0	0	0	46	0	10	0	0	0	0	37
		Bacteria_Firmicutes_Bacilli_Staphylococcales_Staphylococcaceae_Staphylococcus_569	0	0	0	0	164	0	0	0	0	0	0	0	0	0	0	0
		Bacteria_Proteobacteria_Alphaproteobacteria_Rhizobiales_Rhizobiaceae_Phyllobacterium_570	0	0	0	0	0	0	0	0	0	0	0	0	0	0	63	0
		Bacteria_Proteobacteria_Gammaproteobacteria_Burkholderiales_Comamonadaceae_Acidovorax_571	0	0	0	0	0	0	68	24	0	0	0	0	0	0	0	0
		Bacteria_Proteobacteria_Gammaproteobacteria_Burkholderiales_Comamonadaceae_Comamonas_572	0	0	0	0	0	0	283	0	0	0	0	0	0	0	0	0
		NA_NA_NA_NA_NA_NA_573	0	0	0	0	0	0	10	0	3	0	40	0	0	20	0	8
		Bacteria_Proteobacteria_Alphaproteobacteria_Rhizobiales_Xanthobacteraceae_Afipia_574	60	0	0	0	0	0	0	0	0	0	0	0	0	0	0	0
		Bacteria_Bacteroidota_Bacteroidia_Sphingobacteriales_Sphingobacteriaceae_Mucilaginibacter_575	15	0	0	0	0	0	0	21	0	0	0	0	0	0	0	0
		Bacteria_Proteobacteria_Gammaproteobacteria_Burkholderiales_Oxalobacteraceae_Massilia_576	0	0	0	49	0	0	0	0	0	0	0	0	0	21	0	0
		Bacteria_Proteobacteria_Alphaproteobacteria_Acetobacterales_Acetobacteraceae_Roseomonas_577	21	0	0	0	0	0	0	0	0	0	0	0	0	25	89	22
		Bacteria_Proteobacteria_Alphaproteobacteria_Rhizobiales_Rhizobiaceae_NA_578	36	0	0	0	0	0	0	0	0	0	0	0	0	0	42	0
		Bacteria_Proteobacteria_Gammaproteobacteria_Burkholderiales_Alcaligenaceae_Verticiella_579	63	0	0	32	0	0	27	0	0	0	72	0	0	0	0	0
		Bacteria_Bacteroidota_Bacteroidia_Cytophagales_Spirosomaceae_Larkinella_580	33	0	0	0	0	23	24	0	0	0	0	0	0	0	0	0
		Bacteria_Proteobacteria_Gammaproteobacteria_Burkholderiales_Comamonadaceae_Aquabacterium_581	79	0	0	0	0	0	0	0	194	0	0	0	0	0	0	0
		Bacteria_Myxococcota_Polyangia_Polyangiales_Phaselicystidaceae_Phaselicystis_582	0	0	0	0	0	0	0	0	0	0	0	0	0	0	0	0
		Bacteria_Proteobacteria_Alphaproteobacteria_Acetobacterales_Acetobacteraceae_Acidiphilium_583	0	0	0	0	0	0	0	0	0	0	0	0	0	0	0	0
		Bacteria_Firmicutes_Clostridia_Clostridiales_Clostridiaceae_Clostridium sensu stricto 1_584	40	0	0	0	0	0	0	0	0	0	8	0	0	0	0	0
		Bacteria_Deinococcota_Deinococci_Deinococcales_Deinococcaceae_Deinococcus_585	0	0	0	0	0	0	0	0	0	0	0	0	0	0	0	0
		Bacteria_Proteobacteria_Gammaproteobacteria_Burkholderiales_Comamonadaceae_Aquabacterium_586	66	0	0	0	10	0	0	0	28	0	0	0	0	0	0	0
		Bacteria_Actinobacteriota_Actinobacteria_Micrococcales_Intrasporangiaceae_Knoellia_587	22	49	0	0	0	0	0	0	0	28	0	0	0	0	0	31
		Bacteria_Proteobacteria_Alphaproteobacteria_Rhizobiales_Rhizobiaceae_Brucella_588	0	0	0	0	0	0	0	0	0	0	0	0	0	0	0	0
		Bacteria_Proteobacteria_Alphaproteobacteria_Rhizobiales_Beijerinckiaceae_Methylobacterium-Methylorubrum_589	0	0	0	37	0	0	0	0	13	0	0	0	0	0	0	0
		Bacteria_Firmicutes_Bacilli_Bacillales_Bacillaceae_Bacillus_590	0	0	0	0	48	0	0	0	0	0	0	0	0	0	25	0
		Bacteria_Firmicutes_Clostridia_Peptostreptococcales-Tissierellales_Peptostreptococcaceae_Peptostreptococcus_591	0	0	0	0	0	0	13	10	61	98	0	0	0	10	0	0
		Bacteria_Proteobacteria_Gammaproteobacteria_Pseudomonadales_Moraxellaceae_Acinetobacter_592	0	0	0	0	0	0	0	41	0	0	0	0	0	0	0	0
		Bacteria_Bacteroidota_Bacteroidia_Cytophagales_Spirosomaceae_Spirosoma_593	0	0	0	0	30	0	0	0	8	0	0	0	0	0	0	0
		Bacteria_Bacteroidota_Bacteroidia_Sphingobacteriales_Sphingobacteriaceae_Sphingobacterium_594	0	0	0	0	0	0	0	0	33	0	0	0	0	0	0	0
		Bacteria_Proteobacteria_Gammaproteobacteria_Enterobacterales_Erwiniaceae_Pantoea_595	0	16	0	0	0	0	0	0	0	68	0	0	0	0	0	0
		Bacteria_Bacteroidota_Bacteroidia_Cytophagales_Hymenobacteraceae_Hymenobacter_596	0	8	0	0	0	0	0	0	0	0	0	0	0	0	0	0
		Bacteria_Bacteroidota_Bacteroidia_Cytophagales_Spirosomaceae_Spirosoma_597	0	0	0	0	0	0	0	0	0	20	0	0	0	85	86	0
		Bacteria_Proteobacteria_Gammaproteobacteria_Burkholderiales_Oxalobacteraceae_Massilia_598	0	0	0	0	0	0	0	0	0	0	111	0	0	0	0	0
		Bacteria_Actinobacteriota_Actinobacteria_Corynebacteriales_Corynebacteriaceae_Corynebacterium_599	0	0	0	0	0	0	0	0	0	73	30	0	0	0	0	0
		Bacteria_Firmicutes_Bacilli_Lactobacillales_Carnobacteriaceae_Dolosigranulum_600	0	0	0	0	0	46	0	7	0	0	10	0	0	0	0	0
		Bacteria_Proteobacteria_Alphaproteobacteria_Sphingomonadales_Sphingomonadaceae_Sphingomonas_601	0	0	0	0	76	80	0	0	0	0	0	0	0	0	20	0
		Bacteria_Actinobacteriota_Actinobacteria_Micrococcales_Micrococcaceae_Pseudarthrobacter_602	0	0	0	0	0	0	0	42	0	0	0	0	0	31	0	0
		Bacteria_Proteobacteria_Gammaproteobacteria_Burkholderiales_Oxalobacteraceae_Massilia_603	0	0	0	0	0	0	0	0	0	0	116	0	0	0	0	0
		Bacteria_Proteobacteria_Alphaproteobacteria_Acetobacterales_Acetobacteraceae_Roseomonas_604	0	0	0	0	0	0	0	0	0	0	0	0	0	0	0	0
		Bacteria_Actinobacteriota_Actinobacteria_Corynebacteriales_Corynebacteriaceae_Corynebacterium_605	0	0	0	0	0	0	0	0	0	0	0	0	0	0	0	83
		Bacteria_Bacteroidota_Bacteroidia_Cytophagales_Hymenobacteraceae_Hymenobacter_606	0	0	0	0	0	0	0	0	0	0	0	0	0	0	0	0
		Bacteria_Proteobacteria_Gammaproteobacteria_Burkholderiales_Comamonadaceae_NA_607	0	0	0	0	0	0	0	0	0	0	0	0	0	0	0	0
		Bacteria_Proteobacteria_Gammaproteobacteria_Burkholderiales_Comamonadaceae_NA_608	0	0	0	0	0	0	0	0	0	0	0	0	0	0	0	0
		Bacteria_Proteobacteria_Gammaproteobacteria_Burkholderiales_Comamonadaceae_Pseudorhodoferax_609	0	0	0	0	0	0	16	0	0	0	0	0	0	0	0	0
		Bacteria_Firmicutes_Bacilli_Bacillales_Bacillaceae_NA_610	0	0	0	0	0	0	0	0	0	0	0	0	0	0	0	0
		Bacteria_Proteobacteria_Alphaproteobacteria_Rhizobiales_Rhizobiaceae_NA_611	0	0	0	112	38	0	0	0	0	16	0	0	0	0	0	0
		Bacteria_Actinobacteriota_Actinobacteria_Micrococcales_Intrasporangiaceae_NA_612	70	0	0	0	0	0	0	26	52	0	0	0	0	0	0	0
		Bacteria_Fusobacteriota_Fusobacteriia_Fusobacteriales_Fusobacteriaceae_Fusobacterium_613	0	0	0	0	0	0	0	0	305	0	0	0	0	0	0	0
		Bacteria_Bacteroidota_Bacteroidia_Flavobacteriales_Weeksellaceae_Chryseobacterium_614	0	0	0	0	0	0	0	0	0	0	0	0	0	0	0	0
		Bacteria_Proteobacteria_Gammaproteobacteria_Burkholderiales_Oxalobacteraceae_Massilia_615	0	0	0	0	0	0	0	20	0	0	26	0	0	0	0	57
		Bacteria_Firmicutes_Clostridia_Peptostreptococcales-Tissierellales_Family XI_Finegoldia_616	0	0	0	0	4	0	41	21	13	31	0	0	0	4	0	0
		Bacteria_Actinobacteriota_Actinobacteria_Corynebacteriales_Mycobacteriaceae_Mycobacterium_617	0	0	13	0	0	0	50	0	22	0	0	0	0	14	0	0
		Bacteria_Proteobacteria_Gammaproteobacteria_Pseudomonadales_Pseudomonadaceae_Pseudomonas_618	17	0	0	0	0	0	0	0	0	0	249	0	0	0	0	0
		Bacteria_Proteobacteria_Alphaproteobacteria_Sphingomonadales_Sphingomonadaceae_Sphingomonas_619	0	0	0	0	0	117	0	0	0	0	34	0	0	0	0	0
		Bacteria_Actinobacteriota_Actinobacteria_Corynebacteriales_Corynebacteriaceae_Corynebacterium_620	0	0	38	37	0	71	0	0	0	0	0	0	0	0	0	0
		Bacteria_Proteobacteria_Gammaproteobacteria_Burkholderiales_Oxalobacteraceae_Massilia_621	0	0	0	0	0	0	31	0	0	0	242	0	0	0	0	0
		Bacteria_Firmicutes_Bacilli_Staphylococcales_Staphylococcaceae_Staphylococcus_622	0	0	0	0	0	0	0	90	0	0	0	0	0	24	0	0
		Bacteria_Firmicutes_Clostridia_Peptostreptococcales-Tissierellales_Peptostreptococcaceae_Filifactor_623	0	3	0	9	0	0	14	0	66	0	0	0	0	22	0	57
		Bacteria_Firmicutes_Bacilli_Bacillales_Bacillaceae_Bacillus_624	0	0	0	0	0	0	0	0	0	0	0	0	0	0	161	0
		Bacteria_Proteobacteria_Alphaproteobacteria_Acetobacterales_Acetobacteraceae_Craurococcus-Caldovatus_625	0	0	0	0	0	0	0	0	0	121	0	0	0	0	0	0
		Bacteria_Chloroflexi_JG30-KF-CM66_NA_NA_NA_626	15	0	28	0	0	0	0	0	0	0	0	0	0	0	0	0
		Bacteria_Proteobacteria_Gammaproteobacteria_Burkholderiales_Oxalobacteraceae_Massilia_627	26	0	12	0	0	24	0	0	20	0	27	0	0	0	0	0
		Bacteria_Firmicutes_Bacilli_Lactobacillales_Aerococcaceae_Abiotrophia_628	0	0	0	0	0	0	0	0	0	0	0	0	0	0	0	0
		Bacteria_Firmicutes_Bacilli_Lactobacillales_Lactobacillaceae_Lactobacillus_629	0	12	0	0	0	0	20	0	0	0	0	0	0	19	165	0
		Bacteria_Firmicutes_Bacilli_Lactobacillales_Streptococcaceae_Streptococcus_630	0	0	0	0	17	0	0	0	22	29	0	0	0	0	84	0
		Bacteria_Proteobacteria_Alphaproteobacteria_Rickettsiales_AB1_NA_631	0	5	0	0	0	0	0	0	0	77	0	0	0	0	0	0
		Bacteria_Actinobacteriota_Actinobacteria_Corynebacteriales_Corynebacteriaceae_Corynebacterium_632	0	0	0	0	0	0	0	0	0	0	0	0	0	0	0	0
		Bacteria_SAR324 clade(Marine group B)_NA_NA_NA_NA_633	0	0	0	0	0	0	0	0	0	0	0	0	0	0	0	0
		Bacteria_Bacteroidota_Bacteroidia_Sphingobacteriales_Sphingobacteriaceae_Sphingobacterium_634	0	0	0	0	0	0	0	0	0	0	293	0	0	0	0	0
		Bacteria_Proteobacteria_Gammaproteobacteria_Burkholderiales_Comamonadaceae_Variovorax_635	0	0	0	0	0	0	142	0	0	0	0	0	0	0	0	0
		Bacteria_Actinobacteriota_Actinobacteria_Propionibacteriales_Nocardioidaceae_Marmoricola_636	0	0	0	0	0	0	0	50	0	92	0	0	0	0	0	0
		Bacteria_Actinobacteriota_Actinobacteria_Corynebacteriales_Nocardiaceae_Williamsia_637	0	0	0	0	0	0	0	0	0	0	292	0	0	0	0	0
		Bacteria_NA_NA_NA_NA_NA_638	0	0	0	0	10	0	22	0	18	0	29	0	0	49	0	16
		Bacteria_Firmicutes_Bacilli_Lactobacillales_Lactobacillaceae_Leuconostoc_639	0	0	0	0	0	0	0	0	177	0	0	0	0	0	11	0
		Bacteria_Proteobacteria_Gammaproteobacteria_Burkholderiales_Comamonadaceae_Azohydromonas_640	0	0	0	0	0	0	0	0	0	0	0	0	0	0	0	0
		Bacteria_Proteobacteria_Alphaproteobacteria_Sphingomonadales_Sphingomonadaceae_Sphingobium_641	0	0	0	8	13	0	0	0	19	0	0	0	0	27	0	0
		Bacteria_Actinobacteriota_Actinobacteria_Micrococcales_Microbacteriaceae_Microbacterium_642	0	0	0	0	0	0	0	0	0	0	0	0	0	0	0	0
		Bacteria_Proteobacteria_Gammaproteobacteria_Pseudomonadales_Moraxellaceae_Acinetobacter_643	0	0	0	0	95	0	0	0	0	0	0	0	0	0	0	0
		Bacteria_Firmicutes_Bacilli_Lactobacillales_Lactobacillaceae_Lactobacillus_644	21	0	0	0	5	0	0	0	0	0	0	0	0	0	0	0
		Bacteria_Firmicutes_Bacilli_Lactobacillales_Streptococcaceae_Streptococcus_645	0	0	0	0	0	0	0	0	0	0	0	0	0	0	0	0
		Bacteria_Proteobacteria_Alphaproteobacteria_Acetobacterales_Acetobacteraceae_Belnapia_646	60	0	0	0	0	0	0	17	21	46	17	0	0	0	0	0
		Bacteria_Proteobacteria_Alphaproteobacteria_Acetobacterales_Acetobacteraceae_Roseomonas_647	0	0	0	0	0	0	0	0	0	0	0	0	0	0	0	0
		Bacteria_Proteobacteria_Alphaproteobacteria_Acetobacterales_Acetobacteraceae_Belnapia_648	0	0	0	0	0	0	0	0	0	0	0	0	0	0	0	0
		Bacteria_Cyanobacteria_Cyanobacteriia_Cyanobacteriales_Chroococcidiopsaceae_Chroococcidiopsis SAG 2023_649	0	0	0	0	0	0	0	0	0	0	0	0	0	0	0	0
		Bacteria_Actinobacteriota_Actinobacteria_Propionibacteriales_Nocardioidaceae_Nocardioides_650	11	0	0	8	25	0	23	16	0	0	0	0	0	14	24	0
		Bacteria_Firmicutes_Bacilli_Erysipelotrichales_Erysipelotrichaceae_Turicibacter_651	0	0	0	0	58	0	0	0	0	0	0	0	0	0	0	0
		Bacteria_Acidobacteriota_Acidobacteriae_Acidobacteriales_Acidobacteriaceae (Subgroup 1)_Terriglobus_652	0	0	0	4	0	0	55	0	6	0	0	0	0	0	0	0
		Bacteria_Actinobacteriota_Actinobacteria_Micrococcales_Intrasporangiaceae_Lapillicoccus_653	83	0	0	0	0	48	17	0	0	0	48	0	0	0	0	0
		Bacteria_Actinobacteriota_Actinobacteria_Propionibacteriales_Nocardioidaceae_Nocardioides_654	0	0	0	0	21	0	0	0	0	0	0	0	0	0	0	0
		Bacteria_Proteobacteria_Alphaproteobacteria_Sphingomonadales_Sphingomonadaceae_Sphingomonas_655	0	0	0	0	0	0	0	0	0	84	0	0	0	0	0	23
		Bacteria_Proteobacteria_Alphaproteobacteria_Sphingomonadales_Sphingomonadaceae_Rhizorhapis_656	0	0	38	0	0	35	0	0	0	0	0	0	0	15	19	0
		Bacteria_Bacteroidota_Bacteroidia_Flavobacteriales_Flavobacteriaceae_Flavobacterium_657	0	0	0	0	0	0	12	0	22	69	0	0	0	0	0	0
		Bacteria_Acidobacteriota_Acidobacteriae_Bryobacterales_Bryobacteraceae_Bryobacter_658	0	0	38	0	0	0	0	0	0	0	0	0	0	21	0	0
		Bacteria_Proteobacteria_Alphaproteobacteria_Acetobacterales_Acetobacteraceae_Roseomonas_659	0	0	8	0	12	0	0	0	0	0	0	0	0	0	0	0
		Bacteria_Proteobacteria_Alphaproteobacteria_Rhodobacterales_Rhodobacteraceae_Paracoccus_660	0	0	0	0	0	0	0	0	59	29	0	0	0	0	0	0
		Bacteria_Proteobacteria_Gammaproteobacteria_Burkholderiales_Comamonadaceae_Ideonella_661	0	0	0	0	0	0	0	0	0	0	0	0	0	0	0	21
		Bacteria_Bacteroidota_Bacteroidia_Chitinophagales_Chitinophagaceae_Flaviaesturariibacter_662	20	6	0	0	0	0	29	0	0	0	8	0	0	34	0	0
		Bacteria_Bacteroidota_Bacteroidia_Chitinophagales_Chitinophagaceae_Flavisolibacter_663	18	0	0	0	45	0	0	0	39	0	57	0	0	0	0	0
		Bacteria_Actinobacteriota_Actinobacteria_Micrococcales_Microbacteriaceae_Microbacterium_664	0	0	0	0	0	0	0	0	0	0	0	0	0	0	0	50
		Bacteria_Proteobacteria_Alphaproteobacteria_Sphingomonadales_Sphingomonadaceae_Novosphingobium_665	44	0	0	13	0	0	0	0	165	0	11	0	0	0	0	0
		Bacteria_Proteobacteria_NA_NA_NA_NA_666	0	0	0	32	0	0	44	8	0	0	0	0	0	0	18	0
		Bacteria_Actinobacteriota_Actinobacteria_Frankiales_Geodermatophilaceae_Geodermatophilus_667	0	0	0	0	21	0	0	0	0	0	26	0	0	0	0	0
		Bacteria_Proteobacteria_Gammaproteobacteria_Burkholderiales_Oxalobacteraceae_Massilia_668	2	0	0	0	0	13	0	0	59	0	110	0	0	0	0	1
		Bacteria_Proteobacteria_Gammaproteobacteria_Burkholderiales_Comamonadaceae_Variovorax_669	19	0	0	0	0	0	13	0	29	0	0	0	0	0	0	0
		Bacteria_Actinobacteriota_Actinobacteria_Corynebacteriales_Nocardiaceae_Gordonia_670	49	0	0	0	0	0	10	0	0	0	43	0	0	0	0	0
		Bacteria_Proteobacteria_Gammaproteobacteria_Burkholderiales_Comamonadaceae_Xylophilus_671	0	0	0	0	140	0	0	0	0	0	0	0	0	0	0	0
		Bacteria_Actinobacteriota_Actinobacteria_Kineosporiales_Kineosporiaceae_Kineosporia_672	0	0	0	0	0	43	0	0	0	84	0	0	0	0	0	0
		Bacteria_Bacteroidota_Bacteroidia_Sphingobacteriales_Sphingobacteriaceae_Mucilaginibacter_673	0	0	0	0	0	0	0	0	202	0	0	0	0	0	0	0
		Bacteria_Firmicutes_Bacilli_Lactobacillales_Enterococcaceae_Enterococcus_674	0	271	0	0	0	0	0	0	0	0	0	0	0	0	0	0
		Bacteria_Proteobacteria_Gammaproteobacteria_Burkholderiales_Oxalobacteraceae_Massilia_675	0	0	0	0	0	0	14	0	17	0	160	0	0	0	0	0
		Bacteria_Proteobacteria_Gammaproteobacteria_Burkholderiales_Comamonadaceae_Xylophilus_676	0	0	0	0	53	0	0	28	0	0	53	0	0	0	0	0
		Bacteria_Proteobacteria_Gammaproteobacteria_Pseudomonadales_Moraxellaceae_Psychrobacter_677	0	0	0	0	0	0	8	19	0	0	0	0	0	0	0	0
		Bacteria_NA_NA_NA_NA_NA_678	0	0	0	0	0	0	0	0	0	17	0	0	0	0	0	0
		Bacteria_Patescibacteria_Saccharimonadia_Saccharimonadales_Saccharimonadaceae_NA_679	0	0	0	0	0	0	0	0	12	37	0	0	10	29	0	0
		Bacteria_Actinobacteriota_Actinobacteria_Corynebacteriales_Corynebacteriaceae_Corynebacterium_680	0	0	0	0	0	0	0	0	0	0	0	0	0	0	0	0
		Bacteria_Proteobacteria_Gammaproteobacteria_Pseudomonadales_Pseudomonadaceae_Pseudomonas_681	0	0	0	0	0	0	0	0	0	0	0	0	0	0	0	0
		Bacteria_Proteobacteria_Gammaproteobacteria_Burkholderiales_Oxalobacteraceae_Massilia_682	14	0	0	0	0	0	0	0	0	0	165	0	0	0	0	0
		Bacteria_Actinobacteriota_Actinobacteria_Propionibacteriales_Propionibacteriaceae_Friedmanniella_683	0	0	0	0	24	23	0	0	28	0	25	0	0	61	0	0
		Bacteria_Firmicutes_Bacilli_Bacillales_Bacillaceae_NA_684	0	0	23	0	0	0	25	0	0	6	0	0	0	0	0	0
		Bacteria_Proteobacteria_Gammaproteobacteria_Enterobacterales_NA_NA_685	0	0	8	6	0	0	0	0	0	0	0	15	41	0	6	10
		Bacteria_Proteobacteria_Gammaproteobacteria_Burkholderiales_Oxalobacteraceae_Massilia_686	0	0	0	0	0	0	0	0	0	0	0	0	0	0	0	0
		Bacteria_Proteobacteria_Gammaproteobacteria_Burkholderiales_Burkholderiaceae_Limnobacter_687	0	0	0	0	0	0	0	0	0	21	0	0	0	0	0	0
		Bacteria_Cyanobacteria_Cyanobacteriia_Cyanobacteriales_Coleofasciculaceae_Microcoleus PCC-7113_688	0	0	0	0	0	0	30	0	0	0	0	0	0	0	0	0
		Bacteria_Firmicutes_Bacilli_Lactobacillales_Streptococcaceae_Streptococcus_689	22	0	6	0	0	0	0	0	0	0	0	0	0	16	0	0
		Bacteria_Proteobacteria_Gammaproteobacteria_Burkholderiales_Oxalobacteraceae_Noviherbaspirillum_690	2	0	0	0	0	0	0	0	2	1	18	0	0	0	26	22
		Bacteria_Proteobacteria_Alphaproteobacteria_Sphingomonadales_Sphingomonadaceae_Sphingoaurantiacus_691	0	0	0	0	24	52	0	30	0	0	0	0	0	0	0	0
		Bacteria_Proteobacteria_Gammaproteobacteria_Pseudomonadales_Moraxellaceae_Acinetobacter_692	0	0	0	0	0	0	0	0	38	0	0	0	0	0	0	0
		Bacteria_Proteobacteria_Gammaproteobacteria_Burkholderiales_Comamonadaceae_Variovorax_693	0	23	26	0	50	0	0	0	0	0	0	0	0	0	0	0
		Bacteria_Firmicutes_Bacilli_Bacillales_Bacillaceae_Bacillus_694	0	0	41	0	0	92	31	14	0	41	0	0	0	0	0	0
		Bacteria_Proteobacteria_Alphaproteobacteria_Rhizobiales_Devosiaceae_Devosia_695	0	0	0	0	0	0	0	0	0	0	0	0	0	0	0	0
		Bacteria_Proteobacteria_Alphaproteobacteria_Acetobacterales_Acetobacteraceae_Roseomonas_696	0	0	0	0	0	0	0	0	0	54	25	0	0	0	0	85
		Bacteria_Proteobacteria_Gammaproteobacteria_Burkholderiales_Comamonadaceae_Aquabacterium_697	37	0	0	0	0	0	0	0	30	0	62	0	0	0	0	0
		Bacteria_Deinococcota_Deinococci_Deinococcales_Deinococcaceae_Deinococcus_698	19	0	0	0	30	0	0	0	0	4	0	0	0	0	0	0
		Bacteria_Proteobacteria_Alphaproteobacteria_Rhizobiales_Rhizobiaceae_Allorhizobium-Neorhizobium-Pararhizobium-Rhizobium_699	0	0	0	0	0	0	0	27	0	0	0	0	0	0	0	0
		Bacteria_Acidobacteriota_Acidobacteriae_Acidobacteriales_Acidobacteriaceae (Subgroup 1)_Terriglobus_700	0	0	0	0	0	0	0	0	0	0	0	0	0	0	0	0
		Bacteria_Bacteroidota_Bacteroidia_Cytophagales_Hymenobacteraceae_Hymenobacter_701	0	0	0	0	15	0	46	0	0	0	0	0	0	0	0	58
		Bacteria_Proteobacteria_Gammaproteobacteria_Burkholderiales_Comamonadaceae_Pseudorhodoferax_702	0	0	29	0	0	70	0	0	0	0	0	0	0	0	0	0
		Bacteria_Bacteroidota_Bacteroidia_Chitinophagales_Chitinophagaceae_NA_703	0	0	0	31	0	0	0	0	0	75	0	0	0	0	0	0
		Bacteria_Actinobacteriota_Actinobacteria_Propionibacteriales_Nocardioidaceae_Nocardioides_704	0	0	0	0	47	0	0	28	41	0	22	0	0	0	20	0
		Bacteria_Bacteroidota_Bacteroidia_Cytophagales_Hymenobacteraceae_Hymenobacter_705	0	0	0	0	0	0	0	0	0	0	0	0	0	0	0	0
		Bacteria_Bacteroidota_Bacteroidia_Bacteroidales_Prevotellaceae_Prevotella_706	0	0	14	0	5	0	13	0	8	0	0	0	0	6	0	0
		Bacteria_Planctomycetota_Phycisphaerae_Tepidisphaerales_Tepidisphaeraceae_Tepidisphaera_707	0	0	0	0	0	0	0	0	4	0	0	0	0	28	0	0
		Bacteria_Bacteroidota_Bacteroidia_Chitinophagales_Chitinophagaceae_Flavisolibacter_708	30	0	0	37	0	0	15	0	54	0	0	0	0	0	0	0
		Bacteria_Actinobacteriota_Actinobacteria_Propionibacteriales_Nocardioidaceae_Marmoricola_709	58	0	29	0	22	0	0	0	0	29	0	0	0	0	0	0
		Bacteria_Proteobacteria_Gammaproteobacteria_Pseudomonadales_NA_NA_710	0	0	0	0	0	0	0	0	0	193	0	0	0	0	0	0
		Bacteria_Proteobacteria_Gammaproteobacteria_Burkholderiales_Oxalobacteraceae_Massilia_711	84	0	0	0	0	0	0	0	0	0	0	0	0	0	0	0
		Bacteria_Proteobacteria_Alphaproteobacteria_Rhodobacterales_Rhodobacteraceae_Paracoccus_712	0	0	0	0	0	0	0	31	0	0	0	0	0	0	0	0
		Bacteria_Proteobacteria_Gammaproteobacteria_Burkholderiales_Oxalobacteraceae_Massilia_713	0	0	8	0	0	0	0	0	0	0	0	0	0	0	0	52
		Bacteria_Proteobacteria_Alphaproteobacteria_Rhizobiales_Beijerinckiaceae_Microvirga_714	0	0	0	0	0	0	0	0	18	0	0	0	0	0	105	0
		Bacteria_Bacteroidota_Bacteroidia_Chitinophagales_Chitinophagaceae_NA_715	0	0	0	0	0	0	0	0	0	0	0	0	0	0	0	0
		Bacteria_Proteobacteria_Gammaproteobacteria_Burkholderiales_Comamonadaceae_Pseudacidovorax_716	0	0	0	0	0	0	16	0	14	0	46	0	0	0	0	0
		Bacteria_Proteobacteria_Alphaproteobacteria_Acetobacterales_Acetobacteraceae_NA_717	0	0	0	0	0	0	0	0	16	0	27	0	0	0	0	0
		Bacteria_Proteobacteria_Alphaproteobacteria_Rhizobiales_Rhizobiaceae_Allorhizobium-Neorhizobium-Pararhizobium-Rhizobium_718	0	12	0	0	0	0	0	0	0	0	0	0	0	0	0	0
		Bacteria_Proteobacteria_Gammaproteobacteria_Pseudomonadales_Moraxellaceae_Acinetobacter_719	0	0	0	0	175	0	7	40	15	0	0	0	0	0	0	0
		Bacteria_Firmicutes_Bacilli_Bacillales_Bacillaceae_NA_720	0	0	0	0	0	0	0	0	0	0	0	0	0	0	0	0
		Bacteria_Bacteroidota_Bacteroidia_Chitinophagales_Chitinophagaceae_Flavisolibacter_721	8	0	17	0	0	0	0	0	0	0	0	0	0	0	0	0
		Bacteria_Firmicutes_Clostridia_Clostridiales_Clostridiaceae_Clostridium sensu stricto 1_722	0	0	0	0	0	0	0	0	15	0	0	0	0	0	0	0
		Bacteria_Cyanobacteria_Cyanobacteriia_Cyanobacteriales_Phormidiaceae_NA_723	0	0	0	0	0	0	0	0	229	0	0	0	0	0	0	0
		Bacteria_Patescibacteria_Saccharimonadia_Saccharimonadales_LWQ8_NA_724	0	0	0	0	0	0	0	0	0	0	0	0	0	0	0	0
		Bacteria_Bacteroidota_Bacteroidia_Flavobacteriales_Weeksellaceae_Chryseobacterium_725	0	0	0	18	62	0	0	0	0	0	0	0	7	0	0	0
		Bacteria_Firmicutes_Bacilli_Staphylococcales_Staphylococcaceae_Staphylococcus_726	0	0	0	0	0	149	0	0	0	0	0	0	0	0	0	0
		Bacteria_Bacteroidota_Bacteroidia_Bacteroidales_Prevotellaceae_Alloprevotella_727	0	0	0	0	0	0	0	16	64	0	0	0	0	0	0	0
		Bacteria_Proteobacteria_Alphaproteobacteria_Rhizobiales_Beijerinckiaceae_Methylobacterium-Methylorubrum_728	0	0	0	0	0	0	0	0	0	0	61	0	0	0	76	0
		Bacteria_Proteobacteria_Gammaproteobacteria_Burkholderiales_Burkholderiaceae_Burkholderia-Caballeronia-Paraburkholderia_729	0	0	0	0	0	0	0	221	0	0	0	0	0	0	0	0
		Bacteria_Proteobacteria_Gammaproteobacteria_Pseudomonadales_Pseudomonadaceae_Pseudomonas_730	0	0	0	0	10	0	0	0	1	59	1	0	0	0	0	1
		Bacteria_Firmicutes_Bacilli_Lactobacillales_Streptococcaceae_Streptococcus_731	0	0	0	0	0	0	0	0	0	0	0	0	0	0	0	0
		Bacteria_Proteobacteria_Alphaproteobacteria_Sphingomonadales_Sphingomonadaceae_Sphingomonas_732	0	0	0	0	0	0	0	0	1	19	14	0	0	0	0	0
		Bacteria_Firmicutes_Bacilli_Lactobacillales_Streptococcaceae_Streptococcus_733	0	0	0	0	0	0	0	0	2	0	0	0	0	0	0	0
		Bacteria_Proteobacteria_Alphaproteobacteria_Caulobacterales_Caulobacteraceae_NA_734	0	0	0	0	20	57	0	0	0	0	19	0	0	0	0	0
		Bacteria_Proteobacteria_Alphaproteobacteria_Rhizobiales_Devosiaceae_Devosia_735	0	0	0	0	0	0	0	0	0	0	0	0	0	0	211	0
		Bacteria_Bacteroidota_Bacteroidia_Cytophagales_Hymenobacteraceae_Hymenobacter_736	0	0	0	0	0	0	14	0	0	0	0	0	0	0	0	0
		Bacteria_Firmicutes_Bacilli_Lactobacillales_Streptococcaceae_Streptococcus_737	0	0	30	0	0	0	0	0	0	0	0	0	0	51	0	0
		Bacteria_Bacteroidota_Bacteroidia_Cytophagales_Spirosomaceae_Spirosoma_738	0	0	0	0	0	0	31	0	0	0	0	0	0	0	0	0
		Bacteria_Proteobacteria_Gammaproteobacteria_NA_NA_NA_739	0	0	0	0	0	0	0	0	0	152	0	0	0	0	0	0
		Bacteria_Proteobacteria_Alphaproteobacteria_Sphingomonadales_Sphingomonadaceae_Sphingomonas_740	41	0	0	0	0	0	0	29	0	0	19	0	0	0	0	0
		Bacteria_Bacteroidota_Bacteroidia_Cytophagales_Spirosomaceae_Dyadobacter_741	0	0	0	0	0	0	21	0	0	0	0	0	0	0	0	0
		Bacteria_Actinobacteriota_Actinobacteria_Micrococcales_Micrococcaceae_Kocuria_742	0	0	19	0	0	0	0	0	0	0	0	0	0	0	0	20
		Bacteria_Proteobacteria_Gammaproteobacteria_Burkholderiales_Comamonadaceae_Delftia_743	0	0	0	0	0	0	0	0	72	0	0	0	0	0	0	0
		Bacteria_Proteobacteria_Gammaproteobacteria_Burkholderiales_Comamonadaceae_Comamonas_744	0	0	0	0	0	0	39	0	0	0	0	0	0	0	0	0
		Bacteria_Proteobacteria_Gammaproteobacteria_Burkholderiales_Oxalobacteraceae_Duganella_745	0	0	0	0	0	0	0	0	0	0	0	0	0	0	0	0
		Bacteria_Planctomycetota_Planctomycetes_Isosphaerales_Isosphaeraceae_Tundrisphaera_746	0	0	0	0	0	0	0	0	0	0	89	0	0	0	0	0
		Bacteria_Proteobacteria_Gammaproteobacteria_Burkholderiales_Comamonadaceae_Xylophilus_747	0	0	0	0	57	37	0	0	36	0	0	0	0	0	0	0
		Bacteria_Bacteroidota_Bacteroidia_Cytophagales_Spirosomaceae_Spirosoma_748	0	0	0	0	0	0	0	0	0	0	0	0	0	0	0	0
		Bacteria_Proteobacteria_Gammaproteobacteria_Pseudomonadales_Moraxellaceae_Psychrobacter_749	0	0	0	0	0	0	0	0	0	0	0	0	0	0	0	0
		Bacteria_Chloroflexi_Chloroflexia_Thermomicrobiales_JG30-KF-CM45_NA_750	0	0	0	31	0	0	0	0	0	0	0	0	0	0	48	0
		Bacteria_Bacteroidota_Bacteroidia_Cytophagales_Hymenobacteraceae_Hymenobacter_751	0	0	0	0	0	0	0	0	145	0	0	0	0	0	0	0
		Bacteria_Bacteroidota_Bacteroidia_Flavobacteriales_Flavobacteriaceae_Flavobacterium_752	0	0	0	0	34	0	0	0	44	0	0	0	0	0	19	0
		Bacteria_Firmicutes_Bacilli_Bacillales_Bacillaceae_Bacillus_753	0	0	0	0	0	0	0	0	0	102	0	0	0	0	0	0
		Bacteria_Proteobacteria_Alphaproteobacteria_Rickettsiales_Rickettsiaceae_Rickettsia_754	0	0	0	0	0	0	0	0	0	0	0	0	0	0	0	0
		Bacteria_Proteobacteria_Alphaproteobacteria_Rhizobiales_Rhizobiales Incertae Sedis_NA_755	0	0	0	0	0	0	0	0	21	26	18	0	0	0	0	0
		Bacteria_Bacteroidota_Bacteroidia_Flavobacteriales_Flavobacteriaceae_Flavobacterium_756	0	0	0	0	0	0	0	0	0	0	0	0	0	0	0	0
		Bacteria_Proteobacteria_Alphaproteobacteria_Rhizobiales_Rhizobiales Incertae Sedis_Alsobacter_757	14	0	0	0	34	0	0	0	21	0	0	0	0	0	0	0
		Bacteria_Proteobacteria_Alphaproteobacteria_Sphingomonadales_Sphingomonadaceae_Novosphingobium_758	0	0	0	0	0	0	0	0	56	0	0	0	0	0	0	0
		Bacteria_Proteobacteria_Alphaproteobacteria_Rhizobiales_Hyphomicrobiaceae_Pedomicrobium_759	0	0	0	0	0	0	0	0	0	0	0	0	0	0	0	0
		Bacteria_Proteobacteria_Gammaproteobacteria_Burkholderiales_Burkholderiaceae_Lautropia_760	0	0	0	0	0	0	0	0	43	0	0	0	0	0	0	0
		Bacteria_Cyanobacteria_Cyanobacteriia_Cyanobacteriales_Nostocaceae_Scytonema VB-61278_761	0	0	0	0	0	0	0	0	0	0	0	0	0	0	0	0
		Bacteria_Cyanobacteria_Cyanobacteriia_Cyanobacteriales_Phormidiaceae_Tychonema CCAP 1459-11B_762	0	0	17	0	0	0	0	0	0	0	0	0	0	0	0	0
		Bacteria_Proteobacteria_Gammaproteobacteria_Burkholderiales_Comamonadaceae_Ramlibacter_763	43	0	0	0	0	0	0	0	0	89	0	0	0	38	0	0
		Bacteria_Proteobacteria_Alphaproteobacteria_Rhizobiales_Rhizobiaceae_Aureimonas_764	0	0	0	0	0	0	0	0	64	0	0	0	0	0	0	0
		Bacteria_Proteobacteria_Gammaproteobacteria_Burkholderiales_Alcaligenaceae_Pigmentiphaga_765	0	0	0	0	0	0	0	0	0	17	0	0	0	12	0	0
		Bacteria_Proteobacteria_Alphaproteobacteria_Rhizobiales_Rhizobiaceae_Aureimonas_766	0	0	0	0	0	0	12	0	4	0	0	0	0	1	25	0
		Bacteria_Actinobacteriota_Actinobacteria_Corynebacteriales_Corynebacteriaceae_Corynebacterium_767	0	0	0	0	0	0	0	0	0	0	0	0	0	0	0	201
		Bacteria_Firmicutes_Bacilli_Bacillales_Bacillaceae_Bacillus_768	52	0	0	0	0	0	0	0	0	0	33	0	0	0	0	0
		Bacteria_Chloroflexi_Chloroflexia_Thermomicrobiales_JG30-KF-CM45_NA_769	0	0	0	0	0	69	0	0	0	0	0	0	0	0	0	0
		Bacteria_Firmicutes_Bacilli_Staphylococcales_Gemellaceae_Gemella_770	0	0	0	0	0	0	0	0	0	0	0	0	0	21	0	0
		Bacteria_Proteobacteria_Gammaproteobacteria_Acidithiobacillales_Acidithiobacillaceae_KCM-B-112_771	0	0	0	0	0	0	0	0	0	0	0	0	0	0	0	0
		Bacteria_Myxococcota_Myxococcia_Myxococcales_Anaeromyxobacteraceae_Anaeromyxobacter_772	0	0	0	0	0	0	0	0	0	38	0	0	0	0	0	0
		Bacteria_Proteobacteria_Gammaproteobacteria_Xanthomonadales_Xanthomonadaceae_Stenotrophomonas_773	0	0	0	0	0	0	0	0	0	0	0	0	0	0	0	0
		Bacteria_Bacteroidota_Bacteroidia_Sphingobacteriales_Sphingobacteriaceae_Sphingobacterium_774	0	0	0	0	0	0	0	0	0	0	0	0	0	0	0	0
		Bacteria_Proteobacteria_Alphaproteobacteria_Rhizobiales_Beijerinckiaceae_1174-901-12_775	0	0	0	0	0	0	0	0	65	0	0	0	0	0	0	0
		Bacteria_Proteobacteria_Alphaproteobacteria_Acetobacterales_Acetobacteraceae_Craurococcus-Caldovatus_776	0	0	0	0	0	0	0	0	0	0	0	0	0	0	0	0
		Bacteria_Actinobacteriota_Actinobacteria_Micrococcales_Dermatophilaceae_Piscicoccus_777	0	0	0	0	0	0	4	16	0	0	0	0	0	0	0	0
		Bacteria_Proteobacteria_Alphaproteobacteria_Acetobacterales_Acetobacteraceae_Roseomonas_778	0	0	0	0	0	0	0	0	0	73	0	0	0	0	0	0
		Bacteria_Bacteroidota_Bacteroidia_Cytophagales_Hymenobacteraceae_Hymenobacter_779	0	0	0	0	0	0	0	0	0	0	0	0	0	0	0	0
		Bacteria_Bacteroidota_Bacteroidia_Sphingobacteriales_Sphingobacteriaceae_Sphingobacterium_780	0	0	0	0	44	0	0	0	0	0	0	0	0	0	0	0
		Bacteria_Cyanobacteria_Cyanobacteriia_Leptolyngbyales_Leptolyngbyaceae_EcFYyy-200_781	0	0	0	0	0	0	23	37	0	0	0	0	0	0	0	0
		Bacteria_Proteobacteria_Alphaproteobacteria_Rhizobiales_Beijerinckiaceae_1174-901-12_782	0	0	0	0	26	0	0	0	0	0	53	0	0	0	51	0
		Bacteria_Proteobacteria_Gammaproteobacteria_Burkholderiales_Alcaligenaceae_Achromobacter_783	0	0	0	0	0	0	0	0	0	0	0	0	0	0	0	0
		Bacteria_Bacteroidota_Bacteroidia_Chitinophagales_Chitinophagaceae_Flavisolibacter_784	23	0	0	0	0	0	0	0	0	0	51	0	0	0	0	0
		Bacteria_Proteobacteria_Alphaproteobacteria_Rickettsiales_AB1_NA_785	0	0	0	0	0	0	0	0	0	0	0	0	0	0	0	0
		Bacteria_Proteobacteria_Gammaproteobacteria_Burkholderiales_Oxalobacteraceae_Massilia_786	0	0	0	0	0	0	0	0	0	0	0	0	0	0	0	0
		Bacteria_Proteobacteria_Gammaproteobacteria_Burkholderiales_Oxalobacteraceae_Herbaspirillum_787	0	0	0	0	164	0	0	0	0	0	0	0	0	0	0	0
		Bacteria_Actinobacteriota_Actinobacteria_Corynebacteriales_Corynebacteriaceae_Corynebacterium_788	26	0	0	0	0	0	0	0	0	0	0	0	0	0	108	0
		Bacteria_Actinobacteriota_Actinobacteria_Micrococcales_Dermacoccaceae_Kytococcus_789	0	0	0	0	0	0	12	0	0	0	0	0	0	0	0	0
		Bacteria_Bacteroidota_Bacteroidia_Sphingobacteriales_Sphingobacteriaceae_NA_790	0	0	0	0	0	0	16	0	0	0	0	0	0	0	0	0
		Bacteria_Proteobacteria_Alphaproteobacteria_Caulobacterales_Caulobacteraceae_Caulobacter_791	0	0	0	0	0	0	0	25	0	0	0	0	0	0	0	0
		Bacteria_Spirochaetota_Spirochaetia_Spirochaetales_Spirochaetaceae_Treponema_792	0	0	16	0	0	0	0	0	0	0	12	0	0	0	45	0
		Bacteria_Proteobacteria_Alphaproteobacteria_Rhizobiales_Rhizobiaceae_Allorhizobium-Neorhizobium-Pararhizobium-Rhizobium_793	0	0	0	0	99	0	0	0	0	0	0	0	0	0	0	0
		Bacteria_Proteobacteria_Gammaproteobacteria_Pseudomonadales_Moraxellaceae_Acinetobacter_794	32	0	0	0	0	0	0	12	0	0	0	0	0	0	0	0
		Bacteria_Bacteroidota_Bacteroidia_Sphingobacteriales_Sphingobacteriaceae_Mucilaginibacter_795	0	0	0	0	0	0	33	0	0	0	0	0	0	0	0	0
		Bacteria_Fusobacteriota_Fusobacteriia_Fusobacteriales_Fusobacteriaceae_Fusobacterium_796	0	0	0	0	0	0	0	0	75	0	0	0	0	0	0	0
		Bacteria_Firmicutes_Bacilli_Lactobacillales_Enterococcaceae_Enterococcus_797	0	0	0	0	0	0	0	0	0	0	0	0	0	12	0	0
		Bacteria_Actinobacteriota_Actinobacteria_Corynebacteriales_Corynebacteriaceae_Corynebacterium_798	0	0	0	0	21	0	0	0	44	0	0	0	0	63	0	0
		Bacteria_Proteobacteria_Gammaproteobacteria_Pseudomonadales_Moraxellaceae_Acinetobacter_799	0	0	0	0	13	0	0	0	0	37	0	0	0	0	0	0
		Bacteria_Firmicutes_Bacilli_Bacillales_Bacillaceae_NA_800	0	0	16	0	1	0	0	0	0	0	0	0	0	0	52	0
		Bacteria_Proteobacteria_Alphaproteobacteria_Sphingomonadales_Sphingomonadaceae_Novosphingobium_801	0	0	0	0	0	0	0	160	0	0	0	0	0	0	0	0
		Bacteria_Actinobacteriota_Actinobacteria_Micrococcales_Micrococcaceae_Glutamicibacter_802	42	0	0	0	41	0	0	0	0	0	0	0	0	0	0	63
		Bacteria_Actinobacteriota_Actinobacteria_Corynebacteriales_Nocardiaceae_Rhodococcus_803	0	10	0	0	0	0	0	10	9	0	0	0	0	0	18	0
		Bacteria_Proteobacteria_Alphaproteobacteria_Sphingomonadales_Sphingomonadaceae_Altererythrobacter_804	0	0	0	0	18	0	0	0	0	61	0	0	0	0	0	0
		Bacteria_Proteobacteria_Alphaproteobacteria_Rhizobiales_Hyphomicrobiaceae_Pedomicrobium_805	0	0	0	0	0	0	0	0	0	0	0	0	0	0	0	0
		Bacteria_Actinobacteriota_Actinobacteria_Micrococcales_Microbacteriaceae_Agrococcus_806	0	0	0	0	17	0	0	0	0	0	0	0	0	33	0	0
		Bacteria_Acidobacteriota_Acidobacteriae_Acidobacteriales_Acidobacteriaceae (Subgroup 1)_Terriglobus_807	0	0	0	0	0	0	14	0	0	17	0	0	0	0	0	0
		Bacteria_Actinobacteriota_Actinobacteria_Propionibacteriales_Nocardioidaceae_Marmoricola_808	0	0	0	0	0	0	0	0	0	66	30	0	0	0	0	0
		Bacteria_Bacteroidota_Bacteroidia_Cytophagales_Hymenobacteraceae_Hymenobacter_809	0	0	0	0	9	0	0	0	0	0	0	0	0	10	0	0
		Bacteria_Actinobacteriota_Actinobacteria_Micrococcales_Intrasporangiaceae_Intrasporangium_810	0	0	0	0	0	0	0	0	0	64	61	0	0	0	0	0
		Bacteria_Bacteroidota_Bacteroidia_Cytophagales_Hymenobacteraceae_Hymenobacter_811	0	0	0	0	0	0	0	0	0	0	0	0	0	0	0	0
		Bacteria_Actinobacteriota_Actinobacteria_Micrococcales_Microbacteriaceae_Microbacterium_812	0	0	0	0	0	0	105	0	0	0	0	0	0	0	0	0
		Bacteria_Actinobacteriota_Actinobacteria_Micrococcales_Microbacteriaceae_Curtobacterium_813	0	213	0	0	0	0	0	0	0	0	0	0	0	0	0	0
		Bacteria_Bacteroidota_Bacteroidia_Flavobacteriales_Weeksellaceae_Chryseobacterium_814	0	0	0	8	0	0	12	0	0	0	87	0	0	0	0	0
		Bacteria_Actinobacteriota_Actinobacteria_Micrococcales_Microbacteriaceae_Microbacterium_815	0	0	0	0	0	0	0	0	0	65	0	0	0	0	0	0
		Bacteria_Actinobacteriota_Actinobacteria_Micrococcales_Microbacteriaceae_Curtobacterium_816	0	0	0	0	0	0	0	107	0	0	0	0	0	0	0	0
		Bacteria_Actinobacteriota_Actinobacteria_Corynebacteriales_Nocardiaceae_Rhodococcus_817	0	0	0	0	41	0	0	0	0	0	0	0	0	0	0	0
		Bacteria_Actinobacteriota_Actinobacteria_Micrococcales_Micrococcaceae_Citricoccus_818	0	0	0	0	0	42	0	0	0	0	0	0	0	30	0	0
		Bacteria_Firmicutes_Bacilli_Lactobacillales_Streptococcaceae_Streptococcus_819	0	0	0	0	0	0	0	0	0	0	0	0	0	0	0	0
		Bacteria_Cyanobacteria_Cyanobacteriia_Cyanobacteriales_Coleofasciculaceae_Symplocastrum CPER-KK1_820	0	0	0	0	0	0	0	0	0	0	0	0	0	0	0	0
		Bacteria_Firmicutes_Bacilli_Bacillales_Bacillaceae_NA_821	15	0	0	0	0	0	0	0	0	0	0	0	0	0	0	0
		Bacteria_Bacteroidota_Bacteroidia_Sphingobacteriales_Sphingobacteriaceae_Mucilaginibacter_822	0	0	0	0	0	21	0	0	0	0	0	0	0	0	0	0
		Bacteria_Proteobacteria_Alphaproteobacteria_Rhizobiales_Devosiaceae_Devosia_823	0	0	0	0	0	0	0	0	67	0	0	0	0	30	0	0
		Bacteria_Proteobacteria_Alphaproteobacteria_Rhodobacterales_Rhodobacteraceae_Rubellimicrobium_824	0	0	0	0	0	0	0	0	0	0	0	0	0	0	0	0
		Bacteria_Bacteroidota_Bacteroidia_Sphingobacteriales_Sphingobacteriaceae_Pedobacter_825	0	0	0	0	0	0	32	0	0	0	0	0	0	0	0	0
		Bacteria_Bacteroidota_Bacteroidia_Chitinophagales_Chitinophagaceae_Flavisolibacter_826	0	0	0	22	0	0	0	21	0	0	0	0	0	0	0	0
		Bacteria_Actinobacteriota_Actinobacteria_Micrococcales_Dermabacteraceae_Brachybacterium_827	0	0	0	0	0	0	28	51	0	0	0	0	0	0	0	0
		Bacteria_Proteobacteria_Gammaproteobacteria_Burkholderiales_Oxalobacteraceae_Janthinobacterium_828	0	0	0	0	0	0	0	0	0	0	37	0	0	0	0	0
		Bacteria_Actinobacteriota_Actinobacteria_Propionibacteriales_Nocardioidaceae_Nocardioides_829	0	0	0	14	0	0	0	0	0	0	29	0	0	0	29	0
		Bacteria_Firmicutes_Bacilli_Bacillales_Bacillaceae_Bacillus_830	0	0	0	0	0	0	0	0	0	0	0	0	0	0	53	82
		Bacteria_Proteobacteria_Alphaproteobacteria_Sphingomonadales_Sphingomonadaceae_Sphingobium_831	0	0	0	0	0	0	0	0	0	0	0	0	0	0	0	0
		Bacteria_Deinococcota_Deinococci_Deinococcales_Deinococcaceae_Deinococcus_832	12	0	0	0	0	0	0	0	0	0	0	0	0	0	0	0
		Bacteria_Proteobacteria_Gammaproteobacteria_Burkholderiales_Oxalobacteraceae_Massilia_833	0	0	0	0	57	0	0	0	0	0	50	0	0	0	0	0
		Bacteria_Proteobacteria_Gammaproteobacteria_Diplorickettsiales_Diplorickettsiaceae_NA_834	40	0	0	0	0	0	0	0	0	0	17	0	0	86	0	0
		Bacteria_Actinobacteriota_Actinobacteria_Pseudonocardiales_Pseudonocardiaceae_NA_835	0	0	0	0	0	0	0	0	15	0	0	0	0	0	0	0
		Bacteria_Actinobacteriota_Actinobacteria_Micrococcales_Microbacteriaceae_Amnibacterium_836	0	0	0	0	22	0	55	0	0	0	30	0	0	23	0	0
		Bacteria_Firmicutes_Clostridia_Oscillospirales_Oscillospiraceae_UCG-005_837	0	0	0	0	0	0	0	0	0	0	0	0	0	0	59	0
		Bacteria_Proteobacteria_Alphaproteobacteria_Dongiales_Dongiaceae_Dongia_838	0	0	0	0	0	0	0	0	0	0	0	0	0	24	0	0
		Bacteria_Bacteroidota_Bacteroidia_Cytophagales_Hymenobacteraceae_Hymenobacter_839	128	0	0	0	0	0	0	0	64	0	0	0	0	0	0	0
		Bacteria_Actinobacteriota_Actinobacteria_Micrococcales_Micrococcaceae_Rothia_840	0	0	0	0	0	0	0	0	0	0	0	0	0	0	0	0
		Bacteria_Patescibacteria_Parcubacteria_Candidatus Yonathbacteria_NA_NA_841	0	0	0	0	0	0	0	0	0	0	0	0	0	0	0	0
		Bacteria_Proteobacteria_Alphaproteobacteria_Rhodobacterales_Rhodobacteraceae_Paracoccus_842	0	0	0	0	0	0	0	0	0	0	0	0	0	21	0	55
		Bacteria_Proteobacteria_Gammaproteobacteria_Pseudomonadales_Moraxellaceae_Acinetobacter_843	0	0	0	0	0	0	0	0	0	0	25	0	0	0	0	0
		Bacteria_Bacteroidota_Bacteroidia_Cytophagales_Hymenobacteraceae_Adhaeribacter_844	0	0	0	0	0	0	0	20	0	0	0	0	0	0	0	0
		Bacteria_Proteobacteria_Alphaproteobacteria_Sphingomonadales_Sphingomonadaceae_Sphingomonas_845	0	0	0	0	0	0	0	0	0	0	0	0	0	0	66	0
		Bacteria_Proteobacteria_Gammaproteobacteria_Burkholderiales_Comamonadaceae_Ramlibacter_846	0	0	0	0	0	0	0	0	0	0	0	0	0	0	0	0
		Bacteria_Actinobacteriota_Actinobacteria_Pseudonocardiales_Pseudonocardiaceae_Pseudonocardia_847	0	0	0	0	0	0	0	0	0	0	0	0	0	0	0	80
		Bacteria_Proteobacteria_Gammaproteobacteria_Pseudomonadales_Pseudomonadaceae_Pseudomonas_848	0	0	0	0	0	0	0	56	80	0	0	0	0	0	0	0
		Bacteria_Actinobacteriota_Actinobacteria_Micrococcales_Intrasporangiaceae_NA_849	0	0	0	0	0	0	16	0	0	0	0	0	0	0	0	0
		Bacteria_Planctomycetota_Planctomycetes_Isosphaerales_Isosphaeraceae_Tundrisphaera_850	0	0	0	0	0	0	0	0	0	0	44	0	0	0	0	36
		Bacteria_Bacteroidota_Bacteroidia_Bacteroidales_Prevotellaceae_Prevotella_851	0	0	0	0	0	0	29	0	10	0	0	0	0	0	0	0
		Bacteria_Proteobacteria_Gammaproteobacteria_Burkholderiales_Oxalobacteraceae_Noviherbaspirillum_852	16	0	58	0	0	76	0	0	0	0	24	0	0	0	0	0
		Bacteria_Proteobacteria_Alphaproteobacteria_Sphingomonadales_Sphingomonadaceae_Sphingomonas_853	0	0	0	0	54	0	0	0	0	0	0	0	0	0	92	0
		Bacteria_Proteobacteria_Gammaproteobacteria_Enterobacterales_Enterobacteriaceae_Escherichia-Shigella_854	0	0	0	0	39	0	0	0	0	0	0	0	0	0	0	0
		Bacteria_Actinobacteriota_Actinobacteria_Corynebacteriales_Mycobacteriaceae_Mycobacterium_855	0	0	0	0	0	0	0	0	0	0	0	0	0	0	0	0
		Bacteria_Proteobacteria_Alphaproteobacteria_Sphingomonadales_Sphingomonadaceae_NA_856	0	0	0	0	0	0	0	0	0	0	0	0	0	0	0	0
		Bacteria_Proteobacteria_Gammaproteobacteria_Burkholderiales_Comamonadaceae_Comamonas_857	0	0	0	0	0	0	0	0	0	145	0	0	0	0	0	0
		Bacteria_Proteobacteria_Gammaproteobacteria_Enterobacterales_Aeromonadaceae_Aeromonas_858	0	0	0	0	0	0	0	40	0	0	0	0	0	0	0	0
		Bacteria_Proteobacteria_Gammaproteobacteria_Pseudomonadales_Moraxellaceae_Psychrobacter_859	0	0	0	0	0	0	0	0	0	0	0	0	0	0	0	0
		Bacteria_Planctomycetota_Planctomycetes_Isosphaerales_Isosphaeraceae_Tundrisphaera_860	0	0	113	0	0	0	0	0	0	0	0	0	0	67	0	0
		Bacteria_Proteobacteria_Alphaproteobacteria_Sphingomonadales_Sphingomonadaceae_Sphingomonas_861	0	0	0	0	0	0	0	0	0	0	0	0	0	0	0	0
		Bacteria_Proteobacteria_Alphaproteobacteria_Rhizobiales_Beijerinckiaceae_Methylobacterium-Methylorubrum_862	0	0	0	0	0	0	0	0	193	0	0	0	0	0	0	0
		Bacteria_Proteobacteria_Alphaproteobacteria_Sphingomonadales_Sphingomonadaceae_Sphingomonas_863	0	0	0	0	0	0	0	29	0	0	69	0	0	0	0	0
		Bacteria_Cyanobacteria_Cyanobacteriia_Cyanobacteriales_Phormidiaceae_Planktothrix NIVA-CYA 15_864	0	0	0	0	0	0	0	0	0	156	0	0	0	0	0	0
		Bacteria_Proteobacteria_Alphaproteobacteria_Rhizobiales_Beijerinckiaceae_Methylobacterium-Methylorubrum_865	0	0	0	0	0	0	0	0	0	0	0	0	0	0	0	0
		Bacteria_Firmicutes_Bacilli_Lactobacillales_Lactobacillaceae_Lactobacillus_866	0	0	0	0	0	0	0	0	0	0	161	0	0	6	0	0
		Bacteria_Abditibacteriota_Abditibacteria_Abditibacteriales_Abditibacteriaceae_Abditibacterium_867	0	0	0	0	0	0	0	0	0	0	0	0	0	0	0	0
		Bacteria_Proteobacteria_Gammaproteobacteria_Burkholderiales_Oxalobacteraceae_Massilia_868	0	0	0	0	0	0	0	0	0	60	0	0	0	0	0	0
		Bacteria_Proteobacteria_Gammaproteobacteria_Burkholderiales_Comamonadaceae_Ramlibacter_869	0	0	36	0	0	0	0	0	0	52	18	0	0	0	0	0
		Bacteria_Actinobacteriota_Actinobacteria_Pseudonocardiales_Pseudonocardiaceae_NA_870	0	0	0	0	0	0	0	0	0	0	0	0	0	0	0	0
		Bacteria_Proteobacteria_Alphaproteobacteria_Sphingomonadales_Sphingomonadaceae_Sphingomonas_871	0	0	0	0	0	0	0	0	0	0	0	0	0	0	0	0
		Bacteria_Actinobacteriota_Actinobacteria_Micrococcales_Dermabacteraceae_Brachybacterium_872	0	0	0	0	0	0	0	0	0	0	0	0	0	30	0	0
		Bacteria_Actinobacteriota_Actinobacteria_Corynebacteriales_Mycobacteriaceae_Mycobacterium_873	0	0	0	0	0	0	0	11	0	0	0	0	0	0	0	0
		Bacteria_Bacteroidota_Bacteroidia_Cytophagales_Spirosomaceae_Spirosoma_874	0	0	0	0	0	0	0	0	0	0	0	0	0	0	0	0
		Bacteria_Proteobacteria_Gammaproteobacteria_Pseudomonadales_Moraxellaceae_Acinetobacter_875	0	0	0	0	0	0	0	0	0	0	0	0	0	0	0	0
		Bacteria_Actinobacteriota_Actinobacteria_Micrococcales_Intrasporangiaceae_Ornithinibacter_876	0	0	0	0	0	0	0	0	0	49	0	0	0	0	0	0
		Bacteria_Bacteroidota_Bacteroidia_Sphingobacteriales_Sphingobacteriaceae_Mucilaginibacter_877	0	0	0	0	69	0	0	0	0	0	0	0	0	0	0	0
		Bacteria_Proteobacteria_Alphaproteobacteria_Acetobacterales_Acetobacteraceae_NA_878	17	0	51	0	0	0	13	21	0	0	27	0	0	0	35	0
		Bacteria_Proteobacteria_Gammaproteobacteria_Xanthomonadales_Xanthomonadaceae_Stenotrophomonas_879	0	0	0	0	0	0	0	0	0	0	0	0	0	0	0	73
		Bacteria_Actinobacteriota_Actinobacteria_Propionibacteriales_Nocardioidaceae_Nocardioides_880	0	0	0	0	0	0	0	0	65	0	0	0	0	0	0	0
		Bacteria_Bacteroidota_Bacteroidia_Sphingobacteriales_Sphingobacteriaceae_Mucilaginibacter_881	0	0	0	0	0	0	0	0	0	0	0	0	0	0	0	0
		Bacteria_Proteobacteria_Alphaproteobacteria_Sphingomonadales_Sphingomonadaceae_Novosphingobium_882	0	0	0	0	0	0	18	0	0	0	0	0	0	0	0	0
		Bacteria_Proteobacteria_Gammaproteobacteria_Burkholderiales_Oxalobacteraceae_Massilia_883	7	0	0	0	0	0	0	52	0	0	0	0	0	102	0	0
		Bacteria_Proteobacteria_Gammaproteobacteria_Pseudomonadales_Halomonadaceae_Halomonas_884	0	0	25	0	0	0	0	60	26	0	0	0	0	0	0	0
		Bacteria_Bacteroidota_Bacteroidia_Chitinophagales_Chitinophagaceae_Flavisolibacter_885	0	0	0	0	0	0	0	0	35	0	0	0	0	0	0	0
		Bacteria_Actinobacteriota_Actinobacteria_Micrococcales_Intrasporangiaceae_Ornithinimicrobium_886	0	0	0	0	0	0	13	0	0	0	0	0	0	0	0	0
		Bacteria_Bacteroidota_Bacteroidia_Chitinophagales_Chitinophagaceae_Flavisolibacter_887	23	0	0	0	0	0	0	0	25	43	0	0	0	0	20	0
		Bacteria_Proteobacteria_Gammaproteobacteria_Burkholderiales_Oxalobacteraceae_Massilia_888	0	0	0	0	0	0	0	0	0	0	0	0	0	0	0	0
		Bacteria_Bacteroidota_Bacteroidia_Cytophagales_Hymenobacteraceae_Hymenobacter_889	0	0	0	0	0	0	0	146	0	0	20	0	0	0	0	0
		Bacteria_Proteobacteria_Gammaproteobacteria_Burkholderiales_Oxalobacteraceae_Massilia_890	0	0	0	0	0	0	0	0	0	0	0	0	0	0	0	0
		Bacteria_Proteobacteria_Gammaproteobacteria_Burkholderiales_Comamonadaceae_NA_891	0	0	0	0	0	0	0	0	0	63	0	0	0	43	35	0
		Bacteria_Proteobacteria_Alphaproteobacteria_Rhodobacterales_Rhodobacteraceae_Falsirhodobacter_892	0	0	0	0	0	0	0	0	0	0	0	0	0	0	0	0
		Bacteria_Proteobacteria_Alphaproteobacteria_Rhizobiales_Beijerinckiaceae_Methylobacterium-Methylorubrum_893	0	0	0	0	0	0	0	0	42	0	0	0	0	0	23	0
		Bacteria_Proteobacteria_Alphaproteobacteria_Rhizobiales_Beijerinckiaceae_Methylobacterium-Methylorubrum_894	0	0	0	0	0	0	22	0	0	0	0	0	0	0	0	0
		Bacteria_Proteobacteria_Gammaproteobacteria_Burkholderiales_Comamonadaceae_Aquabacterium_895	0	0	0	0	0	0	0	0	0	114	0	0	0	0	0	0
		Bacteria_Myxococcota_Polyangia_Polyangiales_Polyangiaceae_Pajaroellobacter_896	32	0	0	0	24	0	0	0	0	0	0	0	0	6	0	0
		Bacteria_Firmicutes_Bacilli_Bacillales_Planococcaceae_Sporosarcina_897	0	0	0	0	0	0	0	41	0	0	0	0	0	0	0	0
		Bacteria_Proteobacteria_Gammaproteobacteria_Burkholderiales_Comamonadaceae_Rivibacter_898	0	0	0	0	0	0	0	0	0	0	183	0	0	0	0	0
		Bacteria_Proteobacteria_Alphaproteobacteria_Acetobacterales_Acetobacteraceae_Belnapia_899	0	0	0	0	0	0	0	0	0	0	0	0	0	0	0	0
		Bacteria_Proteobacteria_Alphaproteobacteria_Sphingomonadales_Sphingomonadaceae_Sphingomonas_900	0	0	0	0	0	0	14	0	0	0	33	0	0	0	0	0
		Bacteria_Bacteroidota_Bacteroidia_Chitinophagales_Chitinophagaceae_Edaphobaculum_901	0	0	0	0	0	0	0	0	0	0	0	0	0	0	0	0
		Bacteria_Bacteroidota_Bacteroidia_Flavobacteriales_Weeksellaceae_Chryseobacterium_902	0	0	0	0	0	0	95	16	0	0	0	0	0	0	0	0
		Bacteria_Proteobacteria_Gammaproteobacteria_Burkholderiales_Oxalobacteraceae_Noviherbaspirillum_903	0	0	0	0	0	0	0	0	0	0	56	0	0	0	0	0
		Bacteria_Proteobacteria_Alphaproteobacteria_Sphingomonadales_Sphingomonadaceae_Sphingomonas_904	0	0	0	0	0	0	0	22	57	0	0	0	0	0	0	0
		Bacteria_Proteobacteria_Gammaproteobacteria_Burkholderiales_Oxalobacteraceae_Massilia_905	0	0	0	0	0	0	0	0	0	0	0	0	0	0	0	0
		Bacteria_Proteobacteria_Alphaproteobacteria_Elsterales_NA_NA_906	0	0	0	0	0	0	0	0	0	0	0	0	0	0	0	0
		Bacteria_Cyanobacteria_Cyanobacteriia_Cyanobacteriales_Chroococcidiopsaceae_Chroococcidiopsis PCC 7203_907	0	0	0	0	0	0	0	0	0	0	0	0	0	35	0	0
		Bacteria_Bacteroidota_Bacteroidia_Sphingobacteriales_Sphingobacteriaceae_Pedobacter_908	0	0	0	0	0	0	0	0	0	46	0	0	0	0	0	0
		Bacteria_Bacteroidota_Bacteroidia_Cytophagales_Hymenobacteraceae_Hymenobacter_909	0	0	0	179	0	0	0	0	0	0	0	0	0	0	0	0
		Bacteria_Proteobacteria_Alphaproteobacteria_Sphingomonadales_Sphingomonadaceae_Sphingoaurantiacus_910	0	0	0	0	0	0	0	0	0	0	0	0	0	0	179	0
		Bacteria_Proteobacteria_Gammaproteobacteria_Xanthomonadales_Rhodanobacteraceae_Luteibacter_911	0	0	0	0	63	0	0	0	0	0	0	0	0	0	0	0
		Bacteria_Proteobacteria_Alphaproteobacteria_Sphingomonadales_Sphingomonadaceae_Sphingomonas_912	98	0	0	0	0	0	0	80	0	0	0	0	0	0	0	0
		Bacteria_Firmicutes_Bacilli_Bacillales_Bacillaceae_NA_913	0	0	0	0	0	0	0	0	0	0	0	0	0	0	0	0
		Bacteria_Bacteroidota_Bacteroidia_Sphingobacteriales_Sphingobacteriaceae_Mucilaginibacter_914	31	0	0	8	0	0	0	0	0	0	0	0	0	0	0	0
		Bacteria_Proteobacteria_Alphaproteobacteria_Rhizobiales_Beijerinckiaceae_Methylobacterium-Methylorubrum_915	0	0	0	0	0	0	0	0	0	0	0	0	0	0	0	0
		Bacteria_Proteobacteria_Alphaproteobacteria_Rhizobiales_Xanthobacteraceae_Bradyrhizobium_916	0	0	0	17	0	0	0	0	0	0	21	0	0	0	0	74
		Bacteria_Proteobacteria_Alphaproteobacteria_Sphingomonadales_Sphingomonadaceae_Sphingomonas_917	0	0	0	0	0	0	0	0	0	0	0	0	0	0	0	0
		Bacteria_Firmicutes_Bacilli_Lactobacillales_Streptococcaceae_Streptococcus_918	0	0	0	0	0	0	0	0	0	0	0	0	0	0	0	0
		Bacteria_Proteobacteria_Alphaproteobacteria_Sphingomonadales_Sphingomonadaceae_Sphingomonas_919	0	0	0	0	1	0	9	0	12	0	0	0	0	14	17	0
		Bacteria_Proteobacteria_Alphaproteobacteria_Sphingomonadales_Sphingomonadaceae_Sphingomonas_920	0	0	0	0	0	0	0	0	0	0	0	0	0	0	0	0
		Bacteria_Proteobacteria_Gammaproteobacteria_Burkholderiales_Oxalobacteraceae_Massilia_921	0	0	0	0	0	0	0	0	0	0	76	0	0	0	0	0
		Bacteria_Proteobacteria_Alphaproteobacteria_Sphingomonadales_Sphingomonadaceae_Novosphingobium_922	16	0	0	0	0	0	0	0	0	0	0	0	0	0	0	0
		Bacteria_Actinobacteriota_Actinobacteria_Micrococcales_Dermacoccaceae_Flexivirga_923	0	0	0	0	0	0	0	0	0	0	0	0	0	0	0	0
		Bacteria_Proteobacteria_Alphaproteobacteria_Sphingomonadales_Sphingomonadaceae_Sphingomonas_924	0	0	0	0	0	0	0	0	0	0	0	0	0	0	0	0
		Bacteria_Proteobacteria_Alphaproteobacteria_Sphingomonadales_Sphingomonadaceae_Sphingomonas_925	0	0	0	0	0	0	0	0	0	27	0	0	0	0	0	0
		Bacteria_Actinobacteriota_Actinobacteria_Frankiales_Geodermatophilaceae_Blastococcus_926	0	13	0	0	0	56	0	0	0	34	0	0	0	0	0	0
		Bacteria_Chloroflexi_Chloroflexia_Thermomicrobiales_JG30-KF-CM45_NA_927	26	0	0	0	0	0	0	0	0	0	0	0	0	0	0	0
		Bacteria_Proteobacteria_Alphaproteobacteria_Acetobacterales_Acetobacteraceae_Roseomonas_928	0	0	0	0	0	0	0	0	0	0	0	0	0	48	0	0
		Bacteria_Firmicutes_Negativicutes_Veillonellales-Selenomonadales_Veillonellaceae_Veillonella_929	0	0	0	0	0	57	0	0	0	0	0	0	0	0	0	0
		Bacteria_Firmicutes_Bacilli_Lactobacillales_Carnobacteriaceae_Desemzia_930	0	0	0	0	0	0	0	173	0	0	0	0	0	0	0	0
		Bacteria_Bacteroidota_Bacteroidia_Flavobacteriales_Flavobacteriaceae_Flavobacterium_931	0	0	0	0	0	0	0	0	0	0	0	0	0	0	0	0
		Bacteria_Actinobacteriota_Actinobacteria_Kineosporiales_Kineosporiaceae_Quadrisphaera_932	0	0	0	0	0	0	0	0	0	0	0	0	0	0	0	0
		Bacteria_Planctomycetota_Planctomycetes_Isosphaerales_Isosphaeraceae_Tundrisphaera_933	0	0	0	0	0	0	0	0	0	0	0	0	0	0	0	0
		Bacteria_Proteobacteria_Gammaproteobacteria_Burkholderiales_Comamonadaceae_Ideonella_934	0	0	0	0	0	0	0	0	0	0	0	0	0	0	0	0
		Bacteria_Actinobacteriota_Actinobacteria_Propionibacteriales_Nocardioidaceae_Marmoricola_935	0	0	0	0	0	0	0	0	0	0	0	0	0	0	0	0
		Bacteria_Proteobacteria_Gammaproteobacteria_Xanthomonadales_Xanthomonadaceae_Lysobacter_936	0	0	0	0	0	0	0	0	15	0	39	0	0	0	42	0
		Bacteria_Campylobacterota_Campylobacteria_Campylobacterales_Campylobacteraceae_Campylobacter_937	0	0	0	0	0	0	0	0	0	0	0	0	0	0	0	0
		Bacteria_Bacteroidota_Bacteroidia_Cytophagales_Hymenobacteraceae_Hymenobacter_938	20	0	0	0	0	0	0	0	0	0	0	0	0	0	0	0
		Bacteria_Firmicutes_Clostridia_Peptostreptococcales-Tissierellales_Anaerovoracaceae_NA_939	0	0	26	6	58	0	0	0	24	48	0	0	0	0	0	0
		Bacteria_Actinobacteriota_Actinobacteria_Corynebacteriales_Corynebacteriaceae_Corynebacterium_940	11	0	0	0	0	0	0	30	0	0	0	0	0	0	0	0
		Bacteria_Proteobacteria_Gammaproteobacteria_Burkholderiales_Oxalobacteraceae_Noviherbaspirillum_941	0	0	0	0	0	0	0	0	0	0	0	0	0	0	0	0
		Bacteria_Bacteroidota_Bacteroidia_Cytophagales_Spirosomaceae_Spirosoma_942	0	0	0	11	0	0	0	0	0	0	0	0	0	0	0	0
		Bacteria_Bacteroidota_Bacteroidia_Cytophagales_Hymenobacteraceae_Hymenobacter_943	0	0	0	0	0	0	44	0	0	0	0	0	0	0	0	0
		Bacteria_Firmicutes_Bacilli_Lactobacillales_Streptococcaceae_Lactococcus_944	0	0	0	0	0	0	6	19	0	0	0	0	0	15	0	0
		Bacteria_Firmicutes_Bacilli_Staphylococcales_Staphylococcaceae_Jeotgalicoccus_945	0	0	9	0	0	0	0	0	43	0	0	0	0	0	0	0
		Bacteria_Proteobacteria_Alphaproteobacteria_Azospirillales_Azospirillaceae_Skermanella_946	0	0	0	0	0	0	0	0	27	99	0	0	0	0	45	0
		Bacteria_Proteobacteria_Alphaproteobacteria_Sphingomonadales_Sphingomonadaceae_Qipengyuania_947	0	15	0	0	0	0	0	20	0	0	0	0	0	0	0	11
		Bacteria_Patescibacteria_Saccharimonadia_Saccharimonadales_Saccharimonadaceae_NA_948	0	0	0	14	0	0	0	0	0	0	0	0	0	0	0	0
		Bacteria_Acidobacteriota_Blastocatellia_Blastocatellales_Blastocatellaceae_NA_949	0	0	0	0	19	0	0	0	0	0	0	0	0	0	0	0
		Bacteria_Planctomycetota_Planctomycetes_Gemmatales_Gemmataceae_Fimbriiglobus_950	0	0	0	0	0	71	23	0	0	35	0	0	0	0	0	0
		Bacteria_Firmicutes_Negativicutes_Veillonellales-Selenomonadales_Veillonellaceae_Veillonella_951	0	0	0	0	0	0	0	0	81	0	0	0	0	0	0	0
		Bacteria_Actinobacteriota_Actinobacteria_Kineosporiales_Kineosporiaceae_Pseudokineococcus_952	0	0	0	0	0	0	0	0	67	0	0	0	0	0	0	0
		Bacteria_Proteobacteria_Gammaproteobacteria_Burkholderiales_Oxalobacteraceae_Massilia_953	0	0	0	0	0	0	0	0	0	0	0	0	0	0	0	153
		Bacteria_Actinobacteriota_Thermoleophilia_Solirubrobacterales_67-14_NA_954	0	0	0	0	0	0	0	0	0	0	0	0	0	0	170	0
		Bacteria_Actinobacteriota_Actinobacteria_Micrococcales_Dermatophilaceae_NA_955	0	0	0	7	30	0	0	0	0	0	0	0	0	0	0	0
		Bacteria_Proteobacteria_Gammaproteobacteria_Burkholderiales_Oxalobacteraceae_Massilia_956	0	0	0	0	0	41	0	0	15	0	0	0	0	0	0	52
		Bacteria_Firmicutes_Bacilli_Lactobacillales_Streptococcaceae_Streptococcus_957	0	0	0	0	0	0	48	0	0	0	0	0	0	0	0	0
		Bacteria_Actinobacteriota_Actinobacteria_Micrococcales_Micrococcaceae_Rothia_958	0	0	0	0	0	0	0	0	0	0	0	0	0	0	0	0
		Bacteria_Firmicutes_Bacilli_Lactobacillales_Carnobacteriaceae_Trichococcus_959	0	0	0	0	0	0	0	21	14	0	0	0	0	0	0	0
		Bacteria_Actinobacteriota_Actinobacteria_Streptomycetales_Streptomycetaceae_Streptomyces_960	147	0	0	0	0	0	0	0	0	0	0	0	0	0	0	0
		Bacteria_Proteobacteria_Gammaproteobacteria_Enterobacterales_Enterobacteriaceae_Shimwellia_961	0	0	0	0	0	168	0	0	0	0	0	0	0	0	0	0
		Bacteria_Acidobacteriota_Acidobacteriae_Bryobacterales_Bryobacteraceae_Bryobacter_962	0	0	0	0	0	0	0	0	0	0	0	0	0	0	0	0
		Bacteria_Firmicutes_Bacilli_Bacillales_Bacillaceae_Fictibacillus_963	0	0	0	0	0	0	0	0	0	0	0	0	0	0	0	0
		Bacteria_Bacteroidota_Bacteroidia_Chitinophagales_Chitinophagaceae_Flavisolibacter_964	26	0	0	0	0	0	12	0	0	0	0	0	0	0	0	8
		Bacteria_Actinobacteriota_Actinobacteria_Propionibacteriales_Nocardioidaceae_Nocardioides_965	4	0	0	0	0	0	0	0	0	0	0	0	0	0	65	0
		Bacteria_Proteobacteria_Gammaproteobacteria_Xanthomonadales_Xanthomonadaceae_Luteimonas_966	0	0	0	0	0	0	0	0	0	0	167	0	0	0	0	0
		Bacteria_Proteobacteria_Alphaproteobacteria_Sphingomonadales_Sphingomonadaceae_Sphingomonas_967	0	0	35	0	0	0	0	0	26	0	0	0	0	0	0	0
		Bacteria_Planctomycetota_Planctomycetes_Isosphaerales_Isosphaeraceae_Tundrisphaera_968	0	0	0	0	0	0	0	0	0	0	0	0	0	0	0	0
		Bacteria_Proteobacteria_Gammaproteobacteria_Burkholderiales_Oxalobacteraceae_Massilia_969	0	0	0	0	0	0	0	0	0	0	144	0	0	0	0	0
		Bacteria_Bacteroidota_Bacteroidia_Cytophagales_Spirosomaceae_Nibrella_970	0	0	5	0	0	0	0	0	0	0	42	0	0	0	0	0
		Bacteria_Firmicutes_Bacilli_Staphylococcales_Gemellaceae_Gemella_971	0	0	0	0	0	0	0	0	105	0	0	0	0	3	0	0
		Bacteria_Fusobacteriota_Fusobacteriia_Fusobacteriales_Fusobacteriaceae_Fusobacterium_972	0	0	0	0	0	0	0	0	0	0	84	0	0	0	0	40
		Bacteria_Proteobacteria_Gammaproteobacteria_Burkholderiales_Oxalobacteraceae_Massilia_973	0	0	0	0	0	120	0	0	0	0	0	0	0	0	0	0
		Bacteria_NA_NA_NA_NA_NA_974	0	0	0	3	14	0	0	0	6	0	0	0	0	11	0	0
		Bacteria_Actinobacteriota_Actinobacteria_Propionibacteriales_Nocardioidaceae_Aeromicrobium_975	19	0	0	0	20	0	0	0	0	0	0	0	0	0	0	0
		Bacteria_NA_NA_NA_NA_NA_976	0	0	0	0	0	0	0	0	0	0	0	0	0	0	0	0
		Bacteria_Proteobacteria_Gammaproteobacteria_Burkholderiales_Oxalobacteraceae_NA_977	0	0	0	0	0	0	0	0	0	0	0	0	0	0	69	0
		Bacteria_Myxococcota_Myxococcia_Myxococcales_Myxococcaceae_P3OB-42_978	0	0	0	0	0	0	0	0	0	85	0	0	0	0	0	0
		Bacteria_Proteobacteria_Gammaproteobacteria_Enterobacterales_Aeromonadaceae_Tolumonas_979	0	0	0	0	0	0	0	0	0	0	33	0	0	0	0	0
		Bacteria_Verrucomicrobiota_Verrucomicrobiae_Chthoniobacterales_Chthoniobacteraceae_Candidatus Udaeobacter_980	0	0	0	0	0	0	15	0	0	0	38	0	0	0	0	0
		Bacteria_Proteobacteria_Alphaproteobacteria_Rhizobiales_Beijerinckiaceae_NA_981	0	0	0	0	0	0	0	0	0	0	0	0	0	0	74	0
		Bacteria_Firmicutes_Bacilli_Lactobacillales_Streptococcaceae_Streptococcus_982	0	0	0	0	0	0	0	0	0	0	0	0	0	0	0	0
		Bacteria_Proteobacteria_Alphaproteobacteria_Acetobacterales_Acetobacteraceae_Craurococcus-Caldovatus_983	0	0	55	0	0	0	0	0	0	0	0	0	0	0	0	0
		Bacteria_Proteobacteria_Gammaproteobacteria_Burkholderiales_Burkholderiaceae_Lautropia_984	30	0	0	0	0	0	0	0	9	0	12	0	0	0	0	0
		Bacteria_Proteobacteria_Alphaproteobacteria_Caedibacterales_Caedibacteraceae_Caedibacter_985	0	0	0	0	0	0	0	0	0	0	0	0	0	0	0	0
		Bacteria_Proteobacteria_Alphaproteobacteria_Acetobacterales_Acetobacteraceae_Rhodovastum_986	0	0	0	0	0	0	0	0	0	0	0	0	0	0	0	0
		Bacteria_Proteobacteria_Alphaproteobacteria_Rhizobiales_Rhizobiales Incertae Sedis_Alsobacter_987	18	0	0	0	0	0	0	0	0	0	0	0	0	0	0	0
		Bacteria_Actinobacteriota_Actinobacteria_Propionibacteriales_Propionibacteriaceae_Propioniciclava_988	0	0	0	0	0	0	12	0	0	0	0	0	0	0	0	0
		Bacteria_Proteobacteria_Alphaproteobacteria_Sphingomonadales_Sphingomonadaceae_Sphingomonas_989	0	0	0	0	16	0	9	0	31	0	0	0	0	7	0	0
		Bacteria_Proteobacteria_Alphaproteobacteria_Sphingomonadales_Sphingomonadaceae_Sphingomonas_990	0	0	0	0	0	0	0	0	0	76	0	0	0	0	0	29
		Bacteria_Proteobacteria_Alphaproteobacteria_Caulobacterales_Caulobacteraceae_Phenylobacterium_991	0	0	0	0	0	0	0	0	0	0	49	0	0	0	0	0
		Bacteria_Proteobacteria_Alphaproteobacteria_Rhizobiales_Xanthobacteraceae_Rhodopseudomonas_992	0	0	0	0	0	0	0	0	0	0	0	0	0	0	0	0
		Bacteria_Bacteroidota_Bacteroidia_Sphingobacteriales_Sphingobacteriaceae_Mucilaginibacter_993	0	0	0	0	0	0	0	0	0	0	0	0	0	0	0	0
		Bacteria_Proteobacteria_Alphaproteobacteria_Rhizobiales_Rhizobiaceae_Allorhizobium-Neorhizobium-Pararhizobium-Rhizobium_994	13	0	0	0	0	0	0	0	28	20	0	0	0	0	0	0
		Bacteria_Firmicutes_Bacilli_Lactobacillales_Carnobacteriaceae_Trichococcus_995	8	0	0	0	0	0	0	0	0	30	0	0	0	0	0	0
		Bacteria_Proteobacteria_Alphaproteobacteria_Rhizobiales_Beijerinckiaceae_1174-901-12_996	19	0	0	0	0	0	0	0	0	0	0	0	0	0	141	0
		Bacteria_Firmicutes_Negativicutes_Veillonellales-Selenomonadales_Selenomonadaceae_Megamonas_997	160	0	0	0	0	0	0	0	0	0	0	0	0	0	0	0
		Bacteria_Proteobacteria_Alphaproteobacteria_Acetobacterales_Acetobacteraceae_Craurococcus-Caldovatus_998	0	0	0	0	0	0	0	0	0	65	0	0	0	55	0	0
		Bacteria_Firmicutes_Bacilli_Lactobacillales_Streptococcaceae_Streptococcus_999	0	0	0	0	0	0	0	0	140	0	0	0	0	0	0	0
		Bacteria_Proteobacteria_Gammaproteobacteria_Pseudomonadales_Moraxellaceae_Acinetobacter_1000	0	0	0	0	0	0	0	0	0	0	0	0	0	0	0	0
		Bacteria_Proteobacteria_Alphaproteobacteria_Sphingomonadales_Sphingomonadaceae_Sphingomonas_1001	0	0	0	0	0	0	0	0	0	0	0	0	0	0	159	0
		Bacteria_Proteobacteria_Gammaproteobacteria_Burkholderiales_Oxalobacteraceae_Noviherbaspirillum_1002	0	0	0	0	0	0	0	0	0	0	77	0	0	0	0	0
		Bacteria_Firmicutes_Bacilli_Lactobacillales_Streptococcaceae_Lactococcus_1003	0	0	0	0	0	0	0	0	12	0	0	0	0	0	67	0
		Bacteria_Actinobacteriota_Actinobacteria_Micrococcales_Dermacoccaceae_Dermacoccus_1004	0	0	0	0	0	0	0	25	0	0	31	0	0	0	0	0
		Bacteria_Firmicutes_Bacilli_Lactobacillales_Lactobacillaceae_Lactiplantibacillus_1005	0	0	0	0	0	0	0	37	0	0	0	0	0	0	0	0
		Bacteria_Proteobacteria_Alphaproteobacteria_Rhizobiales_Beijerinckiaceae_Methylobacterium-Methylorubrum_1006	0	0	0	0	0	0	0	0	0	0	0	0	0	0	0	0
		Bacteria_NA_NA_NA_NA_NA_1007	0	0	0	0	0	0	10	18	6	0	3	0	4	0	0	0
		Bacteria_Proteobacteria_Alphaproteobacteria_Rhizobiales_Devosiaceae_Devosia_1008	0	0	0	0	26	0	0	0	33	0	34	0	0	0	0	31
		Bacteria_Proteobacteria_Gammaproteobacteria_Burkholderiales_Comamonadaceae_Xylophilus_1009	0	0	0	108	0	0	0	0	0	0	0	0	0	0	0	0
		Bacteria_Patescibacteria_Saccharimonadia_Saccharimonadales_Saccharimonadaceae_TM7a_1010	0	0	0	0	0	0	0	0	26	0	0	0	0	0	0	0
		Bacteria_Bacteroidota_Bacteroidia_Sphingobacteriales_Sphingobacteriaceae_Mucilaginibacter_1011	0	0	0	0	48	0	0	0	0	0	0	0	0	0	0	0
		Bacteria_Proteobacteria_Alphaproteobacteria_Rhizobiales_Beijerinckiaceae_Roseiarcus_1012	0	0	13	10	0	0	0	0	0	28	0	0	0	0	0	0
		Bacteria_Bacteroidota_Bacteroidia_Cytophagales_Spirosomaceae_Spirosoma_1013	0	0	0	0	0	0	0	0	0	0	0	0	0	0	0	0
		Bacteria_Actinobacteriota_Actinobacteria_Frankiales_NA_NA_1014	0	0	0	0	0	0	0	0	0	0	0	0	0	0	0	0
		Bacteria_Actinobacteriota_Actinobacteria_Frankiales_Geodermatophilaceae_Blastococcus_1015	11	0	0	9	33	0	0	0	32	0	0	0	0	0	0	0
		Bacteria_Proteobacteria_Alphaproteobacteria_Rhizobiales_Beijerinckiaceae_Bosea_1016	0	0	0	0	0	0	0	8	0	0	0	0	0	39	37	0
		Bacteria_Proteobacteria_Alphaproteobacteria_Sphingomonadales_Sphingomonadaceae_NA_1017	0	0	0	0	27	0	0	0	0	0	0	0	0	0	0	0
		Bacteria_Cyanobacteria_Cyanobacteriia_Cyanobacteriales_Coleofasciculaceae_Microcoleus SAG 1449-1a_1018	0	0	0	0	0	0	0	0	0	107	0	0	0	0	0	0
		Bacteria_Proteobacteria_Gammaproteobacteria_Burkholderiales_Neisseriaceae_NA_1019	0	0	0	0	0	0	0	0	41	0	0	0	0	0	0	0
		Bacteria_Bacteroidota_Bacteroidia_Sphingobacteriales_Sphingobacteriaceae_Mucilaginibacter_1020	0	0	0	0	0	0	0	0	0	0	0	0	0	0	0	0
		Bacteria_Firmicutes_Bacilli_Lactobacillales_Streptococcaceae_Streptococcus_1021	0	0	0	0	0	0	0	0	41	0	0	0	0	0	0	0
		Bacteria_Bacteroidota_Bacteroidia_Sphingobacteriales_Sphingobacteriaceae_Mucilaginibacter_1022	0	0	0	0	0	0	0	0	0	0	0	0	0	0	0	11
		Bacteria_Proteobacteria_Gammaproteobacteria_Burkholderiales_Burkholderiaceae_Lautropia_1023	0	0	0	0	0	0	0	0	0	0	0	0	0	0	0	0
		Bacteria_Proteobacteria_Gammaproteobacteria_Xanthomonadales_Rhodanobacteraceae_Luteibacter_1024	0	0	0	0	0	0	25	0	0	0	0	0	0	0	0	0
		Bacteria_Bacteroidota_Bacteroidia_Flavobacteriales_Flavobacteriaceae_Flavobacterium_1025	0	0	0	0	0	0	0	0	0	0	0	0	0	0	0	0
		Bacteria_Proteobacteria_Alphaproteobacteria_Sphingomonadales_Sphingomonadaceae_Sphingomonas_1026	0	0	0	0	0	0	29	10	0	0	0	0	0	0	0	0
		Bacteria_Proteobacteria_Gammaproteobacteria_Burkholderiales_Comamonadaceae_Ramlibacter_1027	0	0	39	0	0	0	0	0	0	0	75	0	0	0	0	0
		Bacteria_Spirochaetota_Spirochaetia_Spirochaetales_Spirochaetaceae_Treponema_1028	0	0	17	5	26	0	0	7	0	0	0	0	0	11	0	0
		Bacteria_Firmicutes_Clostridia_Peptostreptococcales-Tissierellales_Family XI_Parvimonas_1029	0	0	0	0	0	0	0	19	44	0	0	0	0	0	0	0
		Bacteria_Firmicutes_Clostridia_Oscillospirales_Oscillospiraceae_UCG-005_1030	0	0	0	0	0	0	0	0	0	0	57	0	0	33	25	0
		Bacteria_Proteobacteria_Alphaproteobacteria_Acetobacterales_Acetobacteraceae_Roseomonas_1031	0	0	0	0	0	0	0	0	0	0	0	0	0	0	0	0
		Bacteria_Bacteroidota_Bacteroidia_Flavobacteriales_Flavobacteriaceae_Flavobacterium_1032	0	0	0	0	12	0	0	0	0	0	0	0	0	0	0	0
		Bacteria_Proteobacteria_Alphaproteobacteria_Acetobacterales_Acetobacteraceae_Acidicaldus_1033	26	0	0	0	0	0	0	0	0	0	18	0	0	0	0	0
		Bacteria_Proteobacteria_Gammaproteobacteria_Burkholderiales_Comamonadaceae_Xylophilus_1034	0	0	0	0	0	0	0	0	0	0	0	0	0	0	0	0
		Bacteria_NA_NA_NA_NA_NA_1035	4	0	0	12	0	0	8	0	0	12	0	0	0	15	0	0
		Bacteria_Bacteroidota_Bacteroidia_Cytophagales_Spirosomaceae_Dyadobacter_1036	0	0	0	0	0	0	0	0	0	0	0	0	0	0	0	0
		Bacteria_Proteobacteria_Alphaproteobacteria_Rhizobiales_Methylopilaceae_Methylopila_1037	0	0	0	0	0	0	0	0	0	22	0	0	0	0	0	0
		Bacteria_Firmicutes_Bacilli_Bacillales_Planococcaceae_Lysinibacillus_1038	31	0	0	0	23	0	0	0	0	0	0	0	0	0	0	0
		Bacteria_Proteobacteria_Gammaproteobacteria_Burkholderiales_NA_NA_1039	0	0	0	0	0	0	0	0	40	0	17	0	0	0	0	0
		Bacteria_Cyanobacteria_Cyanobacteriia_Cyanobacteriales_Chroococcidiopsaceae_NA_1040	0	0	0	0	0	0	0	0	0	0	0	0	0	151	0	0
		Bacteria_Firmicutes_Bacilli_Bacillales_Bacillaceae_Bacillus_1041	0	0	0	0	0	0	0	0	0	0	0	0	0	0	0	0
		Bacteria_Proteobacteria_Alphaproteobacteria_Rhizobiales_Rhizobiales Incertae Sedis_Alsobacter_1042	0	0	0	0	0	0	0	0	29	0	34	0	0	0	0	0
		Bacteria_Proteobacteria_Alphaproteobacteria_Caulobacterales_Caulobacteraceae_Brevundimonas_1043	0	0	0	0	35	0	0	0	17	0	0	0	0	10	0	0
		Bacteria_Bacteroidota_Bacteroidia_Chitinophagales_Chitinophagaceae_Flavisolibacter_1044	0	0	0	0	0	0	0	0	0	0	0	0	0	0	0	0
		Bacteria_Proteobacteria_Alphaproteobacteria_Acetobacterales_Acetobacteraceae_NA_1045	0	0	0	0	0	0	0	0	67	0	12	0	0	0	0	21
		Bacteria_Firmicutes_Bacilli_Alicyclobacillales_Alicyclobacillaceae_Tumebacillus_1046	0	0	0	0	0	0	0	0	0	0	0	0	0	0	0	0
		Bacteria_Actinobacteriota_Actinobacteria_Micrococcales_Microbacteriaceae_Microbacterium_1047	0	0	0	0	5	46	0	0	0	0	0	0	0	0	0	0
		Bacteria_Actinobacteriota_Actinobacteria_Propionibacteriales_Propionibacteriaceae_Friedmanniella_1048	0	0	0	0	0	0	0	0	0	0	0	0	0	22	0	0
		Bacteria_Cyanobacteria_Cyanobacteriia_Cyanobacteriales_Coleofasciculaceae_Microcoleus SAG 1449-1a_1049	0	0	0	0	0	0	0	0	0	0	0	0	0	0	0	0
		Bacteria_Proteobacteria_Alphaproteobacteria_Rhizobiales_Rhizobiaceae_Aureimonas_1050	0	0	0	0	0	0	0	0	0	0	0	0	0	0	149	0
		Bacteria_Proteobacteria_Gammaproteobacteria_Burkholderiales_Neisseriaceae_NA_1051	0	0	0	0	0	0	0	0	20	0	0	0	0	0	0	0
		Bacteria_Proteobacteria_Alphaproteobacteria_Rhizobiales_Xanthobacteraceae_NA_1052	13	0	0	0	0	0	13	0	0	0	0	0	0	0	8	0
		Bacteria_Proteobacteria_Gammaproteobacteria_Burkholderiales_Comamonadaceae_NA_1053	0	0	0	0	0	0	0	0	0	0	0	0	0	0	0	0
		Bacteria_Actinobacteriota_Actinobacteria_Propionibacteriales_Nocardioidaceae_Nocardioides_1054	0	0	0	0	0	0	26	0	0	0	0	0	0	0	0	0
		Bacteria_Proteobacteria_Alphaproteobacteria_Sphingomonadales_Sphingomonadaceae_Sphingomonas_1055	0	0	0	0	0	0	0	0	0	0	39	0	0	18	0	0
		Bacteria_Bacteroidota_Bacteroidia_Flavobacteriales_Weeksellaceae_Chryseobacterium_1056	0	0	0	0	0	0	16	0	23	15	0	0	0	0	0	66
		Bacteria_Proteobacteria_Gammaproteobacteria_Pseudomonadales_Moraxellaceae_Acinetobacter_1057	0	0	0	0	0	0	18	0	0	63	0	0	0	13	0	0
		Bacteria_Firmicutes_Negativicutes_Veillonellales-Selenomonadales_Selenomonadaceae_Centipeda_1058	0	0	0	0	0	0	0	0	0	0	0	0	0	0	33	71
		Bacteria_Actinobacteriota_Actinobacteria_Kineosporiales_Kineosporiaceae_Kineosporia_1059	0	0	0	0	0	0	0	0	0	0	0	0	0	0	0	0
		Bacteria_Cyanobacteria_Cyanobacteriia_Cyanobacteriales_Chroococcidiopsaceae_Aliterella_1060	0	0	0	0	36	0	0	0	0	0	0	0	0	0	0	0
		Bacteria_Bacteroidota_Bacteroidia_Chitinophagales_Chitinophagaceae_NA_1061	0	0	0	0	0	0	0	0	0	0	33	0	0	0	0	0
		Bacteria_Actinobacteriota_Actinobacteria_Micrococcales_Intrasporangiaceae_Pedococcus-Phycicoccus_1062	31	0	0	0	0	0	0	0	0	0	0	0	0	0	27	0
		Bacteria_Proteobacteria_Gammaproteobacteria_Pseudomonadales_Moraxellaceae_Acinetobacter_1063	0	0	0	0	0	0	0	0	0	0	0	0	0	0	0	0
		Bacteria_Firmicutes_Bacilli_Staphylococcales_Staphylococcaceae_Macrococcus_1064	0	0	0	0	0	0	0	0	0	0	0	0	0	23	0	0
		Bacteria_Actinobacteriota_Actinobacteria_Corynebacteriales_Corynebacteriaceae_Corynebacterium_1065	0	0	0	0	0	0	0	0	58	0	0	0	0	0	0	0
		Bacteria_Proteobacteria_Alphaproteobacteria_Rhodobacterales_Rhodobacteraceae_Amaricoccus_1066	0	0	0	0	0	0	0	0	0	0	0	0	0	0	0	0
		Bacteria_Fusobacteriota_Fusobacteriia_Fusobacteriales_Fusobacteriaceae_Fusobacterium_1067	0	0	0	0	0	0	0	0	147	0	0	0	0	0	0	0
		Bacteria_Bacteroidota_Bacteroidia_Flavobacteriales_Weeksellaceae_Chryseobacterium_1068	0	0	0	0	0	0	0	0	0	0	0	0	0	0	0	0
		Bacteria_Firmicutes_Negativicutes_Veillonellales-Selenomonadales_Sporomusaceae_NA_1069	0	0	0	0	0	0	0	0	0	0	0	0	0	0	0	0
		Bacteria_Firmicutes_Clostridia_Clostridiales_Clostridiaceae_Clostridium sensu stricto 11_1070	0	0	0	0	0	0	0	0	0	0	42	0	0	0	0	0
		Bacteria_Actinobacteriota_Actinobacteria_Corynebacteriales_Nocardiaceae_Gordonia_1071	0	0	0	0	0	0	0	0	0	0	0	0	0	0	0	0
		Bacteria_Actinobacteriota_Actinobacteria_Corynebacteriales_Nocardiaceae_Rhodococcus_1072	0	0	0	0	13	0	0	0	0	0	0	0	0	0	0	0
		Bacteria_Actinobacteriota_Actinobacteria_Frankiales_Frankiaceae_Jatrophihabitans_1073	0	0	0	0	0	0	0	0	0	0	0	0	0	0	79	0
		Bacteria_Deinococcota_Deinococci_Deinococcales_Deinococcaceae_Deinococcus_1074	0	0	34	0	0	0	0	0	38	0	0	0	0	0	0	0
		Bacteria_Proteobacteria_Gammaproteobacteria_Enterobacterales_Enterobacteriaceae_Klebsiella_1075	0	0	0	0	112	0	0	17	0	0	0	0	0	0	0	0
		Bacteria_Actinobacteriota_Actinobacteria_Propionibacteriales_Nocardioidaceae_Nocardioides_1076	0	0	0	0	0	0	0	0	0	0	0	0	0	0	0	0
		Bacteria_Proteobacteria_Alphaproteobacteria_Rhizobiales_Rhizobiaceae_NA_1077	0	0	0	0	0	0	0	0	0	0	0	0	0	0	0	0
		Bacteria_Proteobacteria_Alphaproteobacteria_Tistrellales_Geminicoccaceae_Geminicoccus_1078	0	0	0	0	0	0	0	5	0	0	0	0	0	0	0	0
		Bacteria_Proteobacteria_Gammaproteobacteria_NA_NA_NA_1079	0	0	0	0	0	0	0	0	0	0	0	0	0	0	0	0
		Bacteria_Actinobacteriota_Actinobacteria_Corynebacteriales_Corynebacteriaceae_Corynebacterium_1080	0	0	0	0	63	0	0	0	0	0	0	0	0	0	0	0
		Bacteria_Proteobacteria_Gammaproteobacteria_Pseudomonadales_Halomonadaceae_Halomonas_1081	0	0	0	0	0	0	0	0	0	0	0	0	0	0	0	0
		Bacteria_Actinobacteriota_Actinobacteria_Micrococcales_Cellulomonadaceae_Cellulomonas_1082	32	0	0	0	0	0	0	0	0	0	0	0	0	0	0	28
		Bacteria_Proteobacteria_Alphaproteobacteria_Rhizobiales_Xanthobacteraceae_Tardiphaga_1083	0	0	0	0	0	31	0	0	0	0	0	0	0	0	0	0
		Bacteria_Proteobacteria_Alphaproteobacteria_Rhodobacterales_Rhodobacteraceae_Rubellimicrobium_1084	0	0	0	0	0	0	0	0	0	0	0	0	0	0	0	0
		Bacteria_Proteobacteria_Gammaproteobacteria_Burkholderiales_Oxalobacteraceae_Massilia_1085	0	0	0	0	0	0	10	0	0	0	12	0	0	0	0	0
		Bacteria_Actinobacteriota_Acidimicrobiia_Microtrichales_Iamiaceae_Iamia_1086	0	0	25	0	0	0	13	0	23	0	0	0	0	10	0	0
		Bacteria_Proteobacteria_Gammaproteobacteria_Burkholderiales_Oxalobacteraceae_Massilia_1087	0	0	0	0	0	0	0	0	0	0	0	0	0	0	82	0
		Bacteria_Proteobacteria_Alphaproteobacteria_Acetobacterales_Acetobacteraceae_NA_1088	0	0	0	0	0	0	0	0	0	0	0	0	0	0	0	38
		Bacteria_Proteobacteria_Alphaproteobacteria_Sphingomonadales_Sphingomonadaceae_Sphingomonas_1089	15	0	0	0	0	0	0	0	0	0	0	0	0	0	0	0
		Bacteria_Actinobacteriota_Actinobacteria_Frankiales_Frankiaceae_Jatrophihabitans_1090	0	0	0	0	0	0	0	0	0	0	0	0	0	0	0	0
		Bacteria_Proteobacteria_Gammaproteobacteria_Enterobacterales_Alteromonadaceae_Alishewanella_1091	7	0	0	0	0	0	0	29	0	0	0	0	0	0	0	0
		Bacteria_Myxococcota_Polyangia_Polyangiales_Polyangiaceae_Byssovorax_1092	0	0	0	0	0	0	0	0	0	0	0	0	0	0	0	0
		Bacteria_Planctomycetota_Planctomycetes_Isosphaerales_Isosphaeraceae_Tundrisphaera_1093	10	0	0	0	0	0	0	0	15	0	0	0	0	0	0	0
		Bacteria_Proteobacteria_Gammaproteobacteria_Burkholderiales_Oxalobacteraceae_Massilia_1094	0	0	0	0	0	0	0	0	0	57	0	0	0	0	0	0
		Bacteria_Bacteroidota_Bacteroidia_Cytophagales_Hymenobacteraceae_Hymenobacter_1095	0	0	0	0	0	0	100	0	0	0	0	0	0	0	0	0
		Bacteria_Bacteroidota_Bacteroidia_Chitinophagales_Chitinophagaceae_NA_1096	0	0	0	0	0	0	0	0	17	0	0	0	0	0	0	0
		Bacteria_Proteobacteria_Gammaproteobacteria_Pseudomonadales_Alcanivoracaceae_Ketobacter_1097	0	0	0	0	0	0	0	0	0	0	0	0	0	0	0	0
		Bacteria_Proteobacteria_Alphaproteobacteria_Sphingomonadales_Sphingomonadaceae_Sphingobium_1098	0	0	0	0	0	0	0	0	0	0	0	0	0	0	0	0
		Bacteria_Proteobacteria_Alphaproteobacteria_Rickettsiales_Rickettsiaceae_NA_1099	0	0	0	0	0	0	0	0	0	0	0	0	0	0	0	0
		Bacteria_Firmicutes_Bacilli_Alicyclobacillales_Alicyclobacillaceae_Tumebacillus_1100	0	0	0	0	0	0	0	0	0	0	0	0	0	0	0	0
		Bacteria_Proteobacteria_Gammaproteobacteria_Burkholderiales_Comamonadaceae_Ramlibacter_1101	0	0	0	0	0	0	0	0	0	0	0	0	0	0	41	45
		Bacteria_Proteobacteria_Alphaproteobacteria_Rhizobiales_Beijerinckiaceae_Microvirga_1102	0	0	0	0	0	0	0	0	0	0	0	0	0	0	38	0
		Bacteria_Actinobacteriota_Actinobacteria_Corynebacteriales_Dietziaceae_Dietzia_1103	0	0	0	0	0	0	0	0	0	10	0	0	0	0	0	23
		Bacteria_Bacteroidota_Bacteroidia_Cytophagales_Hymenobacteraceae_Hymenobacter_1104	0	0	0	0	0	0	0	35	0	0	106	0	0	0	0	0
		Bacteria_Firmicutes_Clostridia_Oscillospirales_Oscillospiraceae_UCG-005_1105	0	8	0	0	0	0	0	0	0	0	44	0	10	0	45	0
		Bacteria_Verrucomicrobiota_Verrucomicrobiae_Verrucomicrobiales_Rubritaleaceae_Luteolibacter_1106	0	0	0	0	0	43	0	0	0	0	0	0	0	0	59	0
		Bacteria_Bacteroidota_Bacteroidia_Bacteroidales_Paludibacteraceae_F0058_1107	0	0	0	0	0	0	0	0	0	0	0	0	0	0	0	0
		Bacteria_Proteobacteria_Alphaproteobacteria_Sphingomonadales_Sphingomonadaceae_Novosphingobium_1108	0	0	0	0	0	0	0	0	0	0	0	0	0	0	0	0
		Bacteria_Planctomycetota_Planctomycetes_Isosphaerales_Isosphaeraceae_NA_1109	0	0	21	0	29	0	0	0	0	0	0	0	0	0	30	0
		Bacteria_Proteobacteria_Alphaproteobacteria_Sphingomonadales_Sphingomonadaceae_Novosphingobium_1110	0	0	0	0	0	0	0	0	0	0	0	0	0	0	0	0
		Bacteria_Proteobacteria_Gammaproteobacteria_Enterobacterales_Yersiniaceae_Serratia_1111	0	0	140	0	0	0	0	0	0	0	0	0	0	0	0	0
		Bacteria_Proteobacteria_Alphaproteobacteria_Rhodobacterales_Rhodobacteraceae_Rubellimicrobium_1112	0	0	44	0	0	0	0	0	0	64	0	0	0	0	0	0
		Bacteria_Firmicutes_Bacilli_Staphylococcales_Staphylococcaceae_Staphylococcus_1113	0	0	0	0	0	72	0	0	0	0	0	0	0	0	0	0
		Bacteria_Bacteroidota_Bacteroidia_Sphingobacteriales_Sphingobacteriaceae_Sphingobacterium_1114	0	0	0	0	0	0	0	0	0	0	140	0	0	0	0	0
		Bacteria_Deinococcota_Deinococci_Deinococcales_Deinococcaceae_Deinococcus_1115	0	0	0	0	0	0	0	0	0	0	0	0	0	0	0	0
		Bacteria_Proteobacteria_Alphaproteobacteria_Rhizobiales_Beijerinckiaceae_Methylobacterium-Methylorubrum_1116	0	0	0	0	0	140	0	0	0	0	0	0	0	0	0	0
		Bacteria_Proteobacteria_Gammaproteobacteria_Diplorickettsiales_Diplorickettsiaceae_NA_1117	10	0	0	0	0	0	0	0	0	0	0	0	0	0	0	0
		Bacteria_Proteobacteria_Gammaproteobacteria_Burkholderiales_Oxalobacteraceae_Massilia_1118	0	0	0	0	0	0	0	0	22	0	50	0	0	0	0	0
		Bacteria_Proteobacteria_Alphaproteobacteria_Rhizobiales_Xanthobacteraceae_Bradyrhizobium_1119	0	0	0	0	0	44	0	6	0	0	0	0	0	7	0	0
		Bacteria_Spirochaetota_Spirochaetia_Spirochaetales_Spirochaetaceae_Treponema_1120	0	0	0	0	0	0	0	0	33	0	0	0	0	0	0	0
		Bacteria_Firmicutes_Bacilli_Staphylococcales_Staphylococcaceae_Staphylococcus_1121	0	0	0	0	0	0	38	30	0	0	0	0	0	0	0	0
		Bacteria_Bacteroidota_Bacteroidia_Cytophagales_Hymenobacteraceae_Hymenobacter_1122	46	0	0	0	0	0	0	0	0	0	0	0	0	0	0	0
		Bacteria_Actinobacteriota_Actinobacteria_Corynebacteriales_Mycobacteriaceae_Mycobacterium_1123	0	0	0	0	0	0	0	0	0	0	0	0	0	0	0	32
		Bacteria_Actinobacteriota_Actinobacteria_Micrococcales_Microbacteriaceae_NA_1124	0	0	0	0	0	0	0	0	0	70	0	0	0	0	0	0
		Bacteria_Proteobacteria_Alphaproteobacteria_Rhizobiales_Beijerinckiaceae_Microvirga_1125	0	0	33	0	0	0	0	0	0	0	0	0	0	0	0	0
		Bacteria_Bacteroidota_Bacteroidia_Bacteroidales_Porphyromonadaceae_Porphyromonas_1126	0	0	0	0	0	0	0	0	51	0	0	0	0	0	0	0
		Bacteria_Proteobacteria_Gammaproteobacteria_Pseudomonadales_Moraxellaceae_Acinetobacter_1127	0	0	0	0	0	0	0	0	0	0	0	0	0	0	0	0
		Bacteria_Firmicutes_Clostridia_Lachnospirales_Lachnospiraceae_Blautia_1128	0	0	0	0	0	0	0	0	0	0	0	0	0	10	0	0
		Bacteria_Actinobacteriota_Actinobacteria_Corynebacteriales_Mycobacteriaceae_Mycobacterium_1129	0	0	0	0	4	0	0	0	0	7	0	0	0	0	0	0
		Bacteria_Bacteroidota_Bacteroidia_Chitinophagales_Chitinophagaceae_Edaphobaculum_1130	0	0	0	0	0	0	0	0	0	0	0	0	0	0	0	0
		Bacteria_Proteobacteria_Alphaproteobacteria_Rickettsiales_Fokiniaceae_NA_1131	0	0	0	0	0	0	0	0	0	0	0	0	0	0	0	0
		Bacteria_Firmicutes_Bacilli_Paenibacillales_Paenibacillaceae_Paenibacillus_1132	0	0	0	0	0	0	0	0	0	0	0	0	0	0	138	0
		Bacteria_Proteobacteria_Gammaproteobacteria_Burkholderiales_Oxalobacteraceae_Noviherbaspirillum_1133	0	0	0	0	15	11	0	0	0	0	35	0	0	0	0	0
		Bacteria_Fusobacteriota_Fusobacteriia_Fusobacteriales_Leptotrichiaceae_Leptotrichia_1134	0	0	0	0	21	0	0	0	0	0	0	0	0	0	0	0
		Bacteria_Actinobacteriota_Acidimicrobiia_Microtrichales_NA_NA_1135	0	0	0	0	0	0	0	0	0	0	0	0	0	0	0	0
		Bacteria_Bacteroidota_Bacteroidia_Chitinophagales_Chitinophagaceae_Aurantisolimonas_1136	0	0	0	0	0	0	0	0	15	0	0	0	0	45	0	0
		Bacteria_Acidobacteriota_Acidobacteriae_Bryobacterales_Bryobacteraceae_Bryobacter_1137	11	0	49	0	0	0	0	0	0	0	0	0	0	0	0	0
		Bacteria_Bacteroidota_Bacteroidia_Flavobacteriales_Weeksellaceae_Chryseobacterium_1138	54	0	0	0	0	0	0	0	0	0	0	0	0	0	0	0
		Bacteria_Firmicutes_Bacilli_Bacillales_Planococcaceae_Lysinibacillus_1139	0	0	0	0	0	0	0	25	0	0	0	0	0	0	0	0
		Bacteria_Proteobacteria_Gammaproteobacteria_Diplorickettsiales_Diplorickettsiaceae_NA_1140	0	0	0	0	0	0	59	0	0	0	0	0	0	0	0	0
		Bacteria_Fusobacteriota_Fusobacteriia_Fusobacteriales_Leptotrichiaceae_Leptotrichia_1141	0	0	0	0	0	0	0	0	136	0	0	0	0	0	0	0
		Bacteria_Proteobacteria_Alphaproteobacteria_Rhizobiales_Beijerinckiaceae_Methylobacterium-Methylorubrum_1142	0	0	0	0	0	0	0	0	0	0	0	0	0	0	136	0
		Bacteria_Actinobacteriota_Actinobacteria_Propionibacteriales_Nocardioidaceae_Nocardioides_1143	0	0	0	0	0	0	0	0	0	36	0	0	0	7	0	0
		Bacteria_Proteobacteria_Alphaproteobacteria_Sphingomonadales_Sphingomonadaceae_Sphingomonas_1144	0	0	37	0	0	0	0	0	0	0	30	0	0	0	0	0
		Bacteria_Bacteroidota_Bacteroidia_Chitinophagales_Chitinophagaceae_Cnuella_1145	0	0	0	0	0	0	25	0	0	82	0	0	0	0	0	0
		Bacteria_Planctomycetota_Planctomycetes_Isosphaerales_Isosphaeraceae_Tundrisphaera_1146	0	0	0	0	0	112	0	0	0	0	0	0	0	0	0	0
		Bacteria_Firmicutes_Clostridia_Clostridiales_Clostridiaceae_Clostridium sensu stricto 3_1147	0	0	0	0	0	0	0	0	0	79	0	0	0	0	0	0
		Bacteria_Proteobacteria_Alphaproteobacteria_Sphingomonadales_Sphingomonadaceae_Sphingomonas_1148	0	0	0	0	0	0	0	0	0	0	0	0	0	0	0	0
		Bacteria_Cyanobacteria_Cyanobacteriia_Cyanobacteriales_Coleofasciculaceae_Microcoleus SAG 1449-1a_1149	0	0	0	0	0	0	0	0	0	0	0	0	0	0	0	0
		Bacteria_Proteobacteria_Gammaproteobacteria_Burkholderiales_Neisseriaceae_NA_1150	0	0	0	0	0	0	0	23	52	0	0	0	0	0	0	0
		Bacteria_Proteobacteria_Gammaproteobacteria_Burkholderiales_Oxalobacteraceae_Massilia_1151	36	0	0	0	0	0	0	0	0	0	24	0	0	0	0	0
		Bacteria_Bacteroidota_Bacteroidia_Chitinophagales_Chitinophagaceae_Flavisolibacter_1152	0	0	16	17	0	0	0	20	41	0	0	0	0	0	0	0
		Bacteria_Acidobacteriota_Blastocatellia_Pyrinomonadales_Pyrinomonadaceae_RB41_1153	0	0	0	0	0	0	0	0	0	42	46	0	0	0	46	0
		Bacteria_Proteobacteria_Alphaproteobacteria_Rickettsiales_Rickettsiaceae_NA_1154	0	0	0	0	0	0	0	0	0	0	0	0	0	0	0	0
		Bacteria_Actinobacteriota_Actinobacteria_Corynebacteriales_Corynebacteriaceae_Corynebacterium_1155	0	0	0	0	0	0	0	0	55	0	0	0	0	0	0	0
		Bacteria_Proteobacteria_Gammaproteobacteria_Burkholderiales_Alcaligenaceae_Verticiella_1156	33	0	0	0	0	0	11	0	0	0	0	0	0	0	0	0
		Bacteria_Proteobacteria_Alphaproteobacteria_Acetobacterales_Acetobacteraceae_Belnapia_1157	0	0	0	0	0	0	0	42	0	0	0	0	0	0	0	0
		Bacteria_Proteobacteria_Alphaproteobacteria_Acetobacterales_Acetobacteraceae_Craurococcus-Caldovatus_1158	0	0	0	0	0	0	0	0	0	50	0	0	0	0	0	0
		Bacteria_Actinobacteriota_Actinobacteria_Micrococcales_Micrococcaceae_Pseudarthrobacter_1159	0	0	0	0	0	0	0	0	0	0	98	0	0	0	0	0
		Bacteria_Firmicutes_Bacilli_Bacillales_Planococcaceae_Planococcus_1160	11	0	0	0	30	0	0	0	0	0	0	0	0	0	0	0
		Bacteria_Planctomycetota_Planctomycetes_Isosphaerales_Isosphaeraceae_Tundrisphaera_1161	0	0	0	0	0	0	0	0	0	0	0	0	0	0	0	0
		Bacteria_Firmicutes_Negativicutes_Veillonellales-Selenomonadales_Veillonellaceae_Veillonella_1162	0	0	13	0	0	0	0	0	48	0	0	0	0	0	0	0
		Bacteria_Proteobacteria_Alphaproteobacteria_Rhizobiales_A0839_NA_1163	0	0	0	0	0	0	0	0	0	0	0	0	0	0	0	0
		Bacteria_Firmicutes_Negativicutes_Veillonellales-Selenomonadales_Veillonellaceae_Negativicoccus_1164	0	0	0	0	0	0	0	0	0	0	0	0	0	0	0	0
		Bacteria_Proteobacteria_Gammaproteobacteria_Pseudomonadales_Moraxellaceae_Acinetobacter_1165	0	0	0	0	0	0	0	0	0	0	0	0	0	0	0	0
		Bacteria_Bacteroidota_Bacteroidia_Chitinophagales_Chitinophagaceae_Cnuella_1166	0	0	0	0	0	0	0	0	0	0	0	0	0	0	0	0
		Bacteria_Bacteroidota_Bacteroidia_Chitinophagales_Chitinophagaceae_NA_1167	31	0	0	0	0	0	0	0	0	0	0	0	0	23	0	0
		Bacteria_Myxococcota_Myxococcia_Myxococcales_Anaeromyxobacteraceae_Anaeromyxobacter_1168	0	0	0	0	0	0	0	0	0	0	0	0	0	0	0	0
		Bacteria_Bacteroidota_Bacteroidia_Flavobacteriales_Weeksellaceae_Empedobacter_1169	0	0	0	0	0	0	0	0	0	0	0	0	0	0	0	0
		Bacteria_Firmicutes_Bacilli_Bacillales_Planococcaceae_Chungangia_1170	0	0	0	0	0	0	0	0	0	0	0	0	0	0	0	0
		Bacteria_Fusobacteriota_Fusobacteriia_Fusobacteriales_Fusobacteriaceae_Fusobacterium_1171	0	0	0	0	0	0	0	0	88	0	0	0	0	0	0	0
		Bacteria_Firmicutes_Bacilli_Bacillales_Bacillaceae_Bacillus_1172	0	0	0	0	0	0	0	0	0	0	0	0	0	0	0	0
		Bacteria_Sumerlaeota_Sumerlaeia_Sumerlaeales_Sumerlaeaceae_Sumerlaea_1173	0	0	0	0	0	0	0	0	0	0	0	0	0	0	0	0
		Bacteria_Proteobacteria_Gammaproteobacteria_Burkholderiales_Neisseriaceae_Neisseria_1174	0	0	0	0	0	0	0	0	2	2	0	0	0	0	6	0
		Bacteria_Proteobacteria_Alphaproteobacteria_Rhizobiales_Devosiaceae_Devosia_1175	0	0	0	0	0	4	0	31	0	0	13	0	0	0	0	0
		Bacteria_Firmicutes_Bacilli_Lactobacillales_Lactobacillaceae_Lactobacillus_1176	0	0	0	0	12	0	0	52	0	0	0	0	0	0	0	0
		Bacteria_Deinococcota_Deinococci_Deinococcales_Deinococcaceae_Deinococcus_1177	13	7	0	0	0	0	0	0	42	0	0	0	0	0	0	0
		Bacteria_Proteobacteria_Gammaproteobacteria_Burkholderiales_Comamonadaceae_Roseateles_1178	0	0	0	0	0	0	0	0	0	67	0	0	0	0	0	0
		Bacteria_Actinobacteriota_Actinobacteria_Corynebacteriales_Corynebacteriaceae_Corynebacterium_1179	0	0	0	0	0	0	0	0	0	0	0	0	0	0	0	43
		Bacteria_Actinobacteriota_Actinobacteria_Micrococcales_Cellulomonadaceae_Actinotalea_1180	0	0	0	0	0	0	0	0	0	0	0	0	0	0	0	0
		Bacteria_Actinobacteriota_Actinobacteria_Micrococcales_Cellulomonadaceae_Actinotalea_1181	0	0	0	0	0	29	0	0	0	0	0	0	0	0	0	0
		Bacteria_Chloroflexi_Anaerolineae_Ardenticatenales_Ardenticatenaceae_NA_1182	0	0	0	0	0	0	0	0	6	0	0	0	0	0	25	0
		Bacteria_Firmicutes_Bacilli_Staphylococcales_Gemellaceae_Gemella_1183	0	0	0	24	0	0	0	0	27	0	0	0	0	0	0	0
		Bacteria_Actinobacteriota_Actinobacteria_Pseudonocardiales_Pseudonocardiaceae_Saccharopolyspora_1184	0	0	0	0	0	0	0	18	0	10	0	0	0	14	0	0
		Bacteria_Actinobacteriota_Actinobacteria_Propionibacteriales_Nocardioidaceae_Kribbella_1185	12	0	0	0	0	0	0	0	0	0	0	0	0	0	0	0
		Bacteria_Proteobacteria_Gammaproteobacteria_Burkholderiales_Comamonadaceae_Xylophilus_1186	0	0	0	0	42	0	0	0	0	0	15	0	0	0	0	31
		Bacteria_Cyanobacteria_Cyanobacteriia_Cyanobacteriales_Nostocaceae_Tolypothrix_1187	0	0	0	0	0	0	0	0	0	129	0	0	0	0	0	0
		Bacteria_Proteobacteria_Alphaproteobacteria_Acetobacterales_Acetobacteraceae_NA_1188	0	3	0	0	0	0	0	0	0	0	28	0	0	0	0	0
		Bacteria_Firmicutes_Bacilli_Paenibacillales_Paenibacillaceae_Paenibacillus_1189	0	0	0	0	0	0	0	0	0	0	0	0	0	0	129	0
		Bacteria_Proteobacteria_Gammaproteobacteria_Pseudomonadales_Pseudomonadaceae_Pseudomonas_1190	0	0	0	0	0	0	0	0	0	0	129	0	0	0	0	0
		Bacteria_Proteobacteria_Gammaproteobacteria_Burkholderiales_Oxalobacteraceae_NA_1191	0	0	0	0	0	0	0	0	0	0	0	0	0	0	0	0
		Bacteria_Actinobacteriota_Actinobacteria_Micrococcales_Micrococcaceae_Sinomonas_1192	12	0	0	0	0	0	0	0	17	0	0	0	0	0	0	0
		Bacteria_Proteobacteria_Alphaproteobacteria_Rhizobiales_Rhizobiaceae_Allorhizobium-Neorhizobium-Pararhizobium-Rhizobium_1193	0	0	0	0	15	0	0	0	0	20	0	0	0	0	0	0
		Bacteria_Proteobacteria_Alphaproteobacteria_Rhizobiales_Rhizobiaceae_Ciceribacter_1194	0	8	0	5	17	0	0	0	21	0	1	0	0	0	0	0
		Bacteria_Proteobacteria_Alphaproteobacteria_Sphingomonadales_Sphingomonadaceae_Sphingomonas_1195	0	0	0	0	0	0	30	0	0	0	0	0	0	0	0	0
		Bacteria_Bacteroidota_Bacteroidia_Flavobacteriales_Weeksellaceae_Chryseobacterium_1196	0	0	0	0	39	0	0	0	0	0	52	0	0	0	0	0
		Bacteria_Bacteroidota_Bacteroidia_Chitinophagales_Chitinophagaceae_Flavitalea_1197	0	0	0	0	0	0	0	0	0	0	0	0	0	0	0	0
		Bacteria_Proteobacteria_Alphaproteobacteria_Acetobacterales_Acetobacteraceae_Roseomonas_1198	0	0	0	0	0	0	0	0	0	0	64	0	0	0	0	0
		Bacteria_Firmicutes_Clostridia_Peptostreptococcales-Tissierellales_Peptostreptococcaceae_[Eubacterium] yurii group_1199	0	0	0	0	0	0	0	27	0	0	0	0	0	0	0	0
		Bacteria_Proteobacteria_Alphaproteobacteria_Rhizobiales_Rhizobiaceae_Aureimonas_1200	0	0	0	0	0	0	17	0	0	0	0	0	0	0	52	0
		Bacteria_Bacteroidota_Bacteroidia_Cytophagales_Spirosomaceae_Larkinella_1201	0	0	0	0	0	0	0	0	0	0	0	0	0	0	0	0
		Bacteria_Proteobacteria_Gammaproteobacteria_Pseudomonadales_Pseudomonadaceae_Pseudomonas_1202	0	0	0	0	0	0	0	60	0	0	0	0	0	0	0	0
		Bacteria_NA_NA_NA_NA_NA_1203	0	0	0	0	0	0	0	0	0	0	0	0	0	0	0	0
		Bacteria_Proteobacteria_Alphaproteobacteria_Rhizobiales_Labraceae_Labrys_1204	0	0	0	0	0	0	0	0	0	0	0	0	0	0	127	0
		Bacteria_Proteobacteria_Alphaproteobacteria_Tistrellales_Geminicoccaceae_Geminicoccus_1205	0	0	0	0	0	0	0	0	0	0	15	0	0	0	0	0
		Bacteria_Proteobacteria_Gammaproteobacteria_Burkholderiales_Oxalobacteraceae_Noviherbaspirillum_1206	0	0	0	0	0	30	0	26	25	0	0	0	0	0	0	0
		Bacteria_Firmicutes_Clostridia_Clostridiales_Clostridiaceae_Clostridium sensu stricto 1_1207	0	0	0	0	0	0	0	0	0	0	0	0	0	0	0	0
		Bacteria_Proteobacteria_Alphaproteobacteria_Rhodobacterales_Rhodobacteraceae_Rubellimicrobium_1208	0	0	0	0	0	0	0	0	0	0	0	0	0	0	0	0
		Bacteria_Cyanobacteria_Cyanobacteriia_Cyanobacteriales_Nostocaceae_Nostoc PCC-7524_1209	0	0	0	0	0	0	0	0	0	0	0	0	0	0	0	0
		Bacteria_Actinobacteriota_Actinobacteria_Micrococcales_Dermabacteraceae_Brachybacterium_1210	0	0	0	0	0	0	0	0	0	0	0	0	0	0	0	0
		Bacteria_Firmicutes_Clostridia_Oscillospirales_Oscillospiraceae_UCG-002_1211	0	0	9	0	0	0	0	0	0	0	26	0	0	0	0	0
		Bacteria_Bacteroidota_Bacteroidia_Cytophagales_Hymenobacteraceae_Hymenobacter_1212	0	0	0	0	0	0	60	0	0	0	0	0	0	47	0	0
		Bacteria_Actinobacteriota_Actinobacteria_Micrococcales_Cellulomonadaceae_NA_1213	0	126	0	0	0	0	0	0	0	0	0	0	0	0	0	0
		Bacteria_Planctomycetota_Planctomycetes_Gemmatales_Gemmataceae_Gemmata_1214	0	0	0	0	0	0	0	0	0	0	0	0	0	0	0	126
		Bacteria_Proteobacteria_Gammaproteobacteria_Burkholderiales_Comamonadaceae_Ramlibacter_1215	15	0	0	0	0	0	0	0	0	0	0	0	0	0	21	0
		Bacteria_Proteobacteria_Alphaproteobacteria_Sphingomonadales_Sphingomonadaceae_Sphingomonas_1216	0	0	0	0	30	0	0	0	0	0	0	0	0	0	0	0
		Bacteria_Firmicutes_Bacilli_Lactobacillales_Lactobacillaceae_Lactobacillus_1217	0	0	0	0	0	0	0	0	0	0	0	0	0	0	0	0
		Bacteria_Proteobacteria_Alphaproteobacteria_Rhizobiales_Labraceae_Labrys_1218	0	0	0	0	0	0	0	0	0	0	0	0	0	0	125	0
		Bacteria_Proteobacteria_Gammaproteobacteria_Pseudomonadales_Moraxellaceae_Acinetobacter_1219	0	0	0	0	0	0	0	0	0	0	0	0	0	0	57	0
		Bacteria_Proteobacteria_Gammaproteobacteria_Burkholderiales_Oxalobacteraceae_Massilia_1220	0	0	0	0	0	0	0	0	0	0	0	0	0	0	0	0
		Bacteria_Actinobacteriota_Acidimicrobiia_Microtrichales_Ilumatobacteraceae_CL500-29 marine group_1221	0	0	0	0	0	0	0	0	0	0	0	0	0	12	19	0
		Bacteria_Deinococcota_Deinococci_Deinococcales_Deinococcaceae_Deinococcus_1222	0	0	18	0	0	0	0	0	0	0	0	0	0	0	0	0
		Bacteria_Actinobacteriota_Actinobacteria_Micrococcales_Microbacteriaceae_Amnibacterium_1223	0	0	0	0	0	0	0	0	0	0	0	0	0	43	0	0
		Bacteria_Proteobacteria_Gammaproteobacteria_Burkholderiales_Comamonadaceae_Rhizobacter_1224	0	0	0	0	0	0	0	0	0	0	0	0	0	0	0	0
		Bacteria_Bacteroidota_Bacteroidia_Cytophagales_Hymenobacteraceae_Hymenobacter_1225	0	0	0	0	0	0	0	0	0	0	0	0	0	0	0	0
		Bacteria_Proteobacteria_Gammaproteobacteria_Burkholderiales_Comamonadaceae_NA_1226	0	34	0	0	0	17	0	0	30	0	0	0	0	0	0	0
		Bacteria_Actinobacteriota_Actinobacteria_Micrococcales_Micrococcaceae_Micrococcus_1227	0	0	0	0	0	0	0	0	0	0	0	0	0	0	0	0
		Bacteria_Planctomycetota_Planctomycetes_Isosphaerales_Isosphaeraceae_Tundrisphaera_1228	0	0	0	0	0	0	0	0	0	0	0	0	0	0	0	0
		Bacteria_Firmicutes_Bacilli_Mycoplasmatales_Mycoplasmataceae_Mycoplasma_1229	0	0	0	0	0	0	0	4	0	32	0	0	0	0	0	0
		Bacteria_Proteobacteria_Gammaproteobacteria_Pseudomonadales_Moraxellaceae_Acinetobacter_1230	0	0	0	0	0	0	0	0	0	0	0	0	0	0	0	0
		Bacteria_Bacteroidota_Bacteroidia_Cytophagales_Hymenobacteraceae_Hymenobacter_1231	0	0	0	0	0	0	0	0	0	0	0	0	0	0	0	0
		Bacteria_Bacteroidota_Bacteroidia_Sphingobacteriales_Sphingobacteriaceae_Mucilaginibacter_1232	0	0	0	0	0	0	0	0	0	0	0	0	0	0	0	0
		Bacteria_Proteobacteria_Alphaproteobacteria_Sphingomonadales_Sphingomonadaceae_Sphingomonas_1233	0	0	0	0	0	37	0	0	16	0	0	0	0	0	0	0
		Bacteria_Proteobacteria_Gammaproteobacteria_Xanthomonadales_Xanthomonadaceae_Stenotrophomonas_1234	0	0	0	15	30	0	6	1	0	0	1	0	0	0	0	0
		Bacteria_Firmicutes_Bacilli_Staphylococcales_Staphylococcaceae_Jeotgalicoccus_1235	0	0	0	17	0	0	0	21	31	0	0	0	0	10	0	0
		Bacteria_Bacteroidota_Bacteroidia_Sphingobacteriales_Sphingobacteriaceae_Mucilaginibacter_1236	0	0	0	15	35	0	0	0	0	0	0	0	0	0	0	0
		Bacteria_Proteobacteria_Alphaproteobacteria_Acetobacterales_Acetobacteraceae_Roseomonas_1237	0	0	0	0	0	0	0	0	0	0	0	0	0	0	0	0
		Bacteria_Actinobacteriota_Actinobacteria_Corynebacteriales_Corynebacteriaceae_Corynebacterium_1238	0	0	0	38	0	0	0	0	0	0	0	0	0	0	0	0
		Bacteria_Actinobacteriota_Actinobacteria_Corynebacteriales_Corynebacteriaceae_Corynebacterium_1239	0	0	0	0	0	0	123	0	0	0	0	0	0	0	0	0
		Bacteria_Proteobacteria_Alphaproteobacteria_Sphingomonadales_Sphingomonadaceae_Sphingomonas_1240	0	0	0	0	0	0	0	36	0	0	0	0	0	0	0	0
		Bacteria_Proteobacteria_Alphaproteobacteria_Sphingomonadales_Sphingomonadaceae_Sphingomonas_1241	0	0	0	0	0	0	0	0	0	98	0	0	0	0	0	0
		Bacteria_Proteobacteria_Alphaproteobacteria_Elsterales_NA_NA_1242	0	0	0	0	0	0	0	0	0	0	0	0	0	0	0	0
		Bacteria_Proteobacteria_Alphaproteobacteria_Acetobacterales_Acetobacteraceae_NA_1243	0	0	0	0	0	0	0	0	0	0	0	0	0	0	0	0
		Bacteria_Proteobacteria_Gammaproteobacteria_Xanthomonadales_Xanthomonadaceae_Stenotrophomonas_1244	0	0	0	0	0	0	0	0	0	0	0	0	0	0	0	0
		Bacteria_Proteobacteria_Alphaproteobacteria_Rhizobiales_Devosiaceae_Devosia_1245	0	13	0	0	24	0	0	0	0	0	0	0	0	0	0	0
		Bacteria_Proteobacteria_Gammaproteobacteria_Enterobacterales_Erwiniaceae_Rosenbergiella_1246	0	0	0	0	48	0	10	0	0	0	0	0	0	42	0	0
		Bacteria_Spirochaetota_Spirochaetia_Spirochaetales_Spirochaetaceae_Treponema_1247	0	0	0	0	0	0	0	0	0	0	0	0	0	10	0	0
		Bacteria_Firmicutes_Clostridia_Peptostreptococcales-Tissierellales_Peptostreptococcaceae_Sporacetigenium_1248	0	0	0	0	0	0	15	0	0	0	0	0	0	0	0	0
		Bacteria_Bdellovibrionota_Oligoflexia_Silvanigrellales_Silvanigrellaceae_Silvanigrella_1249	0	0	0	0	0	0	0	0	0	0	0	0	0	100	0	0
		Bacteria_Chloroflexi_Anaerolineae_Ardenticatenales_Ardenticatenaceae_NA_1250	0	8	0	0	0	60	0	0	0	45	0	0	0	0	0	0
		Bacteria_Deinococcota_Deinococci_Deinococcales_Deinococcaceae_Deinococcus_1251	0	0	0	0	0	0	0	0	0	0	0	0	0	0	122	0
		Bacteria_Bacteroidota_Bacteroidia_Sphingobacteriales_Sphingobacteriaceae_Sphingobacterium_1252	0	0	0	0	0	0	0	0	0	0	122	0	0	0	0	0
		Bacteria_Firmicutes_Bacilli_Bacillales_Planococcaceae_Sporosarcina_1253	0	0	0	0	0	0	0	0	0	0	0	0	0	0	0	0
		Bacteria_Actinobacteriota_Acidimicrobiia_Actinomarinales_NA_NA_1254	0	0	0	0	0	0	0	0	0	0	0	0	0	0	0	0
		Bacteria_Firmicutes_Bacilli_Alicyclobacillales_Alicyclobacillaceae_Tumebacillus_1255	0	0	0	0	0	0	0	73	0	0	0	0	0	0	0	0
		Bacteria_Proteobacteria_Alphaproteobacteria_Sphingomonadales_Sphingomonadaceae_Qipengyuania_1256	0	0	0	0	0	0	11	0	0	0	0	0	0	0	0	0
		Bacteria_Actinobacteriota_Actinobacteria_Propionibacteriales_Nocardioidaceae_Nocardioides_1257	0	0	0	0	13	0	0	0	0	0	0	0	0	17	0	0
		Bacteria_Proteobacteria_Gammaproteobacteria_Pseudomonadales_Moraxellaceae_Acinetobacter_1258	0	0	0	0	0	0	0	0	100	0	0	0	0	0	0	0
		Bacteria_Proteobacteria_Gammaproteobacteria_Burkholderiales_Oxalobacteraceae_Herbaspirillum_1259	0	0	0	0	0	0	15	0	0	0	0	0	0	0	0	0
		Bacteria_Bacteroidota_Bacteroidia_Cytophagales_Hymenobacteraceae_Hymenobacter_1260	16	0	0	0	0	0	0	0	0	0	0	0	0	0	0	0
		Bacteria_Proteobacteria_Gammaproteobacteria_Burkholderiales_Alcaligenaceae_Verticiella_1261	0	0	0	0	0	0	0	0	0	0	0	0	0	0	0	0
		Bacteria_Cyanobacteria_Cyanobacteriia_Leptolyngbyales_Leptolyngbyaceae_Leptolyngbya Es-Yyy1000_1262	0	0	0	0	0	0	0	0	0	0	0	0	0	0	0	0
		Bacteria_Firmicutes_Clostridia_Clostridiales_Clostridiaceae_Clostridium sensu stricto 13_1263	0	0	14	0	0	0	0	0	0	0	0	0	0	0	0	0
		Bacteria_Actinobacteriota_Actinobacteria_Corynebacteriales_Corynebacteriaceae_Corynebacterium_1264	0	0	0	0	0	0	0	30	0	0	0	0	0	0	0	0
		Bacteria_Actinobacteriota_Actinobacteria_Pseudonocardiales_Pseudonocardiaceae_Labedaea_1265	0	0	0	0	0	0	0	0	0	0	0	0	0	0	0	0
		Bacteria_Actinobacteriota_Actinobacteria_Corynebacteriales_Nocardiaceae_Williamsia_1266	0	0	0	0	0	0	34	0	20	37	0	0	0	11	0	0
		Bacteria_Gemmatimonadota_Gemmatimonadetes_Gemmatimonadales_Gemmatimonadaceae_NA_1267	0	0	0	0	0	0	0	0	48	0	0	0	0	0	72	0
		Bacteria_Deinococcota_Deinococci_Deinococcales_Deinococcaceae_Deinococcus_1268	0	0	0	0	0	0	0	0	0	90	0	0	0	0	0	0
		Bacteria_Chloroflexi_Chloroflexia_Chloroflexales_Roseiflexaceae_NA_1269	0	0	0	0	0	0	0	0	0	0	0	0	0	0	0	0
		Bacteria_Deinococcota_Deinococci_Deinococcales_Deinococcaceae_Deinococcus_1270	0	0	0	0	0	0	0	0	0	0	0	0	0	0	0	0
		Bacteria_Proteobacteria_Gammaproteobacteria_Xanthomonadales_Xanthomonadaceae_Stenotrophomonas_1271	0	0	0	0	0	0	0	0	0	0	0	0	0	0	0	0
		Bacteria_Firmicutes_Bacilli_Bacillales_Planococcaceae_Planomicrobium_1272	0	0	0	0	0	0	0	0	0	0	0	0	0	0	0	0
		Bacteria_Proteobacteria_Alphaproteobacteria_Rhodobacterales_Rhodobacteraceae_Rubellimicrobium_1273	0	0	16	0	0	0	0	0	0	0	0	0	0	0	0	0
		Bacteria_Proteobacteria_Gammaproteobacteria_Xanthomonadales_Xanthomonadaceae_Lysobacter_1274	0	0	0	0	0	0	0	0	0	0	0	0	0	0	46	0
		Bacteria_Actinobacteriota_Actinobacteria_Micrococcales_Brevibacteriaceae_Brevibacterium_1275	0	0	0	0	0	0	0	17	0	0	0	0	0	0	0	0
		Bacteria_Firmicutes_Bacilli_Paenibacillales_Paenibacillaceae_Paenibacillus_1276	0	0	8	0	0	0	0	28	0	0	0	0	0	0	0	0
		Bacteria_Proteobacteria_Gammaproteobacteria_Burkholderiales_Comamonadaceae_NA_1277	0	0	0	0	0	0	0	0	0	0	0	0	0	0	0	0
		Bacteria_NA_NA_NA_NA_NA_1278	0	0	0	0	0	0	0	0	0	0	0	0	0	0	0	0
		Bacteria_Proteobacteria_Gammaproteobacteria_Enterobacterales_Alteromonadaceae_Rheinheimera_1279	0	0	0	0	0	0	0	29	26	0	0	0	0	0	0	0
		Bacteria_Proteobacteria_Gammaproteobacteria_Burkholderiales_Neisseriaceae_Neisseria_1280	0	0	0	0	0	0	0	0	119	0	0	0	0	0	0	0
		Bacteria_Bacteroidota_Bacteroidia_Cytophagales_Cytophagaceae_Siphonobacter_1281	0	0	0	0	0	0	0	0	0	0	0	0	0	0	0	0
		Bacteria_Chloroflexi_Ktedonobacteria_C0119_NA_NA_1282	0	0	0	0	0	0	0	0	0	0	0	0	0	0	0	0
		Bacteria_Bacteroidota_Bacteroidia_Chitinophagales_Chitinophagaceae_Flavisolibacter_1283	0	0	0	0	0	0	0	0	0	0	36	0	0	0	0	0
		Bacteria_Cyanobacteria_Cyanobacteriia_Leptolyngbyales_Leptolyngbyaceae_Oscillatoria SAG 1459-8_1284	0	0	0	0	0	0	0	0	0	0	0	0	0	0	0	0
		Bacteria_Cyanobacteria_Cyanobacteriia_Cyanobacteriales_Phormidiaceae_Phormidium IAM M-71_1285	44	0	0	0	0	0	0	0	44	0	0	0	0	0	0	0
		Bacteria_Proteobacteria_Gammaproteobacteria_Burkholderiales_Comamonadaceae_NA_1286	26	0	26	0	0	0	0	0	15	0	0	0	0	0	0	0
		Bacteria_Proteobacteria_Alphaproteobacteria_Rhodobacterales_Rhodobacteraceae_Rubellimicrobium_1287	0	0	0	0	0	0	0	52	0	0	0	0	0	0	0	0
		Bacteria_Proteobacteria_Alphaproteobacteria_Acetobacterales_Acetobacteraceae_Roseomonas_1288	0	0	0	0	0	0	0	0	0	0	0	0	0	0	70	0
		Bacteria_Chloroflexi_Chloroflexia_Kallotenuales_AKIW781_NA_1289	0	0	0	0	0	0	0	0	0	0	0	0	0	0	0	0
		Bacteria_Firmicutes_Bacilli_Bacillales_Bacillaceae_Bacillus_1290	0	0	0	0	0	0	0	0	0	76	0	0	0	0	0	0
		Bacteria_Acidobacteriota_Acidobacteriae_Bryobacterales_Bryobacteraceae_Bryobacter_1291	0	0	0	0	0	0	0	0	0	0	0	0	0	0	0	0
		Bacteria_Spirochaetota_Spirochaetia_Spirochaetales_Spirochaetaceae_Treponema_1292	0	0	0	0	0	0	0	0	0	0	0	0	0	0	0	0
		Bacteria_Firmicutes_Bacilli_Lactobacillales_Lactobacillaceae_Leuconostoc_1293	21	0	0	0	0	0	0	0	0	0	0	0	0	0	0	0
		Bacteria_Actinobacteriota_Actinobacteria_Micrococcales_Intrasporangiaceae_Serinicoccus_1294	0	0	0	0	0	0	0	45	0	0	0	0	0	0	0	0
		Bacteria_Proteobacteria_Alphaproteobacteria_Acetobacterales_Acetobacteraceae_Roseomonas_1295	27	0	0	0	0	0	0	0	45	0	0	0	0	0	0	0
		Bacteria_Firmicutes_Bacilli_Erysipelotrichales_Erysipelotrichaceae_Turicibacter_1296	22	0	0	0	0	0	37	0	0	0	0	0	0	0	0	0
		Bacteria_Firmicutes_Bacilli_Bacillales_Bacillaceae_Bacillus_1297	0	0	48	0	0	0	0	0	0	25	0	0	0	0	0	0
		Bacteria_Bacteroidota_Bacteroidia_Chitinophagales_Chitinophagaceae_Edaphobaculum_1298	0	0	0	0	0	0	16	0	0	0	0	0	0	0	0	0
		Bacteria_Firmicutes_Bacilli_Lactobacillales_Streptococcaceae_Streptococcus_1299	0	0	0	0	0	0	0	0	0	0	0	0	0	0	0	0
		Bacteria_Bacteroidota_Bacteroidia_Sphingobacteriales_Sphingobacteriaceae_Mucilaginibacter_1300	30	0	0	0	0	0	0	0	0	0	0	0	0	0	0	0
		Bacteria_Proteobacteria_Alphaproteobacteria_Rhodobacterales_Rhodobacteraceae_Rubellimicrobium_1301	0	0	0	0	0	0	0	0	0	0	0	0	0	0	0	0
		Bacteria_Proteobacteria_Gammaproteobacteria_Burkholderiales_Burkholderiaceae_Burkholderia-Caballeronia-Paraburkholderia_1302	0	0	0	0	117	0	0	0	0	0	0	0	0	0	0	0
		Bacteria_Proteobacteria_Gammaproteobacteria_Burkholderiales_Comamonadaceae_Pseudorhodoferax_1303	0	0	0	0	0	0	0	0	0	0	0	0	0	0	0	0
		Bacteria_Proteobacteria_Gammaproteobacteria_Xanthomonadales_Xanthomonadaceae_Pseudoxanthomonas_1304	0	0	0	0	0	0	0	0	0	0	0	0	0	0	117	0
		Bacteria_Proteobacteria_Gammaproteobacteria_Burkholderiales_Comamonadaceae_Comamonas_1305	0	0	0	0	0	0	0	0	0	0	0	0	0	0	0	0
		Bacteria_Actinobacteriota_Actinobacteria_Propionibacteriales_Nocardioidaceae_Nocardioides_1306	25	0	0	0	0	0	19	0	0	0	0	0	0	7	0	0
		Bacteria_Proteobacteria_Gammaproteobacteria_Burkholderiales_Oxalobacteraceae_Massilia_1307	19	0	0	0	0	0	0	0	0	1	5	0	0	0	0	0
		Bacteria_Proteobacteria_Alphaproteobacteria_Acetobacterales_Acetobacteraceae_Rhodovarius_1308	0	0	0	0	0	0	10	0	0	0	11	0	0	0	0	0
		Bacteria_Firmicutes_Clostridia_Peptostreptococcales-Tissierellales_Family XI_Peptoniphilus_1309	0	0	0	0	0	0	0	0	0	0	0	0	0	0	99	0
		Bacteria_Proteobacteria_Gammaproteobacteria_Pseudomonadales_Moraxellaceae_Acinetobacter_1310	0	0	46	0	0	0	0	0	0	0	0	0	0	0	0	0
		Bacteria_Actinobacteriota_Actinobacteria_Corynebacteriales_Corynebacteriaceae_Corynebacterium_1311	0	0	0	0	0	0	20	0	9	0	24	0	0	0	0	0
		Bacteria_Actinobacteriota_Actinobacteria_Corynebacteriales_Corynebacteriaceae_Corynebacterium_1312	0	0	0	0	0	0	116	0	0	0	0	0	0	0	0	0
		Bacteria_Bacteroidota_Bacteroidia_Flavobacteriales_Weeksellaceae_Chryseobacterium_1313	0	0	0	0	0	0	116	0	0	0	0	0	0	0	0	0
		Bacteria_Actinobacteriota_Actinobacteria_Corynebacteriales_Corynebacteriaceae_Corynebacterium_1314	0	0	0	0	0	0	0	0	17	39	0	0	0	0	0	0
		Bacteria_Proteobacteria_Gammaproteobacteria_Burkholderiales_Oxalobacteraceae_Massilia_1315	0	0	0	0	0	0	0	0	0	116	0	0	0	0	0	0
		Bacteria_Proteobacteria_Alphaproteobacteria_Sphingomonadales_Sphingomonadaceae_Sphingomonas_1316	0	0	0	0	0	0	0	0	0	0	0	0	0	0	0	0
		Bacteria_Proteobacteria_Gammaproteobacteria_Enterobacterales_Enterobacteriaceae_Escherichia-Shigella_1317	0	0	0	0	0	0	0	0	0	0	0	0	0	0	0	0
		Bacteria_Proteobacteria_Gammaproteobacteria_Burkholderiales_Comamonadaceae_Ramlibacter_1318	0	0	0	0	0	0	0	0	0	0	0	0	0	0	0	0
		Bacteria_Bacteroidota_Bacteroidia_Cytophagales_Spirosomaceae_Spirosoma_1319	0	0	0	0	0	0	0	0	32	0	0	0	0	0	0	0
		Bacteria_Abditibacteriota_Abditibacteria_Abditibacteriales_Abditibacteriaceae_Abditibacterium_1320	0	0	0	0	0	0	0	0	0	0	0	0	0	0	0	0
		Bacteria_Actinobacteriota_Actinobacteria_Micrococcales_Micrococcaceae_Citricoccus_1321	0	0	0	0	0	0	9	0	0	0	0	0	0	0	0	0
		Bacteria_Bacteroidota_Bacteroidia_Bacteroidales_Dysgonomonadaceae_Proteiniphilum_1322	0	0	0	0	0	0	0	24	0	0	0	0	0	18	0	0
		Bacteria_Actinobacteriota_Actinobacteria_Corynebacteriales_Corynebacteriaceae_Corynebacterium_1323	0	0	23	0	0	0	0	0	0	0	0	0	0	0	65	0
		Bacteria_Proteobacteria_Alphaproteobacteria_Rhizobiales_Beijerinckiaceae_Methylobacterium-Methylorubrum_1324	0	0	0	0	0	0	0	0	0	0	0	0	0	0	0	0
		Bacteria_Cyanobacteria_Cyanobacteriia_Cyanobacteriales_Nostocaceae_Ancylothrix 8PC_1325	0	0	0	0	0	0	0	86	29	0	0	0	0	0	0	0
		Bacteria_Proteobacteria_Gammaproteobacteria_Burkholderiales_Oxalobacteraceae_Massilia_1326	0	0	0	0	0	0	0	0	90	0	0	0	0	0	0	0
		Bacteria_Chloroflexi_Chloroflexia_Thermomicrobiales_JG30-KF-CM45_NA_1327	11	0	0	0	0	0	0	0	0	41	0	0	0	0	0	0
		Bacteria_Firmicutes_Bacilli_Lactobacillales_Carnobacteriaceae_Carnobacterium_1328	0	0	0	0	0	0	0	0	0	0	0	0	0	0	0	0
		Bacteria_Bacteroidota_Bacteroidia_Cytophagales_Spirosomaceae_Spirosoma_1329	0	0	0	0	0	0	0	0	0	0	0	0	0	0	0	0
		Bacteria_Actinobacteriota_Actinobacteria_Propionibacteriales_Nocardioidaceae_Marmoricola_1330	0	0	0	0	0	34	0	0	0	0	0	0	0	0	0	0
		Bacteria_Gemmatimonadota_Gemmatimonadetes_Gemmatimonadales_Gemmatimonadaceae_Roseisolibacter_1331	0	0	8	0	0	0	0	0	0	0	0	0	0	0	0	0
		Bacteria_Proteobacteria_Alphaproteobacteria_Acetobacterales_Acetobacteraceae_Rubritepida_1332	0	0	0	10	0	0	0	24	0	16	0	0	0	15	0	0
		Bacteria_Proteobacteria_Alphaproteobacteria_Rhodobacterales_Rhodobacteraceae_Rubellimicrobium_1333	0	0	0	0	0	0	0	22	0	0	21	0	0	0	0	0
		Eukaryota_NA_NA_NA_NA_NA_1334	0	0	0	2	5	0	0	5	4	0	9	0	0	8	0	9
		Bacteria_Proteobacteria_Gammaproteobacteria_Xanthomonadales_Rhodanobacteraceae_Luteibacter_1335	0	0	0	0	0	0	7	0	0	0	0	0	0	0	16	0
		Bacteria_Firmicutes_Bacilli_Staphylococcales_Staphylococcaceae_Staphylococcus_1336	0	0	0	0	0	0	0	0	0	0	0	0	0	0	0	0
		Bacteria_Actinobacteriota_Actinobacteria_Micrococcales_Micrococcaceae_Arthrobacter_1337	0	0	0	0	0	0	0	0	0	0	0	0	0	0	0	0
		Bacteria_Proteobacteria_Gammaproteobacteria_Burkholderiales_Oxalobacteraceae_Noviherbaspirillum_1338	0	0	0	0	0	0	0	0	0	0	0	0	0	0	0	0
		Bacteria_Proteobacteria_Alphaproteobacteria_Sphingomonadales_Sphingomonadaceae_Porphyrobacter_1339	0	0	0	0	0	0	0	0	0	0	0	0	0	0	58	0
		Bacteria_Actinobacteriota_Actinobacteria_Propionibacteriales_Nocardioidaceae_Nocardioides_1340	0	0	0	0	0	0	0	0	0	0	0	0	0	0	0	0
		Bacteria_Proteobacteria_Gammaproteobacteria_Enterobacterales_Alteromonadaceae_Rheinheimera_1341	0	0	0	0	0	0	18	0	0	0	0	0	0	26	0	0
		Bacteria_Proteobacteria_Gammaproteobacteria_Burkholderiales_Oxalobacteraceae_Massilia_1342	0	0	0	0	0	0	0	0	0	0	108	0	0	0	0	0
		Bacteria_Acidobacteriota_Acidobacteriae_Acidobacteriales_Acidobacteriaceae (Subgroup 1)_Occallatibacter_1343	0	0	0	0	0	97	0	0	0	0	0	0	0	0	0	0
		Bacteria_Proteobacteria_Gammaproteobacteria_Burkholderiales_Oxalobacteraceae_Massilia_1344	0	0	0	0	0	0	0	0	0	0	0	0	0	0	0	0
		Bacteria_Bacteroidota_Bacteroidia_Sphingobacteriales_Sphingobacteriaceae_Sphingobacterium_1345	0	0	0	0	0	0	0	0	0	0	0	0	0	0	0	0
		Bacteria_Proteobacteria_Alphaproteobacteria_Acetobacterales_Acetobacteraceae_Roseomonas_1346	0	0	0	0	0	0	0	0	0	0	0	0	0	0	0	0
		Bacteria_Proteobacteria_Gammaproteobacteria_Burkholderiales_Oxalobacteraceae_Massilia_1347	0	0	0	0	0	0	0	0	0	0	0	0	0	0	0	0
		Bacteria_Proteobacteria_Gammaproteobacteria_Burkholderiales_Neisseriaceae_Conchiformibius_1348	0	0	0	0	0	0	0	0	0	0	0	0	0	0	0	0
		Bacteria_Chloroflexi_Chloroflexia_Thermomicrobiales_JG30-KF-CM45_NA_1349	0	0	0	0	0	0	0	0	0	0	0	0	0	0	0	0
		Bacteria_Actinobacteriota_Actinobacteria_Propionibacteriales_Nocardioidaceae_Nocardioides_1350	0	0	0	0	0	0	0	0	0	0	0	0	0	0	0	0
		Bacteria_Proteobacteria_Gammaproteobacteria_Pseudomonadales_Moraxellaceae_Psychrobacter_1351	0	0	0	0	0	0	0	0	0	0	0	0	0	0	0	0
		Bacteria_Proteobacteria_Alphaproteobacteria_Sphingomonadales_Sphingomonadaceae_NA_1352	0	0	0	0	19	0	0	0	0	0	0	0	0	0	0	0
		Bacteria_Firmicutes_Bacilli_Bacillales_Bacillaceae_Bacillus_1353	0	0	0	0	0	0	0	0	0	86	0	0	0	0	0	0
		Bacteria_Proteobacteria_Gammaproteobacteria_Burkholderiales_Oxalobacteraceae_Noviherbaspirillum_1354	0	0	46	0	0	0	10	0	36	0	0	0	0	0	0	0
		Bacteria_Proteobacteria_Gammaproteobacteria_Enterobacterales_Pasteurellaceae_Haemophilus_1355	0	0	0	0	0	0	0	0	0	0	0	0	0	0	0	0
		Bacteria_Proteobacteria_Gammaproteobacteria_Pseudomonadales_Moraxellaceae_Acinetobacter_1356	14	0	0	0	0	0	0	0	0	0	0	0	0	87	0	0
		Bacteria_Actinobacteriota_Actinobacteria_Micrococcales_Microbacteriaceae_Lysinimonas_1357	0	0	0	0	0	0	0	0	0	0	0	0	0	0	65	0
		Bacteria_Proteobacteria_Alphaproteobacteria_Rickettsiales_Rickettsiaceae_Rickettsia_1358	0	0	0	0	0	0	0	0	0	0	0	0	0	0	0	0
		Bacteria_Actinobacteriota_Actinobacteria_Micromonosporales_Micromonosporaceae_Actinoplanes_1359	112	0	0	0	0	0	0	0	0	0	0	0	0	0	0	0
		Bacteria_Patescibacteria_Saccharimonadia_Saccharimonadales_Saccharimonadaceae_TM7a_1360	0	0	0	0	0	0	0	0	0	0	0	0	0	0	0	0
		Bacteria_Firmicutes_Clostridia_Peptostreptococcales-Tissierellales_Family XI_Anaerococcus_1361	0	0	0	0	0	0	0	21	0	0	0	0	0	0	0	0
		Bacteria_Bacteroidota_Bacteroidia_Chitinophagales_Chitinophagaceae_Flavisolibacter_1362	0	0	0	0	39	0	0	0	0	0	0	0	0	26	0	0
		Bacteria_Chloroflexi_Chloroflexia_Thermomicrobiales_JG30-KF-CM45_NA_1363	0	0	0	0	29	0	0	0	0	0	0	0	0	0	0	0
		Bacteria_Proteobacteria_Gammaproteobacteria_Xanthomonadales_Xanthomonadaceae_Lysobacter_1364	0	0	0	0	0	31	17	10	0	0	0	0	0	0	0	0
		Bacteria_Bacteroidota_Bacteroidia_Sphingobacteriales_Sphingobacteriaceae_Mucilaginibacter_1365	0	0	0	0	78	0	22	0	0	0	0	0	0	0	0	0
		Bacteria_Actinobacteriota_Actinobacteria_Micrococcales_Intrasporangiaceae_Terrabacter_1366	0	0	0	0	0	0	0	0	0	0	0	0	0	0	0	0
		Bacteria_Planctomycetota_Planctomycetes_Isosphaerales_Isosphaeraceae_Tundrisphaera_1367	0	0	0	0	0	0	0	0	0	111	0	0	0	0	0	0
		Bacteria_Actinobacteriota_Actinobacteria_Micrococcales_Micrococcaceae_Nesterenkonia_1368	0	0	0	0	0	0	0	0	0	0	24	0	0	0	0	0
		Bacteria_Proteobacteria_Alphaproteobacteria_Rhodobacterales_Rhodobacteraceae_Rubellimicrobium_1369	0	0	0	0	0	0	0	0	0	0	0	0	0	0	0	0
		Bacteria_Firmicutes_Bacilli_Lactobacillales_Lactobacillaceae_HT002_1370	0	0	0	0	0	0	0	0	0	0	36	0	0	0	0	0
		Bacteria_Bacteroidota_Bacteroidia_Sphingobacteriales_Sphingobacteriaceae_Mucilaginibacter_1371	32	0	0	0	0	0	46	0	0	0	0	0	0	13	0	0
		Bacteria_Actinobacteriota_Actinobacteria_Propionibacteriales_Nocardioidaceae_Nocardioides_1372	0	0	0	0	0	0	0	0	22	0	0	0	0	0	23	0
		Bacteria_Spirochaetota_Spirochaetia_Spirochaetales_Spirochaetaceae_Treponema_1373	0	0	0	0	0	0	0	0	0	0	0	0	0	0	0	0
		Bacteria_Firmicutes_Bacilli_Staphylococcales_Staphylococcaceae_Staphylococcus_1374	8	0	48	0	0	0	0	0	0	0	0	0	0	0	0	0
		Bacteria_Actinobacteriota_Actinobacteria_Corynebacteriales_Corynebacteriaceae_Corynebacterium_1375	0	0	0	0	0	0	24	0	0	0	0	0	0	0	0	0
		Bacteria_Proteobacteria_Alphaproteobacteria_Rhizobiales_Beijerinckiaceae_Methylobacterium-Methylorubrum_1376	0	0	0	0	0	52	0	0	0	49	0	0	0	0	0	0
		Bacteria_Chloroflexi_Chloroflexia_Kallotenuales_AKIW781_NA_1377	0	0	0	0	0	0	0	0	0	0	0	0	0	0	0	0
		Bacteria_Proteobacteria_Alphaproteobacteria_Rhodobacterales_Rhodobacteraceae_Rubellimicrobium_1378	0	0	0	0	0	0	0	0	0	0	0	0	0	0	0	0
		Bacteria_Firmicutes_Bacilli_Bacillales_Bacillaceae_Falsibacillus_1379	0	0	0	0	0	0	0	0	0	0	0	0	0	0	0	110
		Bacteria_Myxococcota_Myxococcia_Myxococcales_Anaeromyxobacteraceae_Anaeromyxobacter_1380	0	0	0	0	0	0	0	0	0	0	0	0	0	0	0	0
		Bacteria_Proteobacteria_Gammaproteobacteria_Burkholderiales_Oxalobacteraceae_Massilia_1381	0	0	0	0	0	0	0	0	0	0	60	0	0	0	0	0
		Bacteria_Bacteroidota_Bacteroidia_Flavobacteriales_Weeksellaceae_Chryseobacterium_1382	0	0	0	0	0	0	0	22	0	0	0	0	0	0	0	0
		Bacteria_Proteobacteria_Gammaproteobacteria_Pseudomonadales_Pseudomonadaceae_Pseudomonas_1383	0	0	0	0	0	0	0	0	0	0	0	0	0	0	0	0
		Bacteria_Proteobacteria_Alphaproteobacteria_Sphingomonadales_Sphingomonadaceae_Altererythrobacter_1384	0	0	0	0	0	0	0	0	0	0	0	0	0	39	0	0
		Bacteria_Actinobacteriota_Actinobacteria_Corynebacteriales_Nocardiaceae_Rhodococcus_1385	0	0	0	0	0	0	0	0	0	53	0	0	0	0	0	0
		Bacteria_Proteobacteria_Alphaproteobacteria_Defluviicoccales_Defluviicoccaceae_Defluviicoccus_1386	0	0	0	0	0	0	0	0	0	0	0	0	0	0	0	0
		Bacteria_Proteobacteria_Gammaproteobacteria_Enterobacterales_Enterobacteriaceae_Escherichia-Shigella_1387	0	0	0	0	0	0	0	0	0	0	0	0	0	0	0	0
		Bacteria_Actinobacteriota_Actinobacteria_Propionibacteriales_Nocardioidaceae_Nocardioides_1388	0	0	0	0	0	0	9	0	0	0	0	0	0	0	0	0
		Bacteria_Actinobacteriota_Actinobacteria_Micrococcales_Micrococcaceae_Glutamicibacter_1389	0	0	0	0	0	0	0	0	0	0	24	0	0	0	0	38
		Bacteria_Proteobacteria_Gammaproteobacteria_Burkholderiales_Oxalobacteraceae_Massilia_1390	0	0	0	0	0	0	0	0	0	0	0	0	0	0	0	37
		Bacteria_Bacteroidota_Bacteroidia_Cytophagales_Hymenobacteraceae_Hymenobacter_1391	0	0	0	0	0	0	0	0	0	0	0	0	0	0	0	0
		Bacteria_Proteobacteria_Alphaproteobacteria_Rhodobacterales_Rhodobacteraceae_Rubellimicrobium_1392	0	0	0	0	0	0	0	0	0	66	24	0	0	0	0	0
		Bacteria_Cyanobacteria_Cyanobacteriia_Cyanobacteriales_Nostocaceae_NA_1393	0	0	0	0	0	0	0	0	0	0	0	0	0	0	0	0
		Bacteria_Proteobacteria_Alphaproteobacteria_Rhizobiales_Beijerinckiaceae_NA_1394	0	0	0	0	31	0	18	0	0	47	0	0	0	0	0	0
		Bacteria_Bacteroidota_Bacteroidia_Flavobacteriales_Flavobacteriaceae_Capnocytophaga_1395	0	0	0	0	0	0	20	0	0	0	0	0	0	0	0	0
		Bacteria_Cyanobacteria_Cyanobacteriia_Cyanobacteriales_Phormidiaceae_Cephalothrix SAG 75.79_1396	0	0	0	107	0	0	0	0	0	0	0	0	0	0	0	0
		Bacteria_Actinobacteriota_Actinobacteria_Frankiales_Geodermatophilaceae_Blastococcus_1397	0	0	0	0	0	0	0	0	0	0	0	0	0	0	0	0
		Bacteria_Proteobacteria_Gammaproteobacteria_Pseudomonadales_Moraxellaceae_Acinetobacter_1398	0	0	0	0	0	0	0	0	0	0	0	0	0	0	0	0
		Bacteria_Actinobacteriota_Actinobacteria_Corynebacteriales_Nocardiaceae_Gordonia_1399	0	0	0	0	0	0	0	0	0	0	0	0	0	0	0	0
		Bacteria_Firmicutes_Bacilli_Bacillales_Planococcaceae_NA_1400	0	0	0	0	0	0	0	0	0	0	0	0	0	0	0	0
		Bacteria_Actinobacteriota_Actinobacteria_Kineosporiales_Kineosporiaceae_Kineococcus_1401	0	0	0	0	0	0	0	0	0	0	0	0	0	0	0	0
		Bacteria_Myxococcota_Polyangia_Polyangiales_Sandaracinaceae_NA_1402	0	0	0	0	0	0	0	0	0	0	0	0	0	0	0	0
		Bacteria_Proteobacteria_Gammaproteobacteria_Enterobacterales_Alteromonadaceae_Rheinheimera_1403	0	0	0	0	0	0	0	0	0	0	0	0	0	0	0	0
		Bacteria_Proteobacteria_Alphaproteobacteria_Acetobacterales_Acetobacteraceae_Craurococcus-Caldovatus_1404	0	0	0	0	0	0	21	40	45	0	0	0	0	0	0	0
		Bacteria_Proteobacteria_Gammaproteobacteria_Burkholderiales_Rhodocyclaceae_Thauera_1405	0	0	0	0	34	0	14	0	0	0	0	0	0	0	0	0
		Bacteria_Proteobacteria_Gammaproteobacteria_Burkholderiales_Oxalobacteraceae_Massilia_1406	0	0	0	0	0	0	0	0	0	0	0	0	0	0	0	0
		Bacteria_Firmicutes_Bacilli_Bacillales_Planococcaceae_Lysinibacillus_1407	0	0	0	0	0	0	0	0	0	0	0	0	0	0	0	0
		Bacteria_Bacteroidota_Bacteroidia_Flavobacteriales_Weeksellaceae_Chryseobacterium_1408	0	0	0	0	0	0	0	0	0	0	0	0	0	0	0	0
		Bacteria_Proteobacteria_Gammaproteobacteria_Burkholderiales_Comamonadaceae_Pelomonas_1409	0	0	0	0	0	0	0	0	0	0	0	0	0	0	0	0
		Bacteria_Proteobacteria_Gammaproteobacteria_Burkholderiales_Neisseriaceae_Neisseria_1410	0	0	0	0	0	0	0	0	23	0	42	0	0	0	0	0
		Bacteria_Deinococcota_Deinococci_Deinococcales_Trueperaceae_Truepera_1411	0	0	19	0	0	0	0	0	0	45	0	0	0	0	0	0
		Bacteria_Deinococcota_Deinococci_Deinococcales_Deinococcaceae_Deinococcus_1412	0	0	0	0	0	0	19	0	45	32	0	0	0	0	0	0
		Bacteria_Proteobacteria_Alphaproteobacteria_Acetobacterales_Acetobacteraceae_Roseomonas_1413	0	0	0	0	0	0	15	0	0	0	0	0	0	0	0	58
		Bacteria_Proteobacteria_Gammaproteobacteria_Burkholderiales_Comamonadaceae_Aquabacterium_1414	0	0	0	0	0	0	0	0	105	0	0	0	0	0	0	0
		Bacteria_Myxococcota_Myxococcia_Myxococcales_Myxococcaceae_P3OB-42_1415	0	0	0	0	0	0	0	0	0	105	0	0	0	0	0	0
		Bacteria_Acidobacteriota_Acidobacteriae_Bryobacterales_Bryobacteraceae_Bryobacter_1416	0	0	0	0	0	0	0	0	0	59	0	0	0	0	0	0
		Bacteria_Bacteroidota_Bacteroidia_Sphingobacteriales_Sphingobacteriaceae_Nubsella_1417	0	0	0	0	0	0	0	0	0	0	0	0	0	0	0	0
		Bacteria_Bacteroidota_Bacteroidia_Sphingobacteriales_Sphingobacteriaceae_Sphingobacterium_1418	0	0	0	0	0	0	0	0	0	0	0	0	0	0	0	0
		Bacteria_Proteobacteria_Gammaproteobacteria_Pseudomonadales_Moraxellaceae_Acinetobacter_1419	0	0	0	0	0	0	0	0	0	0	0	0	0	0	0	0
		Bacteria_Proteobacteria_Gammaproteobacteria_Burkholderiales_Oxalobacteraceae_Massilia_1420	0	0	0	0	0	0	0	0	0	0	105	0	0	0	0	0
		Bacteria_Proteobacteria_Gammaproteobacteria_Burkholderiales_Comamonadaceae_Caenimonas_1421	0	0	0	0	0	0	0	0	0	0	0	0	0	0	0	0
		Bacteria_Actinobacteriota_Actinobacteria_Micromonosporales_Micromonosporaceae_Micromonospora_1422	0	0	0	0	0	0	0	0	0	0	0	0	0	0	0	0
		Bacteria_Actinobacteriota_Actinobacteria_Micrococcales_Micrococcaceae_Kocuria_1423	0	0	0	0	0	0	0	0	0	0	0	0	0	0	0	0
		Bacteria_Acidobacteriota_Acidobacteriae_Acidobacteriales_NA_NA_1424	0	0	0	0	0	0	26	0	0	0	0	0	0	0	0	0
		Bacteria_Deinococcota_Deinococci_Deinococcales_Deinococcaceae_Deinococcus_1425	0	0	0	0	0	0	0	0	0	14	0	0	0	0	0	0
		Bacteria_Bacteroidota_Bacteroidia_Sphingobacteriales_Sphingobacteriaceae_Arcticibacter_1426	0	0	0	0	0	0	0	0	0	0	29	0	0	0	0	0
		Bacteria_Proteobacteria_Gammaproteobacteria_Enterobacterales_Erwiniaceae_NA_1427	0	0	0	0	0	0	11	0	0	46	0	0	0	47	0	0
		Bacteria_Cyanobacteria_Cyanobacteriia_Cyanobacteriales_Nostocaceae_Scytonema UTEX 2349_1428	0	0	0	0	0	0	0	0	0	0	0	0	0	0	0	0
		Bacteria_Proteobacteria_Alphaproteobacteria_Rhodobacterales_Rhodobacteraceae_Paracoccus_1429	0	0	0	0	0	0	0	0	56	0	0	0	0	0	0	0
		Bacteria_Proteobacteria_Gammaproteobacteria_Xanthomonadales_Xanthomonadaceae_Lysobacter_1430	0	0	0	0	0	0	0	0	0	0	0	0	0	0	0	0
		Bacteria_Proteobacteria_Gammaproteobacteria_Enterobacterales_Enterobacteriaceae_Escherichia-Shigella_1431	0	0	0	0	0	0	0	0	0	0	0	0	0	0	0	0
		Bacteria_Proteobacteria_Gammaproteobacteria_Pseudomonadales_Cellvibrionaceae_Cellvibrio_1432	104	0	0	0	0	0	0	0	0	0	0	0	0	0	0	0
		Bacteria_Actinobacteriota_Actinobacteria_Propionibacteriales_Nocardioidaceae_Marmoricola_1433	0	0	0	0	0	0	0	26	0	0	25	0	0	0	0	0
		Bacteria_Actinobacteriota_Actinobacteria_Pseudonocardiales_Pseudonocardiaceae_NA_1434	0	0	0	0	0	0	0	0	0	44	0	0	0	0	0	0
		Bacteria_Proteobacteria_Gammaproteobacteria_Xanthomonadales_Xanthomonadaceae_Stenotrophomonas_1435	0	0	0	0	0	0	0	0	49	0	0	0	0	0	0	0
		Bacteria_Abditibacteriota_Abditibacteria_Abditibacteriales_Abditibacteriaceae_Abditibacterium_1436	0	0	0	0	0	0	7	0	0	0	0	0	0	0	0	0
		Bacteria_Actinobacteriota_Actinobacteria_Micrococcales_Microbacteriaceae_Microbacterium_1437	13	0	20	0	0	0	0	0	0	34	0	0	0	0	0	0
		Bacteria_Proteobacteria_Gammaproteobacteria_Pseudomonadales_Pseudomonadaceae_Pseudomonas_1438	0	0	0	0	0	0	0	0	0	0	0	0	0	0	0	0
		Bacteria_Planctomycetota_Planctomycetes_Gemmatales_Gemmataceae_Fimbriiglobus_1439	0	0	0	0	0	0	0	0	0	0	0	0	0	0	0	0
		Bacteria_NA_NA_NA_NA_NA_1440	0	0	0	0	43	0	0	0	3	0	0	0	0	0	0	0
		Bacteria_Actinobacteriota_Actinobacteria_Micrococcales_Micrococcaceae_Rothia_1441	0	0	0	0	0	0	0	9	94	0	0	0	0	0	0	0
		Bacteria_Firmicutes_Bacilli_Bacillales_Planococcaceae_Solibacillus_1442	0	0	0	0	0	0	0	0	0	0	0	0	0	0	0	0
		Bacteria_Proteobacteria_Gammaproteobacteria_Pseudomonadales_Moraxellaceae_Psychrobacter_1443	0	0	0	0	0	0	0	0	0	0	0	0	0	0	0	0
		Bacteria_Proteobacteria_Alphaproteobacteria_Sphingomonadales_Sphingomonadaceae_Altererythrobacter_1444	0	0	0	0	0	0	0	0	0	0	0	0	0	0	0	0
		Bacteria_Firmicutes_Bacilli_Bacillales_Bacillaceae_Fictibacillus_1445	0	0	0	0	0	103	0	0	0	0	0	0	0	0	0	0
		Bacteria_Proteobacteria_Gammaproteobacteria_Enterobacterales_Morganellaceae_Candidatus Blochmannia_1446	0	0	0	0	0	0	0	0	0	0	0	0	0	0	0	0
		Bacteria_Proteobacteria_Alphaproteobacteria_Acetobacterales_Acetobacteraceae_Roseomonas_1447	0	0	0	0	0	0	0	0	0	0	0	0	0	0	0	0
		Bacteria_Proteobacteria_Alphaproteobacteria_Sphingomonadales_Sphingomonadaceae_Sphingomonas_1448	0	0	0	0	0	0	0	0	0	0	0	0	0	0	0	0
		Bacteria_Proteobacteria_Gammaproteobacteria_Burkholderiales_Comamonadaceae_Ramlibacter_1449	20	0	0	0	0	0	0	0	0	44	0	0	0	0	0	0
		Bacteria_Proteobacteria_Alphaproteobacteria_Acetobacterales_Acetobacteraceae_Rhodovarius_1450	0	0	0	0	0	31	0	0	0	0	0	0	0	0	0	0
		Bacteria_Patescibacteria_Saccharimonadia_Saccharimonadales_Saccharimonadaceae_NA_1451	0	0	0	0	0	0	0	0	0	0	0	0	0	0	0	0
		Bacteria_Actinobacteriota_Actinobacteria_Propionibacteriales_Nocardioidaceae_Nocardioides_1452	0	0	0	0	0	0	26	0	0	0	0	0	0	0	0	0
		Bacteria_Patescibacteria_Saccharimonadia_Saccharimonadales_Saccharimonadaceae_TM7a_1453	0	0	44	0	40	0	0	0	0	0	0	0	0	0	0	0
		Bacteria_Proteobacteria_Gammaproteobacteria_Burkholderiales_Neisseriaceae_Neisseria_1454	0	0	0	0	0	0	0	0	91	0	0	0	0	0	0	0
		Bacteria_Actinobacteriota_Actinobacteria_Micrococcales_Dermacoccaceae_Dermacoccus_1455	0	0	0	0	0	0	0	0	0	0	0	0	0	0	0	0
		Bacteria_Proteobacteria_Gammaproteobacteria_Enterobacterales_Erwiniaceae_Pantoea_1456	0	0	0	0	0	0	0	0	0	0	0	0	0	0	0	0
		Bacteria_Proteobacteria_Gammaproteobacteria_Enterobacterales_Morganellaceae_Buchnera_1457	0	0	0	0	0	0	0	0	0	0	12	0	0	0	0	90
		Bacteria_Planctomycetota_Planctomycetes_Isosphaerales_Isosphaeraceae_Tundrisphaera_1458	0	0	0	0	0	0	0	0	0	0	0	0	0	0	0	0
		Bacteria_Proteobacteria_Alphaproteobacteria_Caulobacterales_Caulobacteraceae_Phenylobacterium_1459	0	0	0	0	0	0	0	0	0	0	0	0	0	0	0	0
		Bacteria_Proteobacteria_Alphaproteobacteria_Rhizobiales_Beijerinckiaceae_alphaI cluster_1460	0	0	0	0	0	0	0	0	0	56	0	0	0	0	0	0
		Bacteria_Gemmatimonadota_Gemmatimonadetes_Gemmatimonadales_Gemmatimonadaceae_Roseisolibacter_1461	0	0	0	0	0	0	0	0	10	0	26	0	0	0	0	0
		Bacteria_Proteobacteria_Alphaproteobacteria_Acetobacterales_Acetobacteraceae_Ameyamaea_1462	0	0	0	0	0	0	0	0	0	0	0	0	0	0	0	0
		Bacteria_Actinobacteriota_Actinobacteria_Actinomycetales_Actinomycetaceae_Actinomyces_1463	0	0	0	0	0	0	0	0	0	0	0	0	0	0	0	0
		Bacteria_Firmicutes_Bacilli_Bacillales_Marinococcaceae_Geomicrobium_1464	0	0	0	0	0	0	0	0	18	0	0	0	0	0	0	0
		Bacteria_Chloroflexi_Chloroflexia_Thermomicrobiales_JG30-KF-CM45_NA_1465	0	0	0	0	0	0	0	0	0	101	0	0	0	0	0	0
		Bacteria_Bacteroidota_Bacteroidia_Chitinophagales_Chitinophagaceae_Rurimicrobium_1466	0	0	0	0	0	0	0	0	0	0	0	0	0	0	0	0
		Bacteria_Proteobacteria_Gammaproteobacteria_Burkholderiales_Oxalobacteraceae_Massilia_1467	0	0	0	0	0	0	0	0	0	0	0	0	0	0	0	0
		Bacteria_Proteobacteria_Alphaproteobacteria_Rhizobiales_Rhizobiaceae_Aliihoeflea_1468	0	0	0	0	0	0	0	0	0	0	0	0	0	0	0	20
		Bacteria_Proteobacteria_Alphaproteobacteria_Rhodobacterales_Rhodobacteraceae_Rubellimicrobium_1469	0	0	0	0	0	0	0	0	0	0	0	0	0	0	78	0
		Bacteria_Acidobacteriota_Blastocatellia_Blastocatellales_Blastocatellaceae_Aridibacter_1470	16	0	0	0	0	0	0	0	0	0	0	0	0	0	0	0
		Bacteria_Bacteroidota_Bacteroidia_Cytophagales_Hymenobacteraceae_Hymenobacter_1471	0	0	0	0	0	0	0	0	0	0	0	0	0	0	0	0
		Bacteria_Planctomycetota_Planctomycetes_Isosphaerales_Isosphaeraceae_NA_1472	0	0	0	0	0	0	0	0	0	0	73	0	0	0	0	0
		Bacteria_Actinobacteriota_Actinobacteria_Actinomycetales_Actinomycetaceae_Actinomyces_1473	0	0	19	0	0	0	0	0	81	0	0	0	0	0	0	0
		Bacteria_Proteobacteria_Gammaproteobacteria_Burkholderiales_Oxalobacteraceae_Massilia_1474	0	0	0	0	0	0	0	0	0	0	0	0	0	0	0	0
		Bacteria_Firmicutes_Bacilli_Bacillales_Bacillaceae_Bacillus_1475	0	0	0	0	0	0	0	0	0	64	0	0	0	0	0	0
		Bacteria_Actinobacteriota_Actinobacteria_Propionibacteriales_Nocardioidaceae_Marmoricola_1476	0	0	0	0	24	0	0	0	0	0	29	0	0	0	0	0
		Bacteria_Firmicutes_Bacilli_Lactobacillales_Streptococcaceae_Streptococcus_1477	0	0	0	0	0	0	0	41	0	0	45	0	0	0	0	0
		Bacteria_Verrucomicrobiota_Verrucomicrobiae_Verrucomicrobiales_Verrucomicrobiaceae_NA_1478	0	0	0	0	0	0	0	0	0	0	0	0	0	0	0	0
		Bacteria_Actinobacteriota_Actinobacteria_Propionibacteriales_Nocardioidaceae_Nocardioides_1479	0	0	0	0	0	0	0	0	0	0	65	0	0	0	0	0
		Bacteria_Actinobacteriota_Actinobacteria_Micrococcales_Microbacteriaceae_Curtobacterium_1480	0	0	0	0	0	0	0	0	0	0	0	0	0	0	0	0
		Bacteria_Actinobacteriota_Actinobacteria_Streptosporangiales_Streptosporangiales Incertae Sedis_Motilibacter_1481	0	0	0	0	0	0	0	0	0	0	0	0	0	0	0	0
		Bacteria_Actinobacteriota_Acidimicrobiia_IMCC26256_NA_NA_1482	0	0	14	0	0	0	0	0	0	0	0	0	0	0	20	0
		Bacteria_Bacteroidota_Bacteroidia_Cytophagales_Hymenobacteraceae_Hymenobacter_1483	0	0	0	0	14	0	0	0	0	0	0	0	0	0	0	0
		Bacteria_Proteobacteria_Gammaproteobacteria_R7C24_NA_NA_1484	4	0	9	0	0	0	0	0	18	0	0	0	0	0	30	0
		Bacteria_Bacteroidota_Bacteroidia_Chitinophagales_Chitinophagaceae_Parasegetibacter_1485	0	0	0	0	0	0	0	0	0	0	0	0	0	0	0	0
		Bacteria_Proteobacteria_Gammaproteobacteria_Diplorickettsiales_Diplorickettsiaceae_Rickettsiella_1486	0	0	0	0	0	0	0	0	0	0	29	0	0	0	0	0
		Bacteria_Proteobacteria_Gammaproteobacteria_Burkholderiales_Burkholderiaceae_Burkholderia-Caballeronia-Paraburkholderia_1487	0	0	0	0	0	0	0	0	0	0	0	0	0	0	0	84
		Bacteria_Firmicutes_Bacilli_Bacillales_Planococcaceae_Solibacillus_1488	0	0	0	0	0	0	0	0	0	0	0	0	0	0	0	0
		Bacteria_Proteobacteria_Gammaproteobacteria_Burkholderiales_Oxalobacteraceae_Massilia_1489	0	0	0	0	0	0	0	0	0	0	0	0	0	0	0	0
		Bacteria_Actinobacteriota_Actinobacteria_Corynebacteriales_Mycobacteriaceae_Mycobacterium_1490	0	0	0	0	0	0	0	0	0	82	0	0	0	0	0	0
		Bacteria_Proteobacteria_Alphaproteobacteria_Rhizobiales_Rhizobiaceae_NA_1491	0	0	0	0	0	0	0	0	0	0	0	0	0	0	0	0
		Bacteria_Firmicutes_Clostridia_Peptostreptococcales-Tissierellales_Family XI_Anaerococcus_1492	0	0	0	0	0	0	0	45	0	0	0	0	0	0	0	0
		Bacteria_Bacteroidota_Bacteroidia_Cytophagales_Hymenobacteraceae_Hymenobacter_1493	0	0	0	0	0	0	0	0	0	0	0	0	0	0	0	0
		Bacteria_Proteobacteria_Alphaproteobacteria_Rhizobiales_Rhizobiaceae_Aureimonas_1494	0	0	0	0	0	0	0	0	0	0	0	0	0	0	0	0
		Bacteria_Proteobacteria_Gammaproteobacteria_Burkholderiales_Comamonadaceae_NA_1495	0	0	0	0	0	0	0	0	0	0	0	0	0	0	99	0
		Bacteria_Proteobacteria_Alphaproteobacteria_Sphingomonadales_Sphingomonadaceae_Sphingomonas_1496	0	0	0	0	0	0	0	0	0	0	0	0	0	0	0	99
		Bacteria_Myxococcota_Myxococcia_Myxococcales_Anaeromyxobacteraceae_Anaeromyxobacter_1497	0	0	0	0	0	0	0	0	0	0	0	0	0	0	0	0
		Bacteria_Acidobacteriota_Acidobacteriae_Bryobacterales_Bryobacteraceae_Bryobacter_1498	0	0	0	0	0	0	0	0	41	0	0	0	0	0	0	0
		Bacteria_Bacteroidota_Bacteroidia_Chitinophagales_Chitinophagaceae_Parasegetibacter_1499	6	0	0	0	0	0	0	6	0	0	0	0	0	0	0	0
		Bacteria_Firmicutes_Bacilli_Lactobacillales_Lactobacillaceae_Weissella_1500	0	0	0	0	0	0	0	0	0	0	26	0	0	0	0	0
		Bacteria_Firmicutes_Bacilli_Staphylococcales_Staphylococcaceae_Staphylococcus_1501	0	0	0	0	0	0	0	0	0	0	0	0	0	0	0	0
		Bacteria_Proteobacteria_Alphaproteobacteria_Acetobacterales_Acetobacteraceae_Roseomonas_1502	0	0	0	0	0	0	0	49	0	0	0	0	0	0	0	0
		Bacteria_Bacteroidota_Bacteroidia_Cytophagales_Spirosomaceae_Spirosoma_1503	0	0	0	0	0	0	0	0	98	0	0	0	0	0	0	0
		Bacteria_Firmicutes_Bacilli_Lactobacillales_Streptococcaceae_Streptococcus_1504	0	0	0	0	0	0	0	0	44	15	0	0	0	0	0	0
		Bacteria_Proteobacteria_Alphaproteobacteria_Sphingomonadales_Sphingomonadaceae_Sphingomonas_1505	0	0	0	0	0	0	0	0	33	0	0	0	0	0	0	0
		Bacteria_Proteobacteria_Alphaproteobacteria_Sphingomonadales_Sphingomonadaceae_Sphingoaurantiacus_1506	0	0	0	0	0	0	0	0	0	0	0	0	0	0	0	0
		Bacteria_Fusobacteriota_Fusobacteriia_Fusobacteriales_Leptotrichiaceae_Leptotrichia_1507	0	0	0	0	0	0	0	0	0	0	0	0	0	0	98	0
		Bacteria_Proteobacteria_Alphaproteobacteria_Sphingomonadales_Sphingomonadaceae_Sphingomonas_1508	0	0	0	0	0	0	0	0	0	0	0	0	0	0	98	0
		Bacteria_Proteobacteria_Gammaproteobacteria_Burkholderiales_Oxalobacteraceae_Massilia_1509	0	0	0	0	0	0	0	0	0	0	98	0	0	0	0	0
		Bacteria_Bacteroidota_Bacteroidia_Sphingobacteriales_Sphingobacteriaceae_Sphingobacterium_1510	0	0	0	0	0	0	0	0	0	0	0	0	0	0	0	94
		Bacteria_Abditibacteriota_Abditibacteria_Abditibacteriales_Abditibacteriaceae_Abditibacterium_1511	0	0	0	0	0	0	0	0	0	0	0	0	0	0	0	0
		Bacteria_Actinobacteriota_Actinobacteria_Propionibacteriales_Nocardioidaceae_Nocardioides_1512	0	0	0	0	0	0	0	0	0	0	0	0	0	0	0	0
		Bacteria_Bacteroidota_Bacteroidia_Cytophagales_Hymenobacteraceae_Hymenobacter_1513	0	0	0	0	0	0	0	0	0	0	0	0	0	0	0	0
		Bacteria_Proteobacteria_Alphaproteobacteria_Sphingomonadales_Sphingomonadaceae_Sphingomonas_1514	0	0	0	0	0	0	0	5	0	73	0	0	0	0	0	0
		Bacteria_Proteobacteria_Gammaproteobacteria_Pseudomonadales_Pseudomonadaceae_Pseudomonas_1515	0	0	0	0	0	0	0	0	0	0	0	0	0	0	0	0
		Bacteria_Proteobacteria_Gammaproteobacteria_Burkholderiales_Oxalobacteraceae_Massilia_1516	0	0	0	0	30	0	0	0	0	0	0	0	0	0	0	0
		Bacteria_Proteobacteria_Alphaproteobacteria_Rhizobiales_Xanthobacteraceae_NA_1517	0	0	0	0	0	0	0	0	0	17	0	0	0	30	0	0
		Bacteria_Actinobacteriota_Actinobacteria_Corynebacteriales_Nocardiaceae_Gordonia_1518	0	0	0	0	0	0	0	0	0	0	0	0	0	0	0	0
		Bacteria_Actinobacteriota_Actinobacteria_Micrococcales_Dermabacteraceae_Brachybacterium_1519	21	0	0	0	0	0	0	0	29	0	0	0	0	0	0	0
		Bacteria_Proteobacteria_Alphaproteobacteria_Rhodobacterales_Rhodobacteraceae_Rubellimicrobium_1520	0	0	0	0	0	0	0	0	0	0	0	0	0	0	0	0
		Bacteria_Myxococcota_Polyangia_Polyangiales_NA_NA_1521	0	0	0	0	0	0	0	0	0	0	0	0	0	0	68	0
		Bacteria_Proteobacteria_Alphaproteobacteria_Acetobacterales_Acetobacteraceae_Acidiphilium_1522	0	0	0	0	0	0	0	0	0	0	0	0	0	0	0	0
		Bacteria_Proteobacteria_Gammaproteobacteria_Pseudomonadales_Moraxellaceae_Acinetobacter_1523	0	0	0	21	0	0	0	0	0	0	0	0	0	0	0	0
		Bacteria_Deinococcota_Deinococci_Deinococcales_Deinococcaceae_Deinococcus_1524	0	0	0	0	0	0	0	0	0	0	0	0	0	10	0	0
		Bacteria_Bacteroidota_Bacteroidia_Cytophagales_Cyclobacteriaceae_NA_1525	0	0	0	0	0	0	0	0	0	0	0	0	0	0	0	0
		Bacteria_Firmicutes_Clostridia_Oscillospirales_Hungateiclostridiaceae_Ruminiclostridium_1526	0	0	0	0	0	0	0	0	0	0	0	0	0	0	0	0
		Bacteria_Actinobacteriota_Actinobacteria_Propionibacteriales_Nocardioidaceae_Aeromicrobium_1527	0	0	0	0	0	0	0	0	0	0	0	0	0	0	0	0
		Bacteria_Proteobacteria_Gammaproteobacteria_Burkholderiales_Comamonadaceae_Aquabacterium_1528	0	0	0	0	0	0	0	0	0	0	0	0	0	0	0	0
		Bacteria_Chloroflexi_Chloroflexia_Thermomicrobiales_JG30-KF-CM45_NA_1529	0	0	0	0	0	0	0	0	0	0	0	0	0	0	0	0
		Bacteria_Actinobacteriota_Actinobacteria_Micrococcales_Intrasporangiaceae_Ornithinimicrobium_1530	0	0	0	0	0	0	0	0	0	0	0	0	0	20	0	0
		Bacteria_Actinobacteriota_Actinobacteria_Micrococcales_Brevibacteriaceae_Brevibacterium_1531	0	0	0	7	0	0	0	0	0	0	0	0	0	0	0	0
		Bacteria_Bacteroidota_Bacteroidia_Chitinophagales_Chitinophagaceae_Flavisolibacter_1532	0	0	0	0	0	0	0	0	0	0	0	0	0	5	0	0
		Bacteria_Acidobacteriota_Blastocatellia_Pyrinomonadales_Pyrinomonadaceae_RB41_1533	0	0	0	0	0	0	21	0	0	0	0	0	0	0	0	0
		Bacteria_Proteobacteria_Gammaproteobacteria_Enterobacterales_Enterobacteriaceae_Enterobacter_1534	0	0	0	0	0	0	0	0	0	0	0	0	0	0	0	0
		Bacteria_Proteobacteria_Alphaproteobacteria_Acetobacterales_Acetobacteraceae_Roseomonas_1535	0	0	0	0	0	0	0	0	0	0	0	0	0	0	0	0
		Bacteria_Deinococcota_Deinococci_Thermales_Thermaceae_Thermus_1536	0	0	0	0	0	0	0	0	0	0	15	0	0	0	0	0
		Bacteria_Actinobacteriota_Actinobacteria_Propionibacteriales_Nocardioidaceae_Nocardioides_1537	0	0	0	0	21	0	0	0	0	0	42	0	0	0	0	0
		Bacteria_Deinococcota_Deinococci_Deinococcales_Deinococcaceae_Deinococcus_1538	0	0	0	0	0	0	0	0	0	0	0	0	0	0	0	0
		Bacteria_Proteobacteria_Gammaproteobacteria_Enterobacterales_Enterobacteriaceae_Escherichia-Shigella_1539	0	0	0	0	0	0	0	0	0	0	0	0	0	0	0	0
		Bacteria_Proteobacteria_Alphaproteobacteria_Rhizobiales_Beijerinckiaceae_1174-901-12_1540	0	0	0	0	0	0	0	0	0	0	0	0	0	0	0	0
		Bacteria_Deinococcota_Deinococci_Deinococcales_Deinococcaceae_Deinococcus_1541	0	0	0	0	0	0	0	0	17	0	0	0	0	0	0	0
		Bacteria_Actinobacteriota_Actinobacteria_Micrococcales_Micrococcaceae_Pseudarthrobacter_1542	0	0	0	0	0	18	2	5	0	0	0	0	0	4	0	0
		Bacteria_Firmicutes_Clostridia_Peptostreptococcales-Tissierellales_Anaerovoracaceae_[Eubacterium] nodatum group_1543	0	0	0	0	0	0	18	0	0	0	0	0	0	0	0	0
		Bacteria_Proteobacteria_Gammaproteobacteria_Pseudomonadales_Pseudomonadaceae_Pseudomonas_1544	0	0	0	0	0	0	0	0	0	0	0	0	0	0	0	0
		Bacteria_Bacteroidota_Bacteroidia_Bacteroidales_Prevotellaceae_Prevotella_1545	0	0	0	10	0	0	0	0	0	48	0	0	0	0	0	0
		Bacteria_Firmicutes_Desulfitobacteriia_Desulfitobacteriales_Desulfitobacteriaceae_Desulfosporosinus_1546	0	0	0	95	0	0	0	0	0	0	0	0	0	0	0	0
		Bacteria_Proteobacteria_Alphaproteobacteria_Rickettsiales_Rickettsiaceae_Rickettsia_1547	78	0	0	0	0	0	9	0	0	0	0	0	0	0	0	0
		Bacteria_Proteobacteria_Gammaproteobacteria_Acidithiobacillales_Acidithiobacillaceae_KCM-B-112_1548	0	0	0	0	0	0	0	0	21	0	0	0	0	0	0	0
		Bacteria_Firmicutes_Bacilli_Lactobacillales_Aerococcaceae_Facklamia_1549	0	0	0	0	0	0	0	63	0	0	0	0	0	15	0	0
		Bacteria_Proteobacteria_Alphaproteobacteria_Acetobacterales_Acetobacteraceae_Roseomonas_1550	0	0	0	0	0	0	0	0	0	0	0	0	0	0	95	0
		Bacteria_Actinobacteriota_Acidimicrobiia_Microtrichales_NA_NA_1551	0	0	0	0	0	0	0	0	0	0	0	0	0	0	95	0
		Bacteria_Firmicutes_Bacilli_Staphylococcales_Staphylococcaceae_Staphylococcus_1552	0	0	0	0	0	0	0	0	0	0	0	0	0	0	73	0
		Bacteria_Proteobacteria_Alphaproteobacteria_Rhizobiales_Xanthobacteraceae_NA_1553	0	0	0	0	0	0	0	0	0	0	0	0	0	0	0	42
		Bacteria_Proteobacteria_Gammaproteobacteria_Pseudomonadales_Moraxellaceae_Enhydrobacter_1554	0	0	0	0	0	0	0	0	0	0	0	0	0	0	0	0
		Bacteria_Acidobacteriota_Vicinamibacteria_Vicinamibacterales_Vicinamibacteraceae_Luteitalea_1555	0	0	0	0	0	0	0	0	0	0	0	0	0	0	0	0
		Bacteria_Actinobacteriota_Actinobacteria_Micrococcales_Micrococcaceae_Kocuria_1556	0	0	0	0	0	0	0	0	0	0	0	0	0	0	0	0
		Bacteria_Actinobacteriota_Actinobacteria_Propionibacteriales_Nocardioidaceae_Nocardioides_1557	0	0	0	0	0	0	0	0	0	26	0	0	0	0	0	0
		Bacteria_Proteobacteria_Gammaproteobacteria_Pseudomonadales_Moraxellaceae_Acinetobacter_1558	0	0	0	0	0	0	0	0	0	0	0	0	0	0	0	0
		Bacteria_Proteobacteria_Gammaproteobacteria_Burkholderiales_Comamonadaceae_Comamonas_1559	0	0	0	0	0	0	0	0	0	0	0	0	0	0	0	0
		Bacteria_Actinobacteriota_Actinobacteria_Micrococcales_Micrococcaceae_Kocuria_1560	0	0	0	0	0	0	4	0	0	0	26	0	0	5	0	0
		Bacteria_Acidobacteriota_Vicinamibacteria_Vicinamibacterales_Vicinamibacteraceae_NA_1561	0	0	0	0	0	0	0	0	0	0	0	0	0	0	0	0
		Bacteria_Actinobacteriota_Actinobacteria_Corynebacteriales_Corynebacteriaceae_Corynebacterium_1562	0	0	0	0	0	0	0	0	16	26	0	0	0	0	0	0
		Bacteria_Deinococcota_Deinococci_Deinococcales_Deinococcaceae_Deinococcus_1563	0	0	0	0	0	0	0	0	0	94	0	0	0	0	0	0
		Bacteria_Actinobacteriota_Actinobacteria_Micrococcales_Intrasporangiaceae_Janibacter_1564	0	0	0	0	0	0	0	0	0	0	0	0	0	0	0	0
		Bacteria_Actinobacteriota_Thermoleophilia_Solirubrobacterales_67-14_NA_1565	0	0	0	0	0	0	0	0	0	0	0	0	0	0	0	0
		Bacteria_Firmicutes_Bacilli_Bacillales_NA_NA_1566	0	0	0	0	0	0	0	0	0	0	0	0	0	0	94	0
		Bacteria_Firmicutes_Negativicutes_Veillonellales-Selenomonadales_Sporomusaceae_NA_1567	0	0	0	0	0	0	0	0	0	0	0	0	0	0	0	0
		Bacteria_Proteobacteria_Gammaproteobacteria_Enterobacterales_Aeromonadaceae_Aeromonas_1568	0	0	0	0	0	0	0	0	0	0	0	0	0	0	0	0
		Bacteria_Patescibacteria_Saccharimonadia_Saccharimonadales_LWQ8_NA_1569	0	0	0	0	0	0	0	0	0	0	0	0	0	0	0	0
		Bacteria_Proteobacteria_Gammaproteobacteria_Burkholderiales_Comamonadaceae_Ramlibacter_1570	0	0	0	0	0	0	0	0	0	54	0	0	0	0	0	0
		Bacteria_Proteobacteria_Alphaproteobacteria_Rhizobiales_Rhizobiaceae_Tianweitania_1571	0	0	0	0	0	0	0	0	0	0	0	0	0	0	0	0
		Bacteria_Actinobacteriota_Actinobacteria_Frankiales_Frankiaceae_Jatrophihabitans_1572	0	0	0	0	22	0	0	0	0	0	0	0	0	0	0	0
		Bacteria_Bacteroidota_Bacteroidia_Flavobacteriales_Weeksellaceae_Chryseobacterium_1573	0	0	0	10	14	0	0	0	0	0	0	0	0	0	0	0
		Bacteria_Cyanobacteria_Cyanobacteriia_Cyanobacteriales_Chroococcidiopsaceae_Aliterella_1574	0	5	0	0	0	0	0	0	0	0	0	0	0	0	0	0
		Bacteria_Actinobacteriota_Actinobacteria_Frankiales_Nakamurellaceae_Nakamurella_1575	0	0	0	11	0	0	0	0	0	0	0	0	0	15	0	0
		Bacteria_Bacteroidota_Bacteroidia_Flavobacteriales_Flavobacteriaceae_Flavobacterium_1576	0	0	11	0	0	0	0	0	0	15	0	0	0	0	0	0
		Bacteria_Proteobacteria_Gammaproteobacteria_Xanthomonadales_Rhodanobacteraceae_Luteibacter_1577	48	0	0	0	0	0	0	0	0	0	0	0	0	0	0	0
		Bacteria_Firmicutes_Clostridia_Peptococcales_Peptococcaceae_Peptococcus_1578	0	0	7	0	0	0	18	16	0	0	0	0	0	0	0	0
		Bacteria_Proteobacteria_Gammaproteobacteria_Burkholderiales_Oxalobacteraceae_Noviherbaspirillum_1579	25	0	0	0	0	0	0	25	0	0	0	0	0	0	0	0
		Bacteria_Actinobacteriota_Thermoleophilia_Gaiellales_Gaiellaceae_Gaiella_1580	0	0	0	0	0	0	0	0	23	0	0	0	0	0	0	0
		Bacteria_Bacteroidota_Bacteroidia_Sphingobacteriales_Sphingobacteriaceae_Mucilaginibacter_1581	20	0	0	0	0	0	0	0	0	0	0	0	0	0	0	0
		Bacteria_Proteobacteria_Alphaproteobacteria_Rhodobacterales_Rhodobacteraceae_Rubellimicrobium_1582	11	0	0	0	0	0	0	0	0	0	0	0	0	0	0	0
		Bacteria_Actinobacteriota_Actinobacteria_Frankiales_Geodermatophilaceae_Klenkia_1583	0	0	0	0	0	0	0	0	0	0	0	0	0	0	0	0
		Bacteria_Acidobacteriota_Acidobacteriae_Bryobacterales_Bryobacteraceae_Bryobacter_1584	0	0	0	0	0	0	0	0	0	0	0	0	0	0	93	0
		Bacteria_Actinobacteriota_Actinobacteria_Micrococcales_Intrasporangiaceae_Pedococcus-Phycicoccus_1585	0	0	0	0	0	0	0	0	0	0	0	0	0	0	0	0
		Bacteria_Proteobacteria_Gammaproteobacteria_Enterobacterales_Enterobacteriaceae_Enterobacter_1586	0	0	0	0	0	0	0	0	0	0	0	0	0	0	0	0
		Bacteria_Proteobacteria_Gammaproteobacteria_Pseudomonadales_Moraxellaceae_Acinetobacter_1587	0	0	0	0	0	0	0	0	0	0	45	0	0	0	0	0
		Bacteria_Proteobacteria_Alphaproteobacteria_Rhizobiales_Beijerinckiaceae_Beijerinckia_1588	0	0	0	0	0	44	0	0	0	0	0	0	0	0	0	0
		Bacteria_Bacteroidota_Bacteroidia_Sphingobacteriales_Sphingobacteriaceae_Mucilaginibacter_1589	46	0	0	0	0	0	0	0	0	0	0	0	0	0	0	0
		Bacteria_Proteobacteria_Alphaproteobacteria_Acetobacterales_Acetobacteraceae_Belnapia_1590	0	23	0	0	10	0	0	0	0	0	0	0	0	0	0	0
		Bacteria_NA_NA_NA_NA_NA_1591	0	0	0	0	0	0	0	0	0	0	0	37	5	0	0	0
		Bacteria_Proteobacteria_Gammaproteobacteria_Burkholderiales_Comamonadaceae_Acidovorax_1592	0	0	0	0	0	0	0	0	0	0	0	0	0	0	0	0
		Bacteria_Bacteroidota_Bacteroidia_Cytophagales_Hymenobacteraceae_Hymenobacter_1593	0	0	0	0	0	0	0	0	5	0	0	0	0	13	0	0
		Bacteria_Proteobacteria_Alphaproteobacteria_Sphingomonadales_Sphingomonadaceae_Porphyrobacter_1594	0	0	0	0	0	0	0	0	0	0	0	0	0	0	0	0
		Bacteria_Planctomycetota_Planctomycetes_Gemmatales_Gemmataceae_Gemmata_1595	0	0	0	0	0	0	0	0	0	0	0	0	0	0	0	0
		Bacteria_Firmicutes_Bacilli_Lactobacillales_Aerococcaceae_Facklamia_1596	0	0	0	0	0	0	0	0	0	0	0	0	0	0	0	0
		Bacteria_Actinobacteriota_Actinobacteria_Corynebacteriales_Corynebacteriaceae_Corynebacterium_1597	0	0	0	0	0	0	0	0	0	0	0	0	0	0	0	92
		Bacteria_Bacteroidota_Bacteroidia_Bacteroidales_Prevotellaceae_Alloprevotella_1598	0	0	0	0	0	0	0	0	0	0	0	0	0	0	0	0
		Bacteria_Bdellovibrionota_Bdellovibrionia_Bdellovibrionales_Bdellovibrionaceae_Bdellovibrio_1599	0	0	0	0	0	0	0	0	0	0	0	0	0	0	0	0
		Bacteria_Bdellovibrionota_Bdellovibrionia_Bdellovibrionales_Bdellovibrionaceae_Bdellovibrio_1600	0	0	0	0	0	23	0	0	0	0	0	0	0	0	0	0
		Bacteria_Bacteroidota_Bacteroidia_Chitinophagales_Chitinophagaceae_NA_1601	0	0	0	0	0	0	0	0	0	0	0	0	0	37	0	0
		Bacteria_Proteobacteria_Gammaproteobacteria_Burkholderiales_Comamonadaceae_NA_1602	0	0	0	0	0	32	0	0	0	0	0	0	0	0	0	0
		Bacteria_Acidobacteriota_Acidobacteriae_Acidobacteriales_Acidobacteriaceae (Subgroup 1)_Bryocella_1603	0	0	0	0	0	0	0	0	0	0	0	0	0	0	0	0
		Bacteria_Firmicutes_Bacilli_Bacillales_Bacillaceae_Bacillus_1604	0	0	0	0	0	0	0	0	0	0	0	0	0	0	0	0
		Bacteria_Proteobacteria_Alphaproteobacteria_Rhizobiales_Beijerinckiaceae_Bosea_1605	0	0	0	0	0	0	16	0	0	0	0	0	0	0	0	0
		Bacteria_Proteobacteria_Gammaproteobacteria_Burkholderiales_Oxalobacteraceae_Duganella_1606	0	0	0	0	0	0	0	0	0	0	0	0	0	0	0	0
		Bacteria_Myxococcota_Myxococcia_Myxococcales_Myxococcaceae_NA_1607	0	0	0	0	0	0	0	0	0	0	0	0	0	0	0	0
		Bacteria_Proteobacteria_Gammaproteobacteria_Burkholderiales_Comamonadaceae_Rhizobacter_1608	0	0	0	0	32	0	0	0	0	0	12	0	0	0	0	0
		Bacteria_Firmicutes_Bacilli_Bacillales_Bacillaceae_Bacillus_1609	33	0	0	0	0	0	0	0	0	0	0	0	0	0	0	0
		Bacteria_Proteobacteria_Gammaproteobacteria_Xanthomonadales_Xanthomonadaceae_Lysobacter_1610	0	0	0	0	0	0	0	0	0	0	35	0	0	0	0	0
		Bacteria_Verrucomicrobiota_Verrucomicrobiae_Chthoniobacterales_Chthoniobacteraceae_Candidatus Udaeobacter_1611	0	0	0	0	0	0	0	0	0	0	0	0	0	0	0	0
		Bacteria_Firmicutes_Bacilli_Lactobacillales_Enterococcaceae_Enterococcus_1612	0	0	0	0	0	0	0	0	0	0	0	0	0	0	91	0
		Bacteria_Proteobacteria_Gammaproteobacteria_Burkholderiales_Comamonadaceae_Pseudorhodoferax_1613	0	0	0	0	0	0	0	0	0	0	0	0	0	0	91	0
		Bacteria_Firmicutes_Clostridia_Peptostreptococcales-Tissierellales_Peptostreptococcaceae_Romboutsia_1614	0	0	0	0	0	0	0	0	0	0	0	0	0	0	0	0
		Bacteria_Proteobacteria_Gammaproteobacteria_Burkholderiales_SC-I-84_NA_1615	0	0	0	0	0	0	0	0	0	0	0	0	0	0	0	0
		Bacteria_Proteobacteria_Alphaproteobacteria_Sphingomonadales_Sphingomonadaceae_Sphingomonas_1616	0	0	0	0	0	0	0	0	0	0	0	0	0	0	0	0
		Bacteria_Firmicutes_Bacilli_Bacillales_Bacillaceae_NA_1617	0	0	0	0	0	0	0	0	0	0	0	0	0	0	0	0
		Bacteria_Proteobacteria_Gammaproteobacteria_Burkholderiales_Comamonadaceae_Ramlibacter_1618	9	5	0	0	0	0	0	0	13	0	0	0	0	0	22	0
		Bacteria_Proteobacteria_Alphaproteobacteria_Sphingomonadales_Sphingomonadaceae_Sphingomonas_1619	0	0	0	0	0	0	0	0	0	0	0	0	0	0	0	0
		Bacteria_Bacteroidota_Bacteroidia_Cytophagales_Hymenobacteraceae_Hymenobacter_1620	0	0	0	0	0	0	0	13	0	0	0	0	0	0	0	0
		Bacteria_Bacteroidota_Bacteroidia_Flavobacteriales_Weeksellaceae_Chryseobacterium_1621	26	0	0	15	0	32	0	0	0	0	0	0	0	0	0	0
		Bacteria_Proteobacteria_Gammaproteobacteria_Xanthomonadales_Xanthomonadaceae_Pseudoxanthomonas_1622	41	0	0	0	11	0	0	0	0	0	0	0	0	0	0	0
		Bacteria_Bacteroidota_Bacteroidia_Bacteroidales_Porphyromonadaceae_Porphyromonas_1623	0	0	0	0	0	0	0	0	90	0	0	0	0	0	0	0
		Bacteria_Proteobacteria_Alphaproteobacteria_Rhizobiales_Devosiaceae_Devosia_1624	0	0	0	0	0	0	0	0	0	90	0	0	0	0	0	0
		Bacteria_Planctomycetota_Planctomycetes_Isosphaerales_Isosphaeraceae_Aquisphaera_1625	0	0	0	0	0	0	0	0	0	0	0	0	0	0	0	0
		Bacteria_Firmicutes_Clostridia_Clostridiales_Clostridiaceae_Clostridium sensu stricto 1_1626	0	0	0	0	0	0	0	0	0	0	0	0	0	0	0	0
		Bacteria_Chloroflexi_Chloroflexia_Chloroflexales_Roseiflexaceae_Roseiflexus_1627	0	0	0	0	0	0	0	0	0	0	0	0	0	0	0	0
		Bacteria_Firmicutes_Bacilli_Alicyclobacillales_Alicyclobacillaceae_Tumebacillus_1628	0	0	0	0	0	0	0	0	0	0	0	0	0	10	0	0
		Bacteria_Actinobacteriota_Actinobacteria_Propionibacteriales_Nocardioidaceae_Marmoricola_1629	0	0	0	0	0	0	0	0	47	0	0	0	0	0	0	0
		Bacteria_Bacteroidota_Bacteroidia_Bacteroidales_Porphyromonadaceae_Porphyromonas_1630	0	0	15	0	0	0	0	0	0	0	0	0	0	0	0	0
		Bacteria_Proteobacteria_Gammaproteobacteria_Burkholderiales_Oxalobacteraceae_Noviherbaspirillum_1631	0	0	0	0	0	0	0	0	0	36	0	0	0	0	0	19
		Bacteria_Firmicutes_Clostridia_Peptostreptococcales-Tissierellales_Family XI_Ezakiella_1632	0	0	0	0	0	0	0	0	0	0	0	0	0	0	0	0
		Bacteria_Proteobacteria_Gammaproteobacteria_Pseudomonadales_Moraxellaceae_Psychrobacter_1633	0	0	0	0	0	0	0	0	0	0	0	0	0	12	0	0
		Bacteria_Proteobacteria_Gammaproteobacteria_Burkholderiales_Oxalobacteraceae_Massilia_1634	0	0	0	0	2	0	0	0	0	0	74	0	0	0	13	0
		Bacteria_Proteobacteria_Gammaproteobacteria_Pseudomonadales_Moraxellaceae_Cavicella_1635	21	0	0	0	0	0	0	17	10	0	0	0	0	0	0	0
		Bacteria_Firmicutes_Negativicutes_Veillonellales-Selenomonadales_Veillonellaceae_Dialister_1636	0	0	0	0	0	0	0	0	89	0	0	0	0	0	0	0
		Bacteria_Proteobacteria_Alphaproteobacteria_Defluviicoccales_Defluviicoccaceae_Defluviicoccus_1637	31	0	0	0	0	0	0	0	23	0	0	0	0	0	0	0
		Bacteria_Firmicutes_Negativicutes_Veillonellales-Selenomonadales_Selenomonadaceae_Selenomonas_1638	0	0	0	0	0	0	0	0	0	89	0	0	0	0	0	0
		Bacteria_Actinobacteriota_Actinobacteria_Micrococcales_Dermabacteraceae_Brachybacterium_1639	0	0	0	0	0	0	0	0	0	0	0	0	0	0	0	0
		Bacteria_Firmicutes_Bacilli_Bacillales_Bacillaceae_NA_1640	0	0	0	0	0	6	0	0	0	0	0	0	0	0	0	0
		Bacteria_Proteobacteria_Gammaproteobacteria_Enterobacterales_Erwiniaceae_Tatumella_1641	0	0	0	0	0	0	0	0	0	0	0	0	0	0	0	0
		Bacteria_Actinobacteriota_Actinobacteria_Corynebacteriales_Nocardiaceae_Gordonia_1642	0	0	0	0	0	0	0	0	0	0	0	0	0	0	0	0
		Bacteria_Proteobacteria_Gammaproteobacteria_Burkholderiales_Burkholderiaceae_Burkholderia-Caballeronia-Paraburkholderia_1643	0	0	0	0	0	0	0	0	0	0	0	0	0	0	0	25
		Bacteria_Actinobacteriota_Actinobacteria_Micrococcales_Microbacteriaceae_Cnuibacter_1644	0	0	0	0	0	0	0	0	0	0	0	0	0	0	45	0
		Bacteria_Actinobacteriota_Actinobacteria_Micrococcales_Intrasporangiaceae_NA_1645	0	0	0	0	40	0	0	0	0	0	16	0	0	0	0	0
		Bacteria_Bacteroidota_Bacteroidia_Flavobacteriales_Flavobacteriaceae_Flavobacterium_1646	0	0	0	0	0	0	0	0	0	0	0	0	0	0	0	0
		Bacteria_Gemmatimonadota_Gemmatimonadetes_Gemmatimonadales_Gemmatimonadaceae_Roseisolibacter_1647	0	0	0	0	0	0	0	0	0	0	55	0	0	0	0	15
		Bacteria_Bacteroidota_Bacteroidia_Chitinophagales_Chitinophagaceae_Chitinophaga_1648	0	0	0	0	0	0	66	0	0	0	0	0	0	0	0	0
		Bacteria_Proteobacteria_Gammaproteobacteria_Burkholderiales_Alcaligenaceae_Achromobacter_1649	0	0	9	0	0	0	0	11	0	0	0	0	0	0	0	0
		Bacteria_Proteobacteria_Gammaproteobacteria_Burkholderiales_Oxalobacteraceae_Noviherbaspirillum_1650	20	0	0	0	18	0	0	0	0	0	0	0	0	0	0	0
		Bacteria_Bacteroidota_Bacteroidia_Cytophagales_Spirosomaceae_Spirosoma_1651	0	0	0	0	0	0	0	0	88	0	0	0	0	0	0	0
		Bacteria_Proteobacteria_Gammaproteobacteria_Acidithiobacillales_Acidithiobacillaceae_KCM-B-112_1652	0	0	0	0	0	0	0	0	0	0	0	0	0	0	0	0
		Bacteria_Firmicutes_Bacilli_Bacillales_Planococcaceae_Lysinibacillus_1653	0	0	0	0	0	0	0	0	0	0	0	0	0	0	0	88
		Bacteria_Firmicutes_Bacilli_Paenibacillales_Paenibacillaceae_Paenibacillus_1654	34	0	0	0	0	0	0	0	0	0	0	0	0	0	0	0
		Bacteria_Bacteroidota_Bacteroidia_Chitinophagales_Chitinophagaceae_Flaviaesturariibacter_1655	0	0	0	0	0	0	0	0	0	0	0	0	0	0	0	0
		Bacteria_Proteobacteria_Alphaproteobacteria_Sphingomonadales_Sphingomonadaceae_Qipengyuania_1656	0	0	0	0	0	0	11	0	0	0	0	0	0	0	30	0
		Bacteria_Proteobacteria_Alphaproteobacteria_Sphingomonadales_Sphingomonadaceae_Novosphingobium_1657	13	0	0	0	0	0	0	0	0	0	26	0	0	0	0	0
		Bacteria_Actinobacteriota_Actinobacteria_Micrococcales_Intrasporangiaceae_Intrasporangium_1658	0	0	0	0	0	0	0	0	42	0	0	0	0	0	0	0
		Bacteria_Actinobacteriota_Actinobacteria_Micrococcales_Microbacteriaceae_Curtobacterium_1659	0	0	0	0	0	0	0	0	0	0	0	0	0	0	0	0
		NA_NA_NA_NA_NA_NA_1660	0	0	0	0	0	0	0	0	0	0	0	32	0	0	12	0
		Bacteria_Firmicutes_Bacilli_Erysipelotrichales_Erysipelatoclostridiaceae_Catenibacterium_1661	44	0	16	0	0	0	0	0	0	0	0	0	0	0	0	0
		Bacteria_Bacteroidota_Bacteroidia_Flavobacteriales_Weeksellaceae_Bergeyella_1662	0	0	0	0	0	0	0	0	0	0	0	0	0	0	0	47
		Bacteria_Actinobacteriota_Actinobacteria_Micrococcales_Intrasporangiaceae_Terrabacter_1663	0	0	47	0	0	10	0	0	0	30	0	0	0	0	0	0
		Bacteria_Proteobacteria_Gammaproteobacteria_Burkholderiales_Neisseriaceae_Neisseria_1664	0	0	0	0	21	0	0	0	0	0	0	0	0	0	0	0
		Bacteria_Bacteroidota_Bacteroidia_Cytophagales_Spirosomaceae_Spirosoma_1665	0	0	0	0	0	0	0	0	0	0	0	0	0	0	0	0
		Bacteria_Firmicutes_Clostridia_Clostridiales_Clostridiaceae_Clostridium sensu stricto 8_1666	0	0	0	0	73	0	0	0	0	0	0	0	0	0	0	0
		Bacteria_Proteobacteria_Alphaproteobacteria_Rhodobacterales_Rhodobacteraceae_Paracoccus_1667	0	0	0	0	0	0	0	0	0	0	0	0	0	0	0	0
		Bacteria_Firmicutes_Clostridia_Clostridiales_Clostridiaceae_Proteiniclasticum_1668	0	0	0	0	0	0	0	0	0	0	0	0	0	0	0	0
		Bacteria_Proteobacteria_Gammaproteobacteria_Burkholderiales_Oxalobacteraceae_Massilia_1669	0	0	0	0	0	0	0	0	0	0	87	0	0	0	0	0
		Bacteria_Firmicutes_Bacilli_Staphylococcales_Staphylococcaceae_Staphylococcus_1670	0	0	0	0	0	0	0	0	0	0	0	0	0	0	0	87
		Bacteria_Proteobacteria_Alphaproteobacteria_Rhizobiales_Rhizobiaceae_Aureimonas_1671	0	0	0	0	0	0	0	0	0	0	0	0	0	0	0	0
		Bacteria_Firmicutes_Clostridia_Peptostreptococcales-Tissierellales_Peptostreptococcaceae_Proteocatella_1672	0	0	0	0	0	0	0	0	0	0	0	0	0	0	0	0
		Bacteria_Chloroflexi_Chloroflexia_Chloroflexales_Chloroflexaceae_FFCH7168_1673	0	0	0	0	0	0	0	0	0	0	0	0	0	0	0	0
		Bacteria_Actinobacteriota_Thermoleophilia_Solirubrobacterales_Solirubrobacteraceae_Conexibacter_1674	0	0	0	0	0	0	0	0	0	0	0	0	0	0	0	0
		Bacteria_Actinobacteriota_Actinobacteria_Corynebacteriales_Nocardiaceae_Williamsia_1675	0	0	0	0	0	87	0	0	0	0	0	0	0	0	0	0
		Bacteria_Proteobacteria_Gammaproteobacteria_Pseudomonadales_Pseudomonadaceae_Pseudomonas_1676	0	0	0	12	0	0	0	0	0	0	0	0	0	7	0	2
		Bacteria_Firmicutes_Negativicutes_Veillonellales-Selenomonadales_Veillonellaceae_Veillonella_1677	0	0	0	0	0	0	0	0	0	0	0	0	0	0	0	0
		Bacteria_Firmicutes_Bacilli_Lactobacillales_Lactobacillaceae_Ligilactobacillus_1678	0	0	0	0	0	0	4	0	23	0	0	0	0	0	0	0
		Bacteria_Bacteroidota_Bacteroidia_Chitinophagales_Chitinophagaceae_NA_1679	0	0	0	0	0	0	0	0	0	0	0	0	0	0	0	0
		Bacteria_Bacteroidota_Bacteroidia_Cytophagales_Spirosomaceae_Spirosoma_1680	0	0	0	0	0	0	0	0	0	0	0	0	0	0	0	0
		Bacteria_Proteobacteria_Gammaproteobacteria_Burkholderiales_Oxalobacteraceae_Noviherbaspirillum_1681	0	0	0	0	0	0	0	0	0	40	0	0	0	0	0	0
		Bacteria_Bacteroidota_Bacteroidia_Bacteroidales_Tannerellaceae_Tannerella_1682	0	0	0	0	0	0	0	0	37	0	0	0	0	6	0	0
		Bacteria_Actinobacteriota_Actinobacteria_Corynebacteriales_Corynebacteriaceae_Corynebacterium_1683	0	0	0	0	0	0	0	0	0	0	17	0	0	0	0	0
		Bacteria_Actinobacteriota_Actinobacteria_Propionibacteriales_Nocardioidaceae_Nocardioides_1684	0	0	0	0	0	0	0	0	18	0	0	0	0	0	0	0
		Bacteria_Proteobacteria_Gammaproteobacteria_Burkholderiales_Oxalobacteraceae_Massilia_1685	0	0	36	0	0	0	0	0	0	0	0	0	0	0	0	0
		Bacteria_Proteobacteria_Gammaproteobacteria_Cardiobacteriales_Cardiobacteriaceae_Cardiobacterium_1686	0	0	12	5	0	25	0	0	6	35	0	0	0	3	0	0
		Bacteria_Patescibacteria_Saccharimonadia_Saccharimonadales_Saccharimonadaceae_NA_1687	0	0	0	0	0	0	0	0	49	0	0	0	0	0	0	0
		Bacteria_Proteobacteria_Gammaproteobacteria_Burkholderiales_Burkholderiaceae_Lautropia_1688	0	0	0	0	0	0	0	0	0	0	0	0	0	0	60	0
		Bacteria_Proteobacteria_Alphaproteobacteria_Rhodobacterales_Rhodobacteraceae_Rubellimicrobium_1689	0	0	0	0	0	0	0	0	0	0	71	0	0	0	0	0
		Bacteria_Actinobacteriota_Actinobacteria_Micrococcales_Intrasporangiaceae_Intrasporangium_1690	0	0	0	0	0	0	0	0	0	25	47	0	0	0	0	0
		Bacteria_Proteobacteria_Gammaproteobacteria_Xanthomonadales_Xanthomonadaceae_Pseudoxanthomonas_1691	38	0	0	0	16	0	0	0	0	0	0	0	0	0	0	0
		Bacteria_Proteobacteria_Alphaproteobacteria_Rhodobacterales_Rhodobacteraceae_Rubellimicrobium_1692	0	0	0	0	0	0	0	0	86	0	0	0	0	0	0	0
		Bacteria_Proteobacteria_Gammaproteobacteria_Pseudomonadales_Moraxellaceae_Enhydrobacter_1693	0	0	0	0	0	0	0	0	0	86	0	0	0	0	0	0
		Bacteria_Actinobacteriota_Acidimicrobiia_NA_NA_NA_1694	32	0	0	0	0	0	0	0	0	0	0	0	0	0	0	0
		Bacteria_Actinobacteriota_Actinobacteria_Propionibacteriales_Nocardioidaceae_Nocardioides_1695	0	0	0	0	0	0	0	0	0	0	43	0	0	0	0	0
		Bacteria_Proteobacteria_Alphaproteobacteria_Rickettsiales_Rickettsiaceae_Candidatus Trichorickettsia_1696	0	0	0	0	0	0	0	0	0	0	0	0	0	0	0	0
		Bacteria_Proteobacteria_Gammaproteobacteria_Burkholderiales_Oxalobacteraceae_Massilia_1697	0	0	0	0	0	0	0	0	0	0	0	0	0	0	0	0
		Bacteria_Patescibacteria_Saccharimonadia_Saccharimonadales_Saccharimonadaceae_TM7a_1698	0	0	0	0	0	0	0	0	0	0	0	0	0	0	0	86
		Bacteria_Spirochaetota_Spirochaetia_Spirochaetales_Spirochaetaceae_NA_1699	0	0	0	0	0	0	0	0	0	0	0	0	0	0	0	0
		Bacteria_Firmicutes_Bacilli_Bacillales_Bacillaceae_Bacillus_1700	0	0	0	0	0	0	0	0	0	0	0	0	0	0	0	0
		Bacteria_Proteobacteria_Gammaproteobacteria_Xanthomonadales_Xanthomonadaceae_Luteimonas_1701	0	0	0	0	0	0	0	0	0	0	0	0	0	0	0	0
		Bacteria_Firmicutes_Bacilli_Bacillales_Planococcaceae_Chryseomicrobium_1702	0	0	0	0	0	0	0	0	0	0	0	0	0	0	0	0
		Bacteria_Proteobacteria_Alphaproteobacteria_Rhizobiales_Beijerinckiaceae_Methylobacterium-Methylorubrum_1703	0	0	0	0	0	0	0	0	0	0	0	0	0	0	0	0
		Bacteria_Proteobacteria_Gammaproteobacteria_Pseudomonadales_Cellvibrionaceae_Cellvibrio_1704	0	0	0	0	0	0	0	0	0	0	0	0	0	0	0	0
		Bacteria_Bacteroidota_Bacteroidia_Cytophagales_Cytophagaceae_Siphonobacter_1705	0	0	0	0	0	0	11	0	0	0	0	0	0	0	0	0
		Bacteria_Proteobacteria_Gammaproteobacteria_Pseudomonadales_Moraxellaceae_Acinetobacter_1706	18	0	0	0	0	0	11	0	0	0	0	0	0	0	0	0
		Bacteria_Bacteroidota_Bacteroidia_Cytophagales_Hymenobacteraceae_Hymenobacter_1707	0	0	0	0	0	0	0	0	0	0	0	0	0	0	0	0
		Bacteria_Actinobacteriota_Actinobacteria_Corynebacteriales_Nocardiaceae_Williamsia_1708	0	0	0	0	0	0	0	0	0	0	0	0	0	0	0	0
		Bacteria_Proteobacteria_Alphaproteobacteria_Acetobacterales_Acetobacteraceae_Roseomonas_1709	0	18	0	0	0	0	0	0	0	0	0	0	0	0	0	0
		Bacteria_Cyanobacteria_Cyanobacteriia_Cyanobacteriales_NA_NA_1710	0	0	0	0	0	0	0	31	0	0	0	0	0	0	0	0
		Bacteria_Firmicutes_Clostridia_Clostridiales_Clostridiaceae_Sarcina_1711	0	0	0	0	0	0	0	0	0	0	0	0	0	23	0	0
		Bacteria_Fusobacteriota_Fusobacteriia_Fusobacteriales_Leptotrichiaceae_Leptotrichia_1712	0	0	0	0	0	0	10	0	16	0	0	0	0	0	0	0
		Bacteria_Proteobacteria_Alphaproteobacteria_Sphingomonadales_Sphingomonadaceae_Sphingorhabdus_1713	0	0	0	0	0	0	0	0	0	0	0	0	0	0	0	0
		Bacteria_Actinobacteriota_Actinobacteria_Micrococcales_Intrasporangiaceae_Ornithinimicrobium_1714	0	0	24	0	0	0	0	0	0	0	0	0	0	0	0	0
		Bacteria_Actinobacteriota_Actinobacteria_Frankiales_Nakamurellaceae_Nakamurella_1715	0	0	0	0	0	0	47	12	0	0	0	0	0	0	0	0
		Bacteria_Proteobacteria_Alphaproteobacteria_Sphingomonadales_Sphingomonadaceae_Sphingomonas_1716	0	0	0	0	0	0	0	0	0	0	0	0	0	0	0	0
		Bacteria_Cyanobacteria_Cyanobacteriia_Cyanobacteriales_Nostocaceae_Mastigocladopsis PCC-10914_1717	0	0	0	0	0	0	0	0	0	0	0	0	0	0	0	0
		Bacteria_Proteobacteria_Gammaproteobacteria_Burkholderiales_Oxalobacteraceae_Massilia_1718	37	0	0	0	0	0	0	0	0	0	0	0	0	0	0	0
		Bacteria_Myxococcota_Polyangia_Haliangiales_Haliangiaceae_Haliangium_1719	0	0	0	0	0	0	0	0	85	0	0	0	0	0	0	0
		Bacteria_Planctomycetota_Planctomycetes_Isosphaerales_Isosphaeraceae_Tundrisphaera_1720	0	0	0	0	0	0	0	0	0	0	0	0	0	0	0	0
		Bacteria_Cyanobacteria_Cyanobacteriia_Cyanobacteriales_Microcystaceae_Pleurocapsa PCC-7327_1721	0	0	0	0	0	0	0	0	0	0	0	0	0	0	0	0
		Bacteria_Proteobacteria_Gammaproteobacteria_Burkholderiales_Comamonadaceae_Variovorax_1722	0	0	0	0	0	0	0	0	0	0	0	0	0	0	0	0
		Bacteria_Proteobacteria_Alphaproteobacteria_Sphingomonadales_Sphingomonadaceae_Sphingomonas_1723	0	0	0	0	0	0	0	0	0	0	0	0	0	0	0	85
		Bacteria_Actinobacteriota_Actinobacteria_Frankiales_Frankiaceae_Jatrophihabitans_1724	0	0	0	0	0	0	0	0	0	0	0	0	0	0	0	0
		Bacteria_Chloroflexi_Ktedonobacteria_C0119_NA_NA_1725	0	0	0	0	0	0	0	0	0	0	0	0	0	0	0	0
		Bacteria_Proteobacteria_Gammaproteobacteria_Burkholderiales_Oxalobacteraceae_Noviherbaspirillum_1726	0	0	0	0	0	0	0	0	0	0	0	0	0	0	0	0
		Bacteria_Proteobacteria_Gammaproteobacteria_Salinisphaerales_Solimonadaceae_Nevskia_1727	0	0	0	0	0	0	0	0	0	0	0	0	0	0	0	0
		Bacteria_Proteobacteria_Gammaproteobacteria_Burkholderiales_Oxalobacteraceae_Massilia_1728	0	0	0	0	0	0	0	0	0	0	0	0	0	0	0	0
		Bacteria_Bacteroidota_Bacteroidia_Bacteroidales_Porphyromonadaceae_Porphyromonas_1729	0	0	0	0	0	0	20	0	0	0	0	0	0	0	0	0
		Bacteria_Proteobacteria_Gammaproteobacteria_Pseudomonadales_Moraxellaceae_Acinetobacter_1730	0	0	0	0	0	0	0	0	0	0	0	0	0	0	0	0
		Bacteria_Actinobacteriota_Actinobacteria_Micrococcales_Dermabacteraceae_Brachybacterium_1731	57	0	0	0	0	0	0	0	0	0	0	0	0	0	0	0
		Bacteria_Proteobacteria_Gammaproteobacteria_Pseudomonadales_Pseudomonadaceae_Pseudomonas_1732	0	0	0	0	0	0	61	0	0	0	0	0	0	0	0	0
		Bacteria_Proteobacteria_Alphaproteobacteria_Rhizobiales_Beijerinckiaceae_Psychroglaciecola_1733	0	0	74	0	0	0	0	0	0	0	0	0	0	0	0	0
		Bacteria_Firmicutes_Bacilli_Staphylococcales_Staphylococcaceae_Macrococcus_1734	0	13	0	0	16	0	9	0	0	0	0	0	0	0	0	0
		Bacteria_Actinobacteriota_Actinobacteria_Propionibacteriales_Nocardioidaceae_Nocardioides_1735	0	0	0	0	0	0	0	0	0	0	0	0	0	0	0	10
		Bacteria_Bacteroidota_Bacteroidia_Cytophagales_Microscillaceae_Chryseolinea_1736	0	0	0	0	0	0	0	0	0	0	0	0	0	0	0	0
		Bacteria_Actinobacteriota_Actinobacteria_Corynebacteriales_Dietziaceae_Dietzia_1737	0	0	0	0	0	0	0	41	0	0	0	0	0	0	0	0
		Bacteria_Proteobacteria_Alphaproteobacteria_Acetobacterales_Acetobacteraceae_Craurococcus-Caldovatus_1738	0	0	0	0	0	0	0	0	84	0	0	0	0	0	0	0
		Bacteria_Firmicutes_Bacilli_Exiguobacterales_Exiguobacteraceae_Exiguobacterium_1739	42	0	0	0	0	0	0	0	0	0	0	0	0	0	0	14
		Bacteria_Proteobacteria_Alphaproteobacteria_Sphingomonadales_Sphingomonadaceae_Sphingomonas_1740	0	0	0	0	0	0	0	0	0	0	0	0	0	0	0	51
		Bacteria_Proteobacteria_Gammaproteobacteria_Burkholderiales_Comamonadaceae_Variovorax_1741	0	0	0	0	0	0	0	0	0	0	0	0	0	0	0	0
		Bacteria_Bacteroidota_Bacteroidia_Cytophagales_Spirosomaceae_Spirosoma_1742	0	0	0	0	0	0	0	0	0	0	84	0	0	0	0	0
		Bacteria_Bacteroidota_Bacteroidia_Cytophagales_Hymenobacteraceae_Hymenobacter_1743	0	0	0	0	0	0	0	0	0	0	0	0	0	0	0	0
		Bacteria_Proteobacteria_Gammaproteobacteria_Enterobacterales_Idiomarinaceae_Idiomarina_1744	0	0	0	0	0	84	0	0	0	0	0	0	0	0	0	0
		Bacteria_Proteobacteria_Gammaproteobacteria_Burkholderiales_SC-I-84_NA_1745	0	0	0	0	0	0	0	0	0	0	0	0	0	0	0	0
		Bacteria_Proteobacteria_Alphaproteobacteria_Rhizobiales_Rhizobiaceae_Allorhizobium-Neorhizobium-Pararhizobium-Rhizobium_1746	0	0	0	0	0	0	0	0	0	0	0	0	0	0	0	0
		Bacteria_Chloroflexi_Chloroflexia_Thermomicrobiales_JG30-KF-CM45_NA_1747	49	0	0	0	0	0	0	0	0	0	0	0	0	0	0	0
		Bacteria_Firmicutes_Clostridia_Lachnospirales_Lachnospiraceae_Acetitomaculum_1748	0	0	0	0	0	0	0	0	0	0	0	0	0	0	0	0
		Bacteria_Actinobacteriota_Actinobacteria_Propionibacteriales_Nocardioidaceae_Nocardioides_1749	0	0	0	0	0	61	0	0	0	0	0	0	0	0	0	0
		Bacteria_Patescibacteria_Saccharimonadia_Saccharimonadales_LWQ8_NA_1750	0	0	0	0	0	0	0	0	0	6	0	0	0	0	0	0
		Bacteria_Proteobacteria_Gammaproteobacteria_Burkholderiales_Oxalobacteraceae_Noviherbaspirillum_1751	0	0	0	0	0	0	0	0	0	0	0	0	0	0	37	0
		Bacteria_Bacteroidota_Bacteroidia_Bacteroidales_Porphyromonadaceae_Porphyromonas_1752	0	0	0	13	0	0	0	0	0	0	0	0	0	0	0	0
		Bacteria_Fusobacteriota_Fusobacteriia_Fusobacteriales_Fusobacteriaceae_Fusobacterium_1753	0	0	0	0	0	0	0	0	0	0	0	0	14	0	0	0
		Bacteria_Bacteroidota_Bacteroidia_Cytophagales_Hymenobacteraceae_Hymenobacter_1754	0	0	0	0	0	0	0	0	0	0	0	0	0	12	0	0
		Bacteria_Proteobacteria_Alphaproteobacteria_Rhizobiales_Beijerinckiaceae_Methylorosula_1755	0	0	0	0	23	0	0	0	0	14	0	0	0	12	0	24
		Bacteria_Proteobacteria_Gammaproteobacteria_Xanthomonadales_Xanthomonadaceae_Stenotrophomonas_1756	0	0	0	0	41	0	0	0	0	0	0	0	0	0	0	0
		Bacteria_Verrucomicrobiota_Verrucomicrobiae_Chthoniobacterales_Terrimicrobiaceae_Terrimicrobium_1757	0	0	0	0	0	0	0	20	0	0	0	0	0	0	0	0
		Bacteria_Actinobacteriota_Actinobacteria_Micrococcales_Dermabacteraceae_Brachybacterium_1758	0	0	0	0	0	0	0	0	83	0	0	0	0	0	0	0
		Bacteria_Bacteroidota_Bacteroidia_Chitinophagales_Chitinophagaceae_NA_1759	0	0	0	0	0	0	0	0	22	0	0	0	0	0	0	0
		Bacteria_Firmicutes_Bacilli_Bacillales_Planococcaceae_Jeotgalibacillus_1760	0	0	0	0	0	0	0	0	0	83	0	0	0	0	0	0
		Bacteria_Proteobacteria_Gammaproteobacteria_Pseudomonadales_Pseudomonadaceae_Pseudomonas_1761	0	0	0	0	0	0	0	0	0	83	0	0	0	0	0	0
		Bacteria_Bacteroidota_Bacteroidia_Cytophagales_Spirosomaceae_Dyadobacter_1762	0	0	0	0	0	0	0	0	0	72	0	0	0	0	0	0
		Bacteria_Proteobacteria_Alphaproteobacteria_Sphingomonadales_Sphingomonadaceae_Sphingomonas_1763	0	0	0	0	0	0	0	0	0	0	0	0	0	0	0	0
		Bacteria_Proteobacteria_Alphaproteobacteria_Rhizobiales_Beijerinckiaceae_Methylobacterium-Methylorubrum_1764	0	0	0	0	0	0	0	0	0	0	0	0	0	0	83	0
		Bacteria_Firmicutes_Bacilli_Bacillales_Planococcaceae_Lysinibacillus_1765	0	0	0	0	0	0	0	0	0	0	83	0	0	0	0	0
		Bacteria_Proteobacteria_Alphaproteobacteria_Acetobacterales_Acetobacteraceae_Roseomonas_1766	0	0	0	0	0	0	0	0	0	0	0	0	0	0	0	0
		Bacteria_Proteobacteria_Alphaproteobacteria_Rhizobiales_Rhizobiaceae_Aureimonas_1767	83	0	0	0	0	0	0	0	0	0	0	0	0	0	0	0
		Bacteria_Planctomycetota_Planctomycetes_Isosphaerales_Isosphaeraceae_NA_1768	0	0	0	0	0	0	0	0	0	0	0	0	0	0	0	0
		Bacteria_Firmicutes_Bacilli_Alicyclobacillales_Alicyclobacillaceae_Tumebacillus_1769	0	0	0	0	0	83	0	0	0	0	0	0	0	0	0	0
		Bacteria_Chloroflexi_Ktedonobacteria_C0119_NA_NA_1770	0	0	0	0	0	0	0	0	0	0	0	0	0	0	0	0
		Bacteria_Bacteroidota_Bacteroidia_Cytophagales_Spirosomaceae_Spirosoma_1771	0	0	0	0	0	0	0	0	0	0	0	0	0	0	0	0
		Bacteria_Acidobacteriota_Acidobacteriae_Acidobacteriales_Koribacteraceae_Candidatus Koribacter_1772	0	0	0	0	0	34	0	0	0	0	0	0	0	0	0	0
		Bacteria_Actinobacteriota_Actinobacteria_Micromonosporales_Micromonosporaceae_Dactylosporangium_1773	0	0	0	0	0	0	6	0	0	64	0	0	0	0	0	0
		Bacteria_Bdellovibrionota_Bdellovibrionia_Bdellovibrionales_Bdellovibrionaceae_Bdellovibrio_1774	0	0	0	0	0	0	0	0	0	0	0	0	0	0	0	0
		Bacteria_Proteobacteria_Gammaproteobacteria_Pseudomonadales_Moraxellaceae_Acinetobacter_1775	0	0	0	0	0	0	0	0	0	0	0	0	0	0	0	0
		Bacteria_Proteobacteria_Gammaproteobacteria_Burkholderiales_Oxalobacteraceae_Noviherbaspirillum_1776	0	0	0	0	0	0	0	0	0	0	0	0	0	0	0	6
		Bacteria_Proteobacteria_Gammaproteobacteria_Pseudomonadales_Moraxellaceae_Acinetobacter_1777	0	0	0	0	0	0	48	0	0	0	0	0	0	0	0	0
		Bacteria_Proteobacteria_Alphaproteobacteria_Rhizobiales_Beijerinckiaceae_Methylobacterium-Methylorubrum_1778	0	0	0	0	0	0	8	0	0	0	0	0	0	0	74	0
		Bacteria_Actinobacteriota_Actinobacteria_Micrococcales_Micrococcaceae_Micrococcus_1779	0	0	0	0	0	0	0	0	0	82	0	0	0	0	0	0
		Bacteria_Bacteroidota_Bacteroidia_Cytophagales_Spirosomaceae_Nibrella_1780	0	0	0	0	0	0	0	0	0	36	0	0	0	0	0	0
		Bacteria_Actinobacteriota_Actinobacteria_Corynebacteriales_Nocardiaceae_Gordonia_1781	0	0	0	0	0	0	0	0	0	0	0	0	0	0	0	0
		Bacteria_Cyanobacteria_Cyanobacteriia_Cyanobacteriales_Coleofasciculaceae_NA_1782	0	0	0	0	0	0	0	0	0	0	0	0	0	0	0	0
		Bacteria_Proteobacteria_Alphaproteobacteria_Rhizobiales_Devosiaceae_Devosia_1783	0	0	0	0	0	0	0	0	0	0	0	0	0	0	0	0
		Bacteria_Firmicutes_Bacilli_Staphylococcales_Staphylococcaceae_Staphylococcus_1784	0	0	0	0	0	0	0	0	0	0	0	0	0	0	0	0
		Bacteria_Proteobacteria_Alphaproteobacteria_Rhizobiales_Xanthobacteraceae_NA_1785	0	0	0	0	0	0	0	0	0	0	0	0	0	0	0	0
		Bacteria_Proteobacteria_Alphaproteobacteria_Acetobacterales_Acetobacteraceae_Roseomonas_1786	0	0	0	0	0	0	0	0	0	0	0	0	0	0	0	0
		Bacteria_Myxococcota_Myxococcia_Myxococcales_Myxococcaceae_P3OB-42_1787	0	0	0	0	0	0	0	0	0	0	0	0	0	0	0	0
		Bacteria_Firmicutes_Incertae Sedis_DTU014_NA_NA_1788	0	0	0	0	0	82	0	0	0	0	0	0	0	0	0	0
		Bacteria_Firmicutes_Clostridia_Lachnospirales_Lachnospiraceae_[Ruminococcus] torques group_1789	0	0	0	0	0	0	0	0	0	0	0	0	0	0	0	0
		Bacteria_Proteobacteria_Gammaproteobacteria_Burkholderiales_Oxalobacteraceae_Noviherbaspirillum_1790	0	0	0	0	0	0	0	0	0	0	0	0	0	22	0	0
		Bacteria_Actinobacteriota_Actinobacteria_Micrococcales_Microbacteriaceae_Microbacterium_1791	0	0	0	0	0	0	0	0	0	0	0	0	0	0	0	0
		Bacteria_Bacteroidota_Bacteroidia_Chitinophagales_Chitinophagaceae_NA_1792	13	0	0	0	0	0	6	0	0	0	0	0	0	0	0	0
		Bacteria_Bacteroidota_Bacteroidia_Chitinophagales_Chitinophagaceae_Flavisolibacter_1793	0	0	0	0	0	0	0	0	0	0	0	0	0	0	0	0
		Bacteria_Actinobacteriota_Actinobacteria_Propionibacteriales_Nocardioidaceae_Nocardioides_1794	0	0	0	0	0	0	0	0	0	0	0	0	0	0	17	0
		Bacteria_Proteobacteria_Alphaproteobacteria_Sphingomonadales_Sphingomonadaceae_Sphingomonas_1795	0	0	0	0	0	0	0	44	0	0	0	0	0	0	0	0
		Eukaryota_NA_NA_NA_NA_NA_1796	0	0	0	8	13	0	6	0	2	0	0	0	0	3	0	0
		Bacteria_Actinobacteriota_Actinobacteria_Streptomycetales_Streptomycetaceae_Streptomyces_1797	0	0	0	0	0	0	0	0	0	29	0	0	0	0	0	0
		Bacteria_Deinococcota_Deinococci_Deinococcales_Deinococcaceae_Deinococcus_1798	0	0	0	0	0	0	0	0	0	0	0	0	0	0	0	0
		Bacteria_Bacteroidota_Bacteroidia_Bacteroidales_Prevotellaceae_Prevotella_7_1799	12	0	0	0	0	0	0	0	21	0	0	0	0	0	0	0
		Bacteria_Bacteroidota_Bacteroidia_Flavobacteriales_Flavobacteriaceae_Capnocytophaga_1800	0	0	36	0	0	0	0	0	10	0	0	0	0	0	0	0
		Bacteria_Actinobacteriota_Actinobacteria_Micrococcales_Micrococcaceae_Nesterenkonia_1801	0	0	30	0	0	0	0	0	51	0	0	0	0	0	0	0
		Bacteria_Bacteroidota_Bacteroidia_Sphingobacteriales_Sphingobacteriaceae_Mucilaginibacter_1802	0	0	0	0	0	0	20	0	0	0	0	0	0	39	0	0
		Bacteria_Cyanobacteria_Cyanobacteriia_Cyanobacteriales_Nostocaceae_Scytonema UTEX 2349_1803	0	0	0	0	0	0	0	0	0	0	0	0	0	0	0	0
		Bacteria_Firmicutes_Bacilli_Lactobacillales_Lactobacillaceae_Ligilactobacillus_1804	0	0	0	0	0	0	0	0	0	0	0	0	0	0	0	0
		Bacteria_Firmicutes_Negativicutes_Veillonellales-Selenomonadales_Veillonellaceae_Veillonella_1805	0	0	0	0	0	0	0	0	0	58	0	0	0	0	0	0
		Bacteria_Nitrospirota_Nitrospiria_Nitrospirales_Nitrospiraceae_Nitrospira_1806	0	0	0	0	0	0	0	22	8	0	0	0	0	5	0	0
		Bacteria_Proteobacteria_Gammaproteobacteria_Enterobacterales_Pasteurellaceae_Haemophilus_1807	0	0	0	0	0	0	0	0	81	0	0	0	0	0	0	0
		Bacteria_Acidobacteriota_Acidobacteriae_Acidobacteriales_NA_NA_1808	0	0	0	0	0	0	0	0	57	0	0	0	0	0	0	0
		Bacteria_Planctomycetota_Phycisphaerae_Tepidisphaerales_Tepidisphaeraceae_Tepidisphaera_1809	0	0	0	0	0	0	0	0	0	0	0	0	0	0	0	0
		Bacteria_Cyanobacteria_Cyanobacteriia_Cyanobacteriales_Chroococcidiopsaceae_Dapisostemonum CCIBt 3536_1810	0	0	0	0	0	0	0	0	0	0	0	0	0	0	0	0
		Bacteria_Acidobacteriota_Blastocatellia_Blastocatellales_Blastocatellaceae_Blastocatella_1811	0	0	0	0	0	0	0	0	0	0	0	0	0	81	0	0
		Bacteria_Firmicutes_Clostridia_Clostridiales_Clostridiaceae_Clostridium sensu stricto 9_1812	0	0	0	0	0	0	0	0	0	0	0	0	0	0	81	0
		Bacteria_Proteobacteria_Gammaproteobacteria_Xanthomonadales_Xanthomonadaceae_Pseudoxanthomonas_1813	0	0	0	0	0	0	0	0	0	0	81	0	0	0	0	0
		Bacteria_Acidobacteriota_Vicinamibacteria_Subgroup 17_NA_NA_1814	0	0	0	0	0	0	0	0	0	0	81	0	0	0	0	0
		Bacteria_Cyanobacteria_Cyanobacteriia_Cyanobacteriales_Nostocaceae_Nostoc PCC-7524_1815	0	0	0	0	0	0	0	0	0	0	0	0	0	0	0	0
		Bacteria_Actinobacteriota_Actinobacteria_Streptomycetales_Streptomycetaceae_Streptomyces_1816	0	0	0	0	0	0	0	0	0	0	0	0	0	0	0	0
		Bacteria_Proteobacteria_Gammaproteobacteria_Xanthomonadales_Xanthomonadaceae_Lysobacter_1817	0	0	0	0	0	0	0	0	0	0	0	0	0	0	0	0
		Bacteria_Actinobacteriota_MB-A2-108_NA_NA_NA_1818	0	0	0	0	0	0	0	0	0	0	0	0	0	0	0	0
		Bacteria_Proteobacteria_Alphaproteobacteria_Rhizobiales_Beijerinckiaceae_Psychroglaciecola_1819	0	0	0	0	0	0	0	0	63	0	0	0	0	0	0	0
		Bacteria_Firmicutes_Bacilli_Bacillales_Bacillaceae_Bacillus_1820	0	0	0	0	0	0	0	19	0	0	0	0	0	22	0	0
		Bacteria_Actinobacteriota_Actinobacteria_Propionibacteriales_Nocardioidaceae_Marmoricola_1821	0	0	0	0	0	0	0	0	0	0	0	0	0	0	24	0
		Bacteria_Proteobacteria_Alphaproteobacteria_Rhizobiales_Devosiaceae_Devosia_1822	0	0	0	0	0	0	0	0	0	14	0	0	0	0	51	0
		Bacteria_Firmicutes_Clostridia_Peptostreptococcales-Tissierellales_Family XI_Peptoniphilus_1823	0	0	0	0	0	0	0	31	0	0	0	0	0	0	0	0
		Bacteria_Proteobacteria_Alphaproteobacteria_Rickettsiales_Rickettsiaceae_NA_1824	0	0	0	0	0	0	0	0	0	43	0	0	0	0	0	0
		Bacteria_Planctomycetota_Planctomycetes_Isosphaerales_Isosphaeraceae_Tundrisphaera_1825	0	0	0	0	0	0	0	0	0	0	0	0	0	0	0	0
		Bacteria_Firmicutes_Bacilli_Bacillales_Bacillaceae_Bacillus_1826	0	0	0	0	0	0	0	0	0	0	0	0	0	0	0	0
		Bacteria_Proteobacteria_Alphaproteobacteria_Rhodobacterales_Rhodobacteraceae_Tropicimonas_1827	0	0	0	0	0	0	0	0	0	0	0	0	0	0	0	0
		Bacteria_Myxococcota_Myxococcia_Myxococcales_Myxococcaceae_NA_1828	0	0	0	0	0	0	0	0	0	0	0	0	0	0	0	0
		Bacteria_Gemmatimonadota_Gemmatimonadetes_Gemmatimonadales_Gemmatimonadaceae_Gemmatimonas_1829	0	0	0	0	0	0	0	0	0	0	11	0	0	0	0	0
		Bacteria_Actinobacteriota_Actinobacteria_Propionibacteriales_Nocardioidaceae_Marmoricola_1830	0	0	0	0	0	0	0	0	0	0	0	0	0	0	0	0
		Bacteria_Proteobacteria_Gammaproteobacteria_Pseudomonadales_Pseudomonadaceae_Pseudomonas_1831	0	0	0	0	0	0	0	0	0	0	0	0	0	0	0	0
		Bacteria_Actinobacteriota_Actinobacteria_Pseudonocardiales_Pseudonocardiaceae_NA_1832	0	0	0	0	0	0	0	0	0	0	0	0	0	0	0	0
		Bacteria_Planctomycetota_Phycisphaerae_Tepidisphaerales_WD2101 soil group_NA_1833	0	0	0	0	0	0	0	0	0	0	0	0	0	0	0	0
		Bacteria_Proteobacteria_Alphaproteobacteria_Rhizobiales_Xanthobacteraceae_Bradyrhizobium_1834	0	0	0	0	41	0	0	0	0	0	0	0	0	0	0	0
		Bacteria_Proteobacteria_Gammaproteobacteria_Enterobacterales_Erwiniaceae_Pantoea_1835	0	0	0	0	0	0	0	0	0	0	0	0	0	0	0	0
		Bacteria_Firmicutes_Bacilli_Bacillales_Bacillaceae_Fictibacillus_1836	0	0	0	0	0	0	0	0	0	0	0	0	0	0	0	0
		Bacteria_Firmicutes_Bacilli_Bacillales_NA_NA_1837	0	0	0	0	0	0	0	0	0	0	0	0	0	0	24	0
		Bacteria_Deinococcota_Deinococci_Deinococcales_Deinococcaceae_Deinococcus_1838	0	0	0	0	0	0	0	0	0	0	0	0	0	0	0	0
		Bacteria_Firmicutes_Desulfitobacteriia_Desulfitobacteriales_Heliobacteriaceae_NA_1839	0	0	79	0	0	0	0	0	0	0	0	0	0	0	0	0
		Bacteria_Actinobacteriota_Actinobacteria_Propionibacteriales_Nocardioidaceae_Nocardioides_1840	0	0	0	0	0	0	0	0	40	0	0	0	0	0	0	0
		Bacteria_Firmicutes_Clostridia_Lachnospirales_Lachnospiraceae_Oribacterium_1841	0	0	0	0	0	0	0	0	26	0	0	0	0	0	0	0
		Bacteria_Planctomycetota_Planctomycetes_Gemmatales_Gemmataceae_Gemmata_1842	0	0	0	0	0	0	0	0	0	0	0	0	0	0	0	0
		Bacteria_Actinobacteriota_Actinobacteria_Micrococcales_Intrasporangiaceae_Ornithinimicrobium_1843	19	0	0	0	0	0	0	0	0	0	0	0	0	0	0	0
		Bacteria_Cyanobacteria_Cyanobacteriia_Cyanobacteriales_Coleofasciculaceae_Microcoleus SAG 1449-1a_1844	0	0	0	0	0	0	0	0	0	0	0	0	0	0	0	0
		Bacteria_Proteobacteria_Gammaproteobacteria_Burkholderiales_Oxalobacteraceae_Massilia_1845	0	0	0	0	0	0	0	0	0	0	0	0	0	0	0	0
		Bacteria_Acidobacteriota_Acidobacteriae_Bryobacterales_Bryobacteraceae_Bryobacter_1846	0	0	0	0	0	0	0	0	0	0	0	0	0	0	37	0
		Bacteria_Chloroflexi_Chloroflexia_Kallotenuales_AKIW781_NA_1847	0	0	0	0	0	0	0	0	0	0	0	0	0	0	47	0
		Bacteria_Proteobacteria_Alphaproteobacteria_Rhizobiales_Beijerinckiaceae_Methylobacterium-Methylorubrum_1848	0	0	0	0	0	0	0	0	0	0	0	0	0	0	0	0
		Bacteria_Planctomycetota_Planctomycetes_Isosphaerales_Isosphaeraceae_Tundrisphaera_1849	0	0	0	0	0	0	0	0	0	0	0	0	0	0	0	0
		Bacteria_Firmicutes_Negativicutes_Veillonellales-Selenomonadales_Sporomusaceae_NA_1850	0	0	0	0	0	0	0	0	0	0	0	0	0	0	0	0
		Bacteria_Planctomycetota_Planctomycetes_Planctomycetales_NA_NA_1851	0	0	0	0	0	0	0	0	0	0	0	0	0	0	0	0
		Bacteria_Actinobacteriota_Acidimicrobiia_Microtrichales_Ilumatobacteraceae_NA_1852	0	0	0	0	0	0	0	0	0	0	0	0	0	0	0	0
		Bacteria_Proteobacteria_Alphaproteobacteria_Sphingomonadales_Sphingomonadaceae_Sphingomonas_1853	0	0	0	0	0	0	0	0	0	0	0	0	0	0	0	0
		Bacteria_Proteobacteria_Gammaproteobacteria_Acidithiobacillales_Acidithiobacillaceae_KCM-B-112_1854	0	0	0	0	0	0	0	0	0	0	0	0	0	0	0	0
		Bacteria_Bacteroidota_Bacteroidia_Sphingobacteriales_Sphingobacteriaceae_Sphingobacterium_1855	0	0	0	0	0	0	0	0	0	0	0	0	0	0	0	0
		Bacteria_Proteobacteria_Gammaproteobacteria_Burkholderiales_Comamonadaceae_Delftia_1856	0	0	0	0	0	0	0	0	0	0	0	0	0	0	0	0
		Bacteria_Proteobacteria_Alphaproteobacteria_Rhizobiales_Beijerinckiaceae_Methylobacterium-Methylorubrum_1857	0	0	0	0	0	0	0	0	0	0	0	0	0	0	0	0
		Bacteria_Proteobacteria_Alphaproteobacteria_Paracaedibacterales_Paracaedibacteraceae_Candidatus Paracaedibacter_1858	0	0	0	0	0	0	5	0	0	0	0	0	0	0	0	0
		Bacteria_Bacteroidota_Bacteroidia_Chitinophagales_Chitinophagaceae_Flavisolibacter_1859	0	0	0	0	0	0	12	0	0	0	0	0	0	0	0	0
		Bacteria_Bacteroidota_Bacteroidia_Flavobacteriales_Weeksellaceae_Chryseobacterium_1860	0	0	0	0	0	0	0	0	0	0	0	0	0	0	0	0
		Bacteria_Proteobacteria_Alphaproteobacteria_Acetobacterales_Acetobacteraceae_NA_1861	0	0	0	0	0	0	0	0	28	0	0	0	0	0	0	0
		Bacteria_Firmicutes_Clostridia_Peptostreptococcales-Tissierellales_Anaerovoracaceae_[Eubacterium] nodatum group_1862	0	0	0	0	26	0	0	0	0	18	0	0	0	8	0	0
		Bacteria_Actinobacteriota_Actinobacteria_Propionibacteriales_Nocardioidaceae_Nocardioides_1863	0	0	0	0	10	68	0	0	0	0	0	0	0	0	0	0
		Bacteria_Bacteroidota_Bacteroidia_Cytophagales_Hymenobacteraceae_Hymenobacter_1864	0	0	0	0	0	0	0	23	31	0	0	0	0	0	0	0
		Bacteria_Proteobacteria_Alphaproteobacteria_Sphingomonadales_Sphingomonadaceae_Novosphingobium_1865	0	0	0	0	0	0	0	0	0	0	51	0	0	0	0	0
		Bacteria_Firmicutes_Bacilli_Bacillales_Planococcaceae_Rummeliibacillus_1866	0	0	0	0	0	0	0	0	0	0	45	0	0	0	0	0
		Bacteria_Actinobacteriota_Actinobacteria_Actinomycetales_Actinomycetaceae_Actinomyces_1867	0	0	0	0	0	0	0	0	0	0	0	0	0	0	0	0
		Bacteria_Proteobacteria_Alphaproteobacteria_Rhodobacterales_Rhodobacteraceae_Rubellimicrobium_1868	0	0	0	0	0	0	0	0	0	0	0	0	0	19	0	0
		Bacteria_Proteobacteria_Gammaproteobacteria_Burkholderiales_SC-I-84_NA_1869	0	0	0	0	0	0	0	0	0	0	26	0	0	0	0	0
		Bacteria_Proteobacteria_Alphaproteobacteria_Acetobacterales_Acetobacteraceae_Acidiphilium_1870	0	0	0	0	0	0	0	0	0	0	0	0	0	0	78	0
		Bacteria_Proteobacteria_Alphaproteobacteria_Rhodobacterales_Rhodobacteraceae_Paracoccus_1871	0	0	0	0	0	0	0	0	0	0	0	0	0	0	0	0
		Bacteria_NA_NA_NA_NA_NA_1872	0	0	0	0	9	0	0	0	0	0	0	0	0	0	0	23
		Bacteria_Proteobacteria_Gammaproteobacteria_Burkholderiales_Comamonadaceae_Aquabacterium_1873	0	0	0	0	0	0	0	0	0	0	19	0	0	0	0	0
		Bacteria_Proteobacteria_Gammaproteobacteria_Pseudomonadales_Moraxellaceae_Acinetobacter_1874	0	0	0	0	0	0	0	0	13	0	0	0	0	0	0	0
		Bacteria_Bacteroidota_Bacteroidia_Flavobacteriales_Flavobacteriaceae_Flavobacterium_1875	0	0	0	0	0	0	0	0	0	0	0	0	0	0	0	0
		Bacteria_Actinobacteriota_Actinobacteria_Propionibacteriales_Nocardioidaceae_Nocardioides_1876	0	0	0	0	0	0	0	0	0	0	0	0	0	0	0	0
		Bacteria_Cyanobacteria_Cyanobacteriia_Cyanobacteriales_Coleofasciculaceae_Microcoleus SAG 1449-1a_1877	0	0	0	0	0	0	0	0	0	0	0	0	0	0	0	0
		Bacteria_Bacteroidota_Bacteroidia_Bacteroidales_Porphyromonadaceae_Porphyromonas_1878	0	0	0	0	0	0	0	0	0	0	0	0	0	0	0	0
		Bacteria_Firmicutes_Bacilli_Bacillales_Bacillaceae_Bacillus_1879	0	0	77	0	0	0	0	0	0	0	0	0	0	0	0	0
		Bacteria_Proteobacteria_Alphaproteobacteria_Rhizobiales_Beijerinckiaceae_1174-901-12_1880	0	0	48	0	0	0	0	0	0	0	0	0	0	0	0	0
		Bacteria_Patescibacteria_Saccharimonadia_Saccharimonadales_NA_NA_1881	0	0	6	10	0	0	0	0	34	0	0	0	0	6	0	0
		Bacteria_Actinobacteriota_Actinobacteria_Micrococcales_Micrococcaceae_Rothia_1882	0	0	0	0	0	0	0	0	0	32	0	0	0	0	0	0
		Bacteria_Acidobacteriota_Acidobacteriae_Acidobacteriales_Acidobacteriaceae (Subgroup 1)_Terriglobus_1883	0	0	0	0	0	36	41	0	0	0	0	0	0	0	0	0
		Bacteria_Actinobacteriota_Actinobacteria_Pseudonocardiales_Pseudonocardiaceae_Actinomycetospora_1884	0	0	0	0	0	0	18	0	0	0	0	0	0	0	0	0
		Bacteria_Proteobacteria_Gammaproteobacteria_Xanthomonadales_Xanthomonadaceae_Thermomonas_1885	0	0	0	0	0	0	0	0	0	0	0	0	0	0	0	0
		Bacteria_Firmicutes_Bacilli_Bacillales_Bacillaceae_Anaerobacillus_1886	0	0	0	0	77	0	0	0	0	0	0	0	0	0	0	0
		Bacteria_Proteobacteria_Gammaproteobacteria_Burkholderiales_Comamonadaceae_Aquabacterium_1887	0	0	0	0	77	0	0	0	0	0	0	0	0	0	0	0
		NA_NA_NA_NA_NA_NA_1888	0	0	0	0	19	0	0	0	0	0	27	0	4	0	0	0
		Bacteria_Proteobacteria_Gammaproteobacteria_Enterobacterales_Erwiniaceae_NA_1889	0	0	0	0	0	0	0	60	0	0	0	0	0	0	0	0
		Bacteria_Proteobacteria_Gammaproteobacteria_Burkholderiales_Neisseriaceae_Neisseria_1890	0	0	0	0	0	0	0	0	77	0	0	0	0	0	0	0
		Bacteria_Firmicutes_Clostridia_Oscillospirales_Ruminococcaceae_Subdoligranulum_1891	0	0	0	0	0	0	0	0	77	0	0	0	0	0	0	0
		Bacteria_Proteobacteria_Alphaproteobacteria_Acetobacterales_Acetobacteraceae_Craurococcus-Caldovatus_1892	0	0	0	0	0	0	0	0	0	63	0	0	0	9	0	0
		Bacteria_Bacteroidota_Bacteroidia_Flavobacteriales_Weeksellaceae_Chryseobacterium_1893	0	0	0	0	0	0	0	0	0	37	40	0	0	0	0	0
		Bacteria_Actinobacteriota_Actinobacteria_Pseudonocardiales_Pseudonocardiaceae_Saccharopolyspora_1894	0	0	0	0	0	0	0	0	0	9	0	0	0	0	0	0
		Bacteria_Proteobacteria_Gammaproteobacteria_Burkholderiales_Comamonadaceae_Xylophilus_1895	0	0	0	0	0	0	0	0	0	0	0	0	0	0	0	0
		Bacteria_Actinobacteriota_Actinobacteria_Corynebacteriales_Nocardiaceae_Williamsia_1896	0	0	0	0	0	0	0	0	0	0	0	0	0	0	0	0
		Bacteria_Proteobacteria_Gammaproteobacteria_Enterobacterales_Enterobacteriaceae_Escherichia-Shigella_1897	0	0	0	0	0	0	0	0	0	0	0	0	0	0	0	77
		Bacteria_Patescibacteria_Saccharimonadia_Saccharimonadales_NA_NA_1898	0	0	0	0	0	0	0	0	0	0	0	0	0	0	0	0
		Bacteria_Firmicutes_Negativicutes_Veillonellales-Selenomonadales_Selenomonadaceae_Megamonas_1899	77	0	0	0	0	0	0	0	0	0	0	0	0	0	0	0
		Bacteria_Proteobacteria_Gammaproteobacteria_Burkholderiales_Chromobacteriaceae_Aquitalea_1900	0	0	0	0	0	0	0	0	0	0	0	0	0	0	0	0
		Bacteria_Acidobacteriota_Acidobacteriae_Acidobacteriales_NA_NA_1901	0	0	0	0	0	77	0	0	0	0	0	0	0	0	0	0
		Bacteria_Verrucomicrobiota_Verrucomicrobiae_Verrucomicrobiales_Rubritaleaceae_Luteolibacter_1902	0	0	0	0	0	0	0	0	0	0	0	0	0	0	0	0
		Bacteria_Proteobacteria_Gammaproteobacteria_Enterobacterales_Enterobacteriaceae_NA_1903	0	0	0	0	0	0	0	0	0	0	0	0	0	0	0	0
		Bacteria_Proteobacteria_Gammaproteobacteria_Burkholderiales_Comamonadaceae_NA_1904	0	0	0	0	0	0	0	0	0	56	0	0	0	0	0	0
		Bacteria_Myxococcota_Myxococcia_Myxococcales_Myxococcaceae_NA_1905	0	0	0	0	0	0	0	0	0	0	0	0	0	0	0	0
		Bacteria_Bacteroidota_Bacteroidia_Cytophagales_Spirosomaceae_Spirosoma_1906	0	0	0	0	0	0	0	0	0	0	0	0	0	0	0	0
		Bacteria_Bacteroidota_Bacteroidia_Sphingobacteriales_Sphingobacteriaceae_Mucilaginibacter_1907	0	0	0	0	0	0	0	0	0	0	0	0	0	0	0	0
		Bacteria_Actinobacteriota_Actinobacteria_Corynebacteriales_Corynebacteriaceae_Corynebacterium_1908	0	0	0	0	0	0	0	0	0	0	0	0	0	0	0	0
		Bacteria_Proteobacteria_Alphaproteobacteria_Caulobacterales_Caulobacteraceae_Brevundimonas_1909	0	0	0	0	0	0	0	0	0	0	0	0	0	0	0	0
		Bacteria_Proteobacteria_Gammaproteobacteria_Burkholderiales_Oxalobacteraceae_Massilia_1910	0	0	0	0	0	69	0	0	0	0	0	0	0	0	0	0
		Bacteria_Proteobacteria_Alphaproteobacteria_Sphingomonadales_Sphingomonadaceae_Qipengyuania_1911	21	0	0	0	0	0	0	0	0	0	19	0	0	0	0	0
		Bacteria_WPS-2_NA_NA_NA_NA_1912	0	0	0	0	0	0	0	0	0	0	0	0	0	0	0	45
		Bacteria_Bacteroidota_Bacteroidia_Cytophagales_Hymenobacteraceae_Hymenobacter_1913	0	0	0	0	0	0	0	0	0	0	0	0	0	0	0	0
		Bacteria_Patescibacteria_Saccharimonadia_Saccharimonadales_NA_NA_1914	6	0	0	0	0	0	22	0	0	0	0	0	0	0	0	0
		Bacteria_Proteobacteria_Alphaproteobacteria_Sphingomonadales_Sphingomonadaceae_Sphingobium_1915	0	0	0	0	26	0	0	0	0	0	0	0	0	24	0	0
		Bacteria_Patescibacteria_Saccharimonadia_Saccharimonadales_LWQ8_NA_1916	0	0	0	0	0	0	0	0	76	0	0	0	0	0	0	0
		Bacteria_Acidobacteriota_Vicinamibacteria_Subgroup 17_NA_NA_1917	0	0	0	0	0	0	0	0	0	0	0	0	0	0	0	0
		Bacteria_Firmicutes_Clostridia_Lachnospirales_Lachnospiraceae_Lachnospiraceae NK3A20 group_1918	32	0	0	0	0	0	0	0	0	0	0	0	0	0	0	0
		Bacteria_Bacteroidota_Bacteroidia_Sphingobacteriales_Sphingobacteriaceae_Mucilaginibacter_1919	0	0	0	0	0	0	0	0	0	0	0	0	0	0	0	0
		Bacteria_Firmicutes_Clostridia_Oscillospirales_Hungateiclostridiaceae_UCG-012_1920	0	0	0	0	0	0	0	0	0	0	0	0	0	0	0	0
		Bacteria_Proteobacteria_Alphaproteobacteria_Sphingomonadales_Sphingomonadaceae_Sphingomonas_1921	0	0	0	0	0	0	0	0	0	0	0	0	0	0	0	0
		Bacteria_Planctomycetota_Planctomycetes_Planctomycetales_Rubinisphaeraceae_SH-PL14_1922	0	0	0	0	0	0	0	0	0	0	0	0	0	0	0	0
		Bacteria_Acidobacteriota_Vicinamibacteria_Vicinamibacterales_Vicinamibacteraceae_NA_1923	0	0	0	0	0	0	0	0	0	0	0	0	0	0	0	0
		Bacteria_Firmicutes_Clostridia_Oscillospirales_Hungateiclostridiaceae_NA_1924	0	0	0	0	0	0	0	0	0	0	0	0	0	0	0	0
		Bacteria_Actinobacteriota_Actinobacteria_Micrococcales_Microbacteriaceae_Microbacterium_1925	0	0	0	0	0	0	0	0	0	0	0	0	0	0	0	0
		Bacteria_Actinobacteriota_Actinobacteria_Micrococcales_Dermacoccaceae_Kytococcus_1926	0	0	0	0	0	0	0	0	0	0	0	0	0	0	0	0
		Bacteria_Proteobacteria_Alphaproteobacteria_Rhizobiales_Rhizobiaceae_NA_1927	0	0	0	0	0	0	0	0	0	0	0	0	0	0	0	0
		Bacteria_Proteobacteria_Gammaproteobacteria_Pseudomonadales_Pseudomonadaceae_Pseudomonas_1928	0	0	0	0	0	0	0	0	0	0	0	0	0	0	0	0
		Bacteria_Firmicutes_Negativicutes_Veillonellales-Selenomonadales_Selenomonadaceae_Selenomonas_1929	0	0	17	0	0	0	0	0	0	0	0	0	0	0	0	0
		Bacteria_Actinobacteriota_Actinobacteria_Propionibacteriales_Propionibacteriaceae_Propioniciclava_1930	0	0	0	0	0	0	0	0	12	0	32	0	0	0	0	0
		Bacteria_Proteobacteria_Gammaproteobacteria_Xanthomonadales_Xanthomonadaceae_Lysobacter_1931	0	0	0	0	0	0	0	0	0	0	0	0	0	0	0	0
		Bacteria_Proteobacteria_Gammaproteobacteria_Enterobacterales_Pasteurellaceae_Aggregatibacter_1932	0	0	0	0	0	0	0	0	0	0	0	0	0	0	0	0
		Bacteria_Myxococcota_Myxococcia_Myxococcales_Myxococcaceae_P3OB-42_1933	0	0	0	0	0	0	0	0	0	0	0	0	0	0	0	0
		Bacteria_Cyanobacteria_Cyanobacteriia_Oxyphotobacteria Incertae Sedis_Unknown Family_Leptolyngbya EcFYyyy-00_1934	0	0	0	0	75	0	0	0	0	0	0	0	0	0	0	0
		Bacteria_Firmicutes_Clostridia_Christensenellales_Christensenellaceae_Christensenellaceae R-7 group_1935	0	0	0	0	0	0	0	0	75	0	0	0	0	0	0	0
		Bacteria_Firmicutes_Bacilli_Erysipelotrichales_Erysipelotrichaceae_Turicibacter_1936	0	0	0	0	0	0	0	0	64	0	11	0	0	0	0	0
		NA_NA_NA_NA_NA_NA_1937	0	0	0	0	0	0	0	0	0	0	0	0	0	0	0	0
		Bacteria_Proteobacteria_Gammaproteobacteria_Burkholderiales_Comamonadaceae_Azohydromonas_1938	0	0	0	0	0	0	0	0	0	0	0	0	0	0	0	0
		Bacteria_Bacteroidota_Bacteroidia_Cytophagales_Hymenobacteraceae_Hymenobacter_1939	0	0	0	0	0	0	0	0	0	0	0	0	0	0	0	0
		Bacteria_Acidobacteriota_Acidobacteriae_Bryobacterales_Bryobacteraceae_Bryobacter_1940	0	0	0	0	0	0	0	0	0	0	0	0	0	0	0	0
		Bacteria_Proteobacteria_Alphaproteobacteria_Acetobacterales_Acetobacteraceae_Roseomonas_1941	0	0	0	0	0	0	0	0	0	0	0	0	0	0	0	0
		Bacteria_Proteobacteria_Alphaproteobacteria_Reyranellales_Reyranellaceae_Reyranella_1942	0	0	0	0	0	0	0	0	0	0	0	0	0	0	75	0
		Bacteria_Proteobacteria_Alphaproteobacteria_Sphingomonadales_Sphingomonadaceae_Sphingomonas_1943	32	0	0	0	0	0	0	0	0	0	43	0	0	0	0	0
		Bacteria_Myxococcota_Myxococcia_Myxococcales_Myxococcaceae_Archangium_1944	36	0	0	0	0	0	0	0	0	0	0	0	0	0	0	0
		Bacteria_Proteobacteria_Gammaproteobacteria_Burkholderiales_Oxalobacteraceae_Noviherbaspirillum_1945	0	0	0	0	0	0	0	0	0	0	0	0	0	0	0	0
		Bacteria_Actinobacteriota_Actinobacteria_Corynebacteriales_Corynebacteriaceae_Corynebacterium_1946	0	0	0	0	0	35	0	0	0	0	0	0	0	0	0	0
		Bacteria_Proteobacteria_Gammaproteobacteria_Burkholderiales_SC-I-84_NA_1947	0	0	0	0	0	0	0	0	0	0	0	0	0	0	0	0
		Bacteria_Proteobacteria_Alphaproteobacteria_Rhizobiales_Methylopilaceae_NA_1948	0	0	0	0	0	0	0	0	0	0	0	0	0	0	0	0
		Bacteria_Firmicutes_Bacilli_Lactobacillales_Carnobacteriaceae_Desemzia_1949	0	0	0	0	0	0	0	0	0	0	0	0	0	0	0	0
		Bacteria_Proteobacteria_Gammaproteobacteria_Enterobacterales_Enterobacteriaceae_NA_1950	32	0	0	0	0	0	0	0	0	0	0	0	0	0	0	0
		Bacteria_Firmicutes_Bacilli_Lactobacillales_Lactobacillaceae_Lactobacillus_1951	0	0	0	0	0	0	0	0	0	0	0	0	0	0	0	0
		Bacteria_Proteobacteria_Gammaproteobacteria_Burkholderiales_SC-I-84_NA_1952	0	0	0	0	0	0	0	0	0	0	0	0	0	0	0	0
		Bacteria_Proteobacteria_Alphaproteobacteria_Acetobacterales_Acetobacteraceae_NA_1953	0	0	0	0	0	0	0	0	0	0	0	0	0	0	0	0
		Bacteria_Proteobacteria_Alphaproteobacteria_Sphingomonadales_Sphingomonadaceae_Novosphingobium_1954	13	0	0	0	0	0	0	0	0	0	0	0	0	0	0	0
		Bacteria_Proteobacteria_Alphaproteobacteria_Rhodobacterales_Rhodobacteraceae_Paracoccus_1955	0	0	0	0	0	0	0	0	0	0	0	0	0	0	0	0
		Bacteria_Myxococcota_Polyangia_Polyangiales_Sandaracinaceae_NA_1956	0	0	0	0	0	0	0	0	0	0	0	0	0	0	63	0
		Bacteria_Firmicutes_Bacilli_Bacillales_Bacillaceae_NA_1957	0	0	0	0	58	0	0	0	0	0	0	0	0	0	0	0
		Bacteria_Proteobacteria_Gammaproteobacteria_Burkholderiales_Oxalobacteraceae_Massilia_1958	6	0	0	0	30	0	0	0	0	0	35	0	0	2	0	0
		Bacteria_Acidobacteriota_Acidobacteriae_Acidobacteriales_Acidobacteriaceae (Subgroup 1)_Terriglobus_1959	0	0	0	0	7	0	0	0	0	0	0	0	0	0	37	0
		Bacteria_Actinobacteriota_Thermoleophilia_Gaiellales_NA_NA_1960	0	0	0	0	0	20	0	0	0	39	0	0	0	0	0	0
		Bacteria_Firmicutes_Bacilli_Bacillales_Bacillaceae_NA_1961	26	0	0	0	0	0	0	0	0	6	0	0	0	0	0	0
		Bacteria_Proteobacteria_Gammaproteobacteria_Burkholderiales_Comamonadaceae_Pseudorhodoferax_1962	0	0	0	0	0	0	0	0	0	0	0	0	0	0	0	0
		Bacteria_Bacteroidota_Bacteroidia_Cytophagales_Hymenobacteraceae_Hymenobacter_1963	0	0	0	0	0	0	0	0	0	0	0	0	0	0	0	0
		Bacteria_Planctomycetota_Planctomycetes_Gemmatales_Gemmataceae_Gemmata_1964	0	0	0	0	0	0	0	0	0	0	0	0	0	0	0	0
		Bacteria_Proteobacteria_Alphaproteobacteria_Rhizobiales_Kaistiaceae_Kaistia_1965	0	0	0	0	0	0	0	0	0	0	0	0	0	0	0	50
		Bacteria_Firmicutes_Bacilli_Paenibacillales_Paenibacillaceae_Paenibacillus_1966	0	0	0	0	0	0	0	0	0	0	0	0	0	0	0	0
		Bacteria_Proteobacteria_Alphaproteobacteria_Rhizobiales_Rhizobiales Incertae Sedis_Alsobacter_1967	0	0	0	0	0	0	0	0	0	0	0	0	0	0	0	0
		Bacteria_Proteobacteria_Gammaproteobacteria_Burkholderiales_Oxalobacteraceae_Massilia_1968	0	0	0	0	0	0	0	0	0	0	0	0	0	0	0	0
		Bacteria_Proteobacteria_Alphaproteobacteria_Reyranellales_Reyranellaceae_Reyranella_1969	0	0	0	0	0	0	0	0	0	0	0	0	0	0	0	0
		Bacteria_Proteobacteria_Gammaproteobacteria_Steroidobacterales_Steroidobacteraceae_Steroidobacter_1970	0	0	0	0	0	0	0	0	27	0	0	0	0	0	0	0
		Bacteria_Proteobacteria_Gammaproteobacteria_Burkholderiales_Oxalobacteraceae_Noviherbaspirillum_1971	0	0	0	0	0	0	0	0	0	20	0	0	0	0	0	0
		Bacteria_Proteobacteria_Gammaproteobacteria_Xanthomonadales_Xanthomonadaceae_Lysobacter_1972	0	7	0	0	0	0	0	0	0	0	0	0	0	0	0	0
		Bacteria_Planctomycetota_Phycisphaerae_Tepidisphaerales_WD2101 soil group_NA_1973	31	0	0	0	0	0	0	0	0	0	0	0	0	0	0	0
		Bacteria_Actinobacteriota_Actinobacteria_Propionibacteriales_Nocardioidaceae_Nocardioides_1974	0	0	0	0	0	0	0	0	0	0	0	0	0	9	0	36
		Bacteria_Actinobacteriota_Actinobacteria_Pseudonocardiales_Pseudonocardiaceae_Saccharopolyspora_1975	0	0	0	0	0	0	0	0	0	0	21	0	0	0	0	0
		Bacteria_Myxococcota_Myxococcia_Myxococcales_Myxococcaceae_NA_1976	0	0	60	0	0	0	0	0	0	0	0	0	0	0	0	0
		Bacteria_Actinobacteriota_Actinobacteria_Propionibacteriales_Nocardioidaceae_Nocardioides_1977	0	0	0	0	0	0	0	0	0	0	0	0	0	0	19	0
		Bacteria_NA_NA_NA_NA_NA_1978	0	0	0	0	0	0	0	4	0	0	0	0	0	24	0	0
		Bacteria_Actinobacteriota_Actinobacteria_Propionibacteriales_Propionibacteriaceae_Propioniciclava_1979	0	0	0	0	24	12	0	0	0	0	0	0	0	0	0	0
		Bacteria_Bacteroidota_Bacteroidia_Cytophagales_Hymenobacteraceae_Hymenobacter_1980	0	0	0	0	0	0	0	0	0	0	0	0	0	0	0	0
		Bacteria_Actinobacteriota_Actinobacteria_Micrococcales_Micrococcaceae_Sinomonas_1981	0	0	0	0	0	43	0	0	0	0	0	0	0	0	0	0
		Bacteria_Deinococcota_Deinococci_Deinococcales_Deinococcaceae_Deinococcus_1982	0	0	21	0	0	0	9	0	0	0	0	0	0	0	0	0
		Bacteria_Proteobacteria_Alphaproteobacteria_Rhizobiales_Xanthobacteraceae_Bradyrhizobium_1983	0	0	0	0	0	0	0	23	28	0	0	0	0	0	0	0
		Bacteria_Proteobacteria_Alphaproteobacteria_NA_NA_NA_1984	0	0	0	0	0	0	6	0	0	0	0	0	0	6	61	0
		Bacteria_Cyanobacteria_Cyanobacteriia_Cyanobacteriales_Nostocaceae_Nostoc PCC-7524_1985	0	0	0	0	0	0	0	0	0	0	0	0	0	0	0	0
		Bacteria_Actinobacteriota_Actinobacteria_Corynebacteriales_Nocardiaceae_Gordonia_1986	0	0	0	0	0	0	0	0	0	73	0	0	0	0	0	0
		Bacteria_Actinobacteriota_Actinobacteria_Pseudonocardiales_Pseudonocardiaceae_NA_1987	0	0	0	0	0	0	0	0	0	64	0	0	0	0	0	0
		Bacteria_Proteobacteria_Gammaproteobacteria_Burkholderiales_Burkholderiaceae_Limnobacter_1988	0	0	0	0	0	0	0	0	0	63	0	0	0	0	0	0
		Bacteria_Proteobacteria_Gammaproteobacteria_Burkholderiales_Oxalobacteraceae_Noviherbaspirillum_1989	0	0	0	0	0	0	0	0	0	51	0	0	0	0	0	0
		Bacteria_Actinobacteriota_Actinobacteria_Micromonosporales_Micromonosporaceae_Actinoplanes_1990	0	0	0	0	0	0	0	0	0	0	0	0	0	0	0	0
		Bacteria_Proteobacteria_Gammaproteobacteria_Burkholderiales_Oxalobacteraceae_Massilia_1991	0	0	0	0	0	0	0	0	0	0	0	0	0	0	0	0
		Bacteria_Proteobacteria_Gammaproteobacteria_Pseudomonadales_Pseudomonadaceae_Pseudomonas_1992	0	0	0	0	0	0	0	0	0	0	0	0	0	0	0	0
		Bacteria_Proteobacteria_Alphaproteobacteria_Rhizobiales_Rhizobiaceae_Aureimonas_1993	0	0	0	0	0	0	0	0	0	0	0	0	0	0	73	0
		Bacteria_Actinobacteriota_Actinobacteria_Pseudonocardiales_Pseudonocardiaceae_Pseudonocardia_1994	0	0	0	0	0	0	0	0	0	0	0	0	0	0	0	73
		Bacteria_Proteobacteria_Gammaproteobacteria_Xanthomonadales_Xanthomonadaceae_Luteimonas_1995	0	0	0	0	0	0	0	0	0	0	0	0	0	0	0	0
		Bacteria_Planctomycetota_Planctomycetes_Isosphaerales_Isosphaeraceae_Tundrisphaera_1996	0	0	0	0	0	0	0	0	0	0	0	0	0	0	0	0
		Bacteria_Planctomycetota_Planctomycetes_Isosphaerales_Isosphaeraceae_Tundrisphaera_1997	73	0	0	0	0	0	0	0	0	0	0	0	0	0	0	0
		Bacteria_Firmicutes_Clostridia_Peptostreptococcales-Tissierellales_Peptostreptococcaceae_Terrisporobacter_1998	0	0	0	0	0	0	0	0	0	0	0	0	0	0	0	0
		Bacteria_Actinobacteriota_Actinobacteria_Kineosporiales_Kineosporiaceae_Quadrisphaera_1999	0	0	0	0	0	0	0	0	0	0	0	0	0	0	0	0
[truncated: 13,827 more rows]

## Sheet: Normalized exp_genes_Fig 6
	XA21	Controls/Untreated	R1	R2	R3	AVE	SE		FLS2	Controls/Untreated	R1	R2	R3	AVE	SE		MAPK6	Controls/Untreated	R1	R2	R3	AVE	SE		WRKY53	Controls/Untreated	R1	R2	R3	AVE	SE		WRKY13	Controls/Untreated	R1	R2	R3	AVE	SE		SNAC1	Controls/Untreated	R1	R2	R3	AVE	SE		OsPAL4
R1,R2,R3 = biological replicates		Initial	0.000269873	0.00266826	0.00529564	0.00274459	0.00145131			Initial	0.00352187	0.0133534	0.00259894	0.0064914	0.00344132			Initial	0.0753117	0.166913	0.0960257	0.11275	0.0277336			Initial	0.00666667	0.0155787	0.033165	0.0184701	0.00778484			Initial	0.101932	0.0264505	0.0603516	0.0629114	0.0218272			Initial	0.0801849	0.0760841	0.171609	0.109293	0.0311807
		48 hpi	0.000738468	0.00660055	0.00367524	0.00367142	0.00169224			48 hpi	0.00403156	0.00813285	0.00689661	0.00635367	0.00121466			48 hpi	0.064025	0.160312	0.175821	0.133386	0.0349682			48 hpi	0	0.0126949	0.0632375	0.0253108	0.0193142			48 hpi	0.131858	0.139824	0.0677658	0.113149	0.022808			48 hpi	0.071196	0.0322907	0.365811	0.156433	0.10529
		Before spraying	0.000287849	0.00644534	0.000181409	0.00230487	0.00207047			Before spraying	0.000583395	0.00203594	0.0041761	0.00226515	0.00104344			Before spraying	0.112248	0.409813	0.376976	0.299679	0.0941937			Before spraying	0	0.0333762	0.092072	0.0418161	0.0269118			Before spraying	0.197487	0.54035	0.182311	0.306716	0.116899			Before spraying	3.02107	0.0714796	5.24375	2.77877	1.49801
		After spraying	0.000935996	0.00491745	0.000474955	0.00210947	0.00141028			After spraying	0.00202206	0.00257061	0.00324315	0.00261194	0.000353105			After spraying	0.0791888	0.147649	0.152656	0.126498	0.0236986			After spraying	0.01	0.0208212	0.0534188	0.02808	0.0130488			After spraying	0.241796	0.362177	0.116072	0.240015	0.07105			After spraying	0.112544	0.0923171	0.364851	0.189904	0.087668
		Broth only								Broth only								Broth only								Broth only								Broth only								Broth only	R1	R2	R3	AVE
		Initial	0.000269873	0.00266826	0.00529564	0.00274459	0.00145131			Initial	0.00352187	0.0133534	0.00259894	0.0064914	0.00344132			Initial	0.0753117	0.166913	0.0960257	0.11275	0.0277336			Initial	0.00666667	0.0155787	0.033165	0.0184701	0.00778484			Initial	0.101932	0.0264505	0.0603516	0.0629114	0.0218272			Initial	0.0801849	0.0760841	0.171609	0.109293	0.0311807
		48 hpi	0.000166605	0.00756641	0.00427193	0.00400165	0.00214041			48 hpi	0.00165602	0.0108851	0.0230127	0.0118513	0.00618405			48 hpi	0.0879355	0.164468	0.148244	0.133549	0.0232827			48 hpi	0.0166667	0.0146463	0.0499601	0.027091	0.0114494			48 hpi	0.250918	0.0422264	0.103153	0.132099	0.0619583			48 hpi	0.0902817	0.752252	0.176305	0.339613	0.207808
		Before spraying	0.000132837	0.00335044	9.8751e-05	0.00119401	0.00107826			Before spraying	0.00147838	0.00131234	0.00268636	0.00182569	0.000432995			Before spraying	0.0327338	0.162366	0.166389	0.120496	0.0438967			Before spraying	0.01	0.00620873	0.0189459	0.0117182	0.00377594			Before spraying	0.31616	0.0396269	0.0996687	0.151819	0.0839789			Before spraying	0.0715903	0.180722	0.186239	0.146184	0.0373307
		After spraying	0.00639107	0.0349336	0.000397209	0.0139073	0.0106546			After spraying	0.00076198	0.00216264	0.00467386	0.00253283	0.00114433			After spraying	0.131898	0.197342	0.188787	0.172676	0.020538			After spraying	0.0166667	0.0317622	0.0813056	0.0432448	0.019523			After spraying	0.346537	0.106308	0.276088	0.242978	0.071297			After spraying	0.0372907	0.0322513	0.324076	0.131206	0.0964461
		Own								Own								Own								Own								Own								Own	R1	R2	R3	AVE
		Initial	0.000269873	0.00266826	0.00529564	0.00274459	0.00145131			Initial	0.00352187	0.0133534	0.00259894	0.0064914	0.00344132			Initial	0.0753117	0.166913	0.0960257	0.11275	0.0277336			Initial	0.00666667	0.0155787	0.033165	0.0184701	0.00778484			Initial	0.101932	0.0264505	0.0603516	0.0629114	0.0218272			Initial	0.0801849	0.0760841	0.171609	0.109293	0.0311807
		48 hpi	0.000581556	0.00405509	0.00632795	0.00365487	0.00167087			48 hpi	0.00191816	0.0313612	0.00695427	0.0134112	0.00909197			48 hpi	0.082928	0.217639	0.164389	0.154985	0.039171			48 hpi	0.02	0.0300792	0.0566388	0.0355726	0.0109275			48 hpi	0.285314	0.0387093	0.0800498	0.134691	0.0762512			48 hpi	0.138535	0.52184	0.332805	0.33106	0.110654
		Before spraying	0.000119039	0.0101994	0.000231337	0.00351659	0.00334155			Before spraying	0.000103946	0.00165411	0.00705649	0.00293818	0.00210722			Before spraying	0.135936	0.212619	0.23	0.192852	0.0288967			Before spraying	0.01	0.0128249	0.0776259	0.0334836	0.0220862			Before spraying	0.763816	0.0724396	0.157524	0.33126	0.217668			Before spraying	0.0913615	0.23306	0.466775	0.263732	0.109452
		After spraying	0.000272467	0.0458343	0.000621419	0.0155761	0.0151295			After spraying	0.000326962	0.00220359	0.0210108	0.00784712	0.0066041			After spraying	0.137354	0.224579	0.181059	0.180997	0.0251795			After spraying	0.0233333	0.0290247	0.107142	0.0531668	0.0270377			After spraying	0.355005	0.122271	0.27671	0.251328	0.0683726			After spraying	0.0613494	0.148385	0.181021	0.130252	0.035716
		Other								Other								Other								Other								Other								Other	R1	R2	R3	AVE
		Initial	0.000269873	0.00266826	0.00529564	0.00274459	0.00145131			Initial	0.00352187	0.0133534	0.00259894	0.0064914	0.00344132			Initial	0.0753117	0.166913	0.0960257	0.11275	0.0277336			Initial	0.00666667	0.0155787	0.033165	0.0184701	0.00778484			Initial	0.101932	0.0264505	0.0603516	0.0629114	0.0218272			Initial	0.0801849	0.0760841	0.171609	0.109293	0.0311807
		48 hpi	0.000245657	0.0054067	0.00888259	0.00484498	0.00250904			48 hpi	0.000823404	0.016602	0.01052	0.00931513	0.00459455			48 hpi	0.0902515	0.172853	0.145571	0.136225	0.0242986			48 hpi	0.0133333	0.0173062	0.0562019	0.0289472	0.0136755			48 hpi	0.165207	0.0347475	0.094176	0.0980435	0.03771			48 hpi	0.104638	0.556633	0.125096	0.262122	0.147374
		Before spraying	0.000150167	0.0235387	0.000145558	0.00794479	0.00779693			Before spraying	0.000357238	0.00104424	0.00221934	0.00120694	0.000543662			Before spraying	0.100443	0.135391	0.136662	0.124165	0.0118669			Before spraying	0.01	0.00591149	0.0186537	0.0115217	0.00375623			Before spraying	0.295338	0.0403935	0.101651	0.145794	0.0768346			Before spraying	0.0689425	0.330075	0.187095	0.195371	0.0754961
		After spraying	0.00411666	0.00397004	0.000764198	0.0029503	0.00109387			After spraying	0.00398532	0.00214341	0.00699642	0.00437505	0.00141443			After spraying	0.00174242	0.139707	0.193094	0.111515	0.0570087			After spraying	0.03	0.041002	0.134554	0.0685185	0.0331699			After spraying	1.75231	0.141558	0.213249	0.702371	0.525376			After spraying	0.0288665	0.100151	0.134155	0.0877243	0.0310229
[truncated: 27 more columns]

## Sheet: IAA_Strains_Fig 7
Standard curve of IAA	Concentration (ppm)	OD						strains	substrates	OD		strains	substrates	Concentration(ug/mL)
	1	0.006						11585	Methanol+succinate	0.206		11585	Methanol+succinate	13.3
	5	0.056				3 biological replicates/strain		11585	Methanol+succinate	0.254		11585	Methanol+succinate	15.7
	10	0.167						11585	Methanol+succinate	0.242		11585	Methanol+succinate	15.1
	15	0.24						CK (Own)	Methanol+succinate	0.164		CK (Own)	Methanol+succinate	11.2
	20	0.359						CK (Own)	Methanol+succinate	0.179		CK (Own)	Methanol+succinate	11.95
	25	0.48						CK (Own)	Methanol+succinate	0.183		CK (Own)	Methanol+succinate	12.15
	30	0.601						PM (Own)	Methanol+succinate	0.089		PM (Own)	Methanol+succinate	7.45
	35	0.746						PM (Own)	Methanol+succinate	0.103		PM (Own)	Methanol+succinate	8.15
	40	0.831						PM (Own)	Methanol+succinate	0.091		PM (Own)	Methanol+succinate	7.55
	45	0.981						PN (Own)	Methanol+succinate	0.321		PN (Own)	Methanol+succinate	19.05
	50	1.038						PN (Own)	Methanol+succinate	0.338		PN (Own)	Methanol+succinate	19.9
								PN (Own)	Methanol+succinate	0.318		PN (Own)	Methanol+succinate	18.9
								DK (other)	Methanol+succinate	0.088		DK (other)	Methanol+succinate	7.4
								DK (other)	Methanol+succinate	0.101		DK (other)	Methanol+succinate	8.05
								DK (other)	Methanol+succinate	0.094		DK (other)	Methanol+succinate	7.7
								11585	Methanol	0.027		11585	Methanol	4.35
								11585	Methanol	0.029		11585	Methanol	4.45
								11585	Methanol	0.026		11585	Methanol	4.3
								CK (Own)	Methanol	0.056		CK (Own)	Methanol	5.8
								CK (Own)	Methanol	0.057		CK (Own)	Methanol	5.85
								CK (Own)	Methanol	0.059		CK (Own)	Methanol	5.95
								PM (Own)	Methanol	0.034		PM (Own)	Methanol	4.7
								PM (Own)	Methanol	0.027		PM (Own)	Methanol	4.35
								PM (Own)	Methanol	0.026		PM (Own)	Methanol	4.3
								PN (Own)	Methanol	0.062		PN (Own)	Methanol	6.1
								PN (Own)	Methanol	0.067		PN (Own)	Methanol	6.35
								PN (Own)	Methanol	0.065		PN (Own)	Methanol	6.25
								DK (other)	Methanol	0.017		DK (other)	Methanol	3.85
								DK (other)	Methanol	0.017		DK (other)	Methanol	3.85
								DK (other)	Methanol	0.02		DK (other)	Methanol	4
								11585	succinate	0.088		11585	succinate	7.4
								11585	succinate	0.103		11585	succinate	8.15
								11585	succinate	0.092		11585	succinate	7.6
								CK (Own)	succinate	0.103		CK (Own)	succinate	8.15
								CK (Own)	succinate	0.098		CK (Own)	succinate	7.9
								CK (Own)	succinate	0.1		CK (Own)	succinate	8
								PM (Own)	succinate	0.086		PM (Own)	succinate	7.3
								PM (Own)	succinate	0.1		PM (Own)	succinate	8
								PM (Own)	succinate	0.098		PM (Own)	succinate	7.9
								PN (Own)	succinate	0.086		PN (Own)	succinate	7.3
								PN (Own)	succinate	0.095		PN (Own)	succinate	7.75
								PN (Own)	succinate	0.088		PN (Own)	succinate	7.4
								DK (other)	succinate	0.094		DK (other)	succinate	7.7
								DK (other)	succinate	0.108		DK (other)	succinate	8.4
								DK (other)	succinate	0.102		DK (other)	succinate	8.1

## Sheet: Microbiome_Fig S7
	Fig S7A				PHOUREN-MUBI							Fig S7A											Fig S7B					PHOU-NGANG
		Taxa	Untreated-R1	Untreated-R2	Untreated-R3	Broth control-R1	Broth control-R2	own-R1	own-R2	other-R1	other-R2			Untreated-R1	Untreated-R2	Untreated-R3	Broth control-R1	Broth control-R2	own-R1	own-R2	other-R1	other-R2		Taxa	Untreated-R1	Untreated-R2	Untreated-R3	Broth control-R1	Broth control-R2	Broth control-R3	Own-R1	Own-R2	Own-R3	Own-R4	Other-R1	Other-R2				Untreated-R1	Untreated-R2	Untreated-R3	Broth control-R1	Broth control-R2	Broth control-R3	Own-R1	Own-R2	Own-R3	Own-R4
R1, R2 and R3 are biological replicates		Bacteria_Proteobacteria_Gammaproteobacteria_Enterobacterales_Erwiniaceae_Pantoea_1	500	600	25927	605	687	844	3588	32705	601		Total patho	5916	5235	2374	5930	4090	8704	4149	3701	2526		Bacteria_Proteobacteria_Gammaproteobacteria_Enterobacterales_Erwiniaceae_Pantoea_1	2551	950	588	9008	10871	2023	396	23874	4659	2665	1151	379			Total patho	5166	2740	17547	7604	4071	4952	5867	3170	4718	1945
each cell gives the number of reads for each taxon		Bacteria_Proteobacteria_Alphaproteobacteria_Rhizobiales_Beijerinckiaceae_Methylobacterium-Methylorubrum_2	8581	19439	3251	6254	17038	14663	8525	8397	12713		Total Methylo	20720	29483	7807	13239	28871	35489	20400	19611	25113		Bacteria_Proteobacteria_Alphaproteobacteria_Rhizobiales_Beijerinckiaceae_Methylobacterium-Methylorubrum_2	19329	9245	8942	12966	17983	5667	9122	4196	23210	14844	4862	3148			Total Methylo	32416	18215	22359	27997	31488	13737	24806	7959	43485	28884
		Bacteria_Proteobacteria_Gammaproteobacteria_Enterobacterales_Yersiniaceae_Serratia_3	54	0	0	157	187	108	2307	26	58644		Own reads	13022	23166	4746	9605	23056	22703	11610	14112	18160		Bacteria_Proteobacteria_Gammaproteobacteria_Enterobacterales_Yersiniaceae_Serratia_3	551	36	0	3651	1743	29079	103	34	1498	1016	0	27761			Own reads	850	982	2052	1498	1237	851	1806	533	4617	2638
		Bacteria_Proteobacteria_Gammaproteobacteria_Enterobacterales_Yersiniaceae_Serratia_4	0	72	0	58	104	30	1788	0	8906		Other reads	3713	1007	658	771	1206	1291	820	842	1338		Bacteria_Proteobacteria_Gammaproteobacteria_Enterobacterales_Yersiniaceae_Serratia_4	4913	0	78	2731	1161	24227	45	0	1176	939	0	22703			Other reads	0	0	0	0	0	0	0	0	0	0
		Bacteria_Proteobacteria_Gammaproteobacteria_Enterobacterales_Erwiniaceae_Pantoea_5	0	92	9105	25	60	59	1453	17525	178													Bacteria_Proteobacteria_Gammaproteobacteria_Enterobacterales_Erwiniaceae_Pantoea_5	29	131	8	3625	2360	0	141	22943	2344	1033	0	152
		Bacteria_Proteobacteria_Gammaproteobacteria_Enterobacterales_Erwiniaceae_NA_6	420	111	140	1913	1362	166	54	74	329		ENV	3985	5310	2403	2863	4609	11495	7970	4657	5615		Bacteria_Proteobacteria_Gammaproteobacteria_Enterobacterales_Erwiniaceae_NA_6	0	135	0	193	6757	60	166	0	156	125	61	16812			Env	31566	17233	20307	26499	30251	12886	23000	7426	38868	26246
		Bacteria_Proteobacteria_Gammaproteobacteria_Enterobacterales_Erwiniaceae_NA_7	280	113	0	2438	709	76	62	0	320													Bacteria_Proteobacteria_Gammaproteobacteria_Enterobacterales_Erwiniaceae_NA_7	30	121	0	198	4609	157	211	38	94	155	95	2931
		Bacteria_Proteobacteria_Alphaproteobacteria_Rhizobiales_Beijerinckiaceae_Methylobacterium-Methylorubrum_8	2361	2676	1046	1728	3579	5359	2183	4396	4227		Total microbiome	98316	73232	71482	76515	91148	139842	104179	127134	133127		Bacteria_Proteobacteria_Alphaproteobacteria_Rhizobiales_Beijerinckiaceae_Methylobacterium-Methylorubrum_8	3445	2769	2601	4043	4432	2224	2711	791	6375	4041	1877	1283			Total microbiome	102874	89822	113041	109782	136389	126998	99507	105508	120902	87655
		Bacteria_Proteobacteria_Gammaproteobacteria_Burkholderiales_Burkholderiaceae_Burkholderia-Caballeronia-Paraburkholderia_9	296	2651	1140	2367	341	173	1886	294	205													Bacteria_Proteobacteria_Gammaproteobacteria_Burkholderiales_Burkholderiaceae_Burkholderia-Caballeronia-Paraburkholderia_9	63	473	67	206	325	1579	824	40	570	202	112	42
		Bacteria_Proteobacteria_Gammaproteobacteria_Enterobacterales_Erwiniaceae_Pantoea_10	250	146	106	147	226	1010	65	89	0	Relative to total microbiome	RA own	0.13245	0.316337	0.0663943	0.125531	0.252951	0.162348	0.111443	0.111001	0.136411		Bacteria_Proteobacteria_Gammaproteobacteria_Enterobacterales_Erwiniaceae_Pantoea_10	316	102	8968	145	0	858	62	0	43	0	100	0		Relative to total microbiome	RA own	0.00826253	0.0109327	0.0181527	0.0136452	0.00906965	0.00670089	0.0181495	0.00505175	0.038188	0.0300953
		Bacteria_Proteobacteria_Alphaproteobacteria_Rhizobiales_Beijerinckiaceae_Methylobacterium-Methylorubrum_11	1994	357	264	255	505	469	515	275	390		Raother	0.037766	0.0137508	0.00920511	0.0100765	0.0132312	0.00923185	0.00787107	0.00662293	0.0100506		Bacteria_Proteobacteria_Alphaproteobacteria_Rhizobiales_Beijerinckiaceae_Methylobacterium-Methylorubrum_11	267	383	714	1025	305	305	1079	184	3956	615	662	232			Raother	0	0	0	0	0	0	0	0	0	0
		Bacteria_Proteobacteria_Alphaproteobacteria_Rhizobiales_Beijerinckiaceae_Methylobacterium-Methylorubrum_12	2012	2054	987	1532	2416	6085	2089	2972	2927		RA env	0.0405326	0.0725093	0.0336169	0.0374175	0.0505661	0.0821999	0.0765029	0.0366306	0.0421778		Bacteria_Proteobacteria_Alphaproteobacteria_Rhizobiales_Beijerinckiaceae_Methylobacterium-Methylorubrum_12	3931	1632	3810	2887	1721	1415	2791	874	2605	1524	1867	596			RA env	0.306841	0.191857	0.179643	0.241378	0.221799	0.101466	0.23114	0.0703833	0.321484	0.299424
		Bacteria_Proteobacteria_Alphaproteobacteria_Sphingomonadales_Sphingomonadaceae_Sphingomonas_13	2269	1978	715	3972	2731	1361	5032	937	1652		RA patho	0.0601733	0.0714851	0.0332112	0.0775011	0.0448721	0.0622417	0.0398257	0.029111	0.0189744		Bacteria_Proteobacteria_Alphaproteobacteria_Sphingomonadales_Sphingomonadaceae_Sphingomonas_13	1652	1878	799	1769	3853	1827	1799	471	991	7189	1669	564			RA patho	0.0502168	0.0305048	0.155227	0.0692645	0.0298484	0.0389927	0.0589607	0.0300451	0.0390233	0.0221893
		Bacteria_Actinobacteriota_Actinobacteria_Micrococcales_Microbacteriaceae_Curtobacterium_14	2580	1505	578	1072	2525	4174	1645	974	1418													Bacteria_Actinobacteriota_Actinobacteria_Micrococcales_Microbacteriaceae_Curtobacterium_14	880	1471	7106	2082	1287	2134	2042	332	2772	912	1019	408
		Bacteria_Proteobacteria_Alphaproteobacteria_Rhizobiales_Rhizobiaceae_Aureimonas_15	1187	1803	736	827	1699	3825	3617	1510	2396													Bacteria_Proteobacteria_Alphaproteobacteria_Rhizobiales_Rhizobiaceae_Aureimonas_15	1788	1373	3500	1311	1177	1352	3047	399	1868	1875	1375	247
		Bacteria_Proteobacteria_Alphaproteobacteria_Rhizobiales_Rhizobiaceae_Allorhizobium-Neorhizobium-Pararhizobium-Rhizobium_16	2676	1191	1630	761	1112	2586	834	943	1365													Bacteria_Proteobacteria_Alphaproteobacteria_Rhizobiales_Rhizobiaceae_Allorhizobium-Neorhizobium-Pararhizobium-Rhizobium_16	694	1768	3377	1883	1771	976	4363	365	2999	1221	598	198
		Bacteria_Proteobacteria_Alphaproteobacteria_Sphingomonadales_Sphingomonadaceae_Novosphingobium_17	793	1338	2712	751	907	2364	2166	1124	1164													Bacteria_Proteobacteria_Alphaproteobacteria_Sphingomonadales_Sphingomonadaceae_Novosphingobium_17	1145	2694	716	2650	2839	2404	2297	507	2701	1620	1079	538
		Bacteria_Proteobacteria_Alphaproteobacteria_Rhizobiales_Beijerinckiaceae_Methylobacterium-Methylorubrum_18	1684	997	449	1500	2295	2417	855	1234	967													Bacteria_Proteobacteria_Alphaproteobacteria_Rhizobiales_Beijerinckiaceae_Methylobacterium-Methylorubrum_18	1375	1036	1891	2072	1778	1144	1359	464	2614	915	1634	318
		Bacteria_Proteobacteria_Gammaproteobacteria_Burkholderiales_Burkholderiaceae_Burkholderia-Caballeronia-Paraburkholderia_19	467	681	129	179	205	1014	69	524	56													Bacteria_Proteobacteria_Gammaproteobacteria_Burkholderiales_Burkholderiaceae_Burkholderia-Caballeronia-Paraburkholderia_19	114	165	619	184	155	550	583	79	404	123	172	43
		Bacteria_Proteobacteria_Alphaproteobacteria_Rhizobiales_Beijerinckiaceae_Methylobacterium-Methylorubrum_20	670	2173	793	446	981	2622	3673	799	1524													Bacteria_Proteobacteria_Alphaproteobacteria_Rhizobiales_Beijerinckiaceae_Methylobacterium-Methylorubrum_20	1540	1215	1218	1742	2684	761	3939	735	1686	2774	617	483
		Bacteria_Proteobacteria_Gammaproteobacteria_Enterobacterales_Erwiniaceae_NA_21	0	110	0	0	0	0	0	9127	0													Bacteria_Proteobacteria_Gammaproteobacteria_Enterobacterales_Erwiniaceae_NA_21	0	0	0	0	0	0	0	33472	0	0	0	0
		Bacteria_Proteobacteria_Alphaproteobacteria_Sphingomonadales_Sphingomonadaceae_Sphingomonas_22	662	1475	452	756	778	1265	917	2899	408													Bacteria_Proteobacteria_Alphaproteobacteria_Sphingomonadales_Sphingomonadaceae_Sphingomonas_22	1224	806	2659	889	537	863	1953	2197	224	1177	3631	311
		Bacteria_Proteobacteria_Gammaproteobacteria_Pseudomonadales_Pseudomonadaceae_Pseudomonas_23	73	40	74	193	83	353	67	47	24													Bacteria_Proteobacteria_Gammaproteobacteria_Pseudomonadales_Pseudomonadaceae_Pseudomonas_23	123	102	10745	89	99	70	86	13	29	103	136	9
		Bacteria_Proteobacteria_Gammaproteobacteria_Pseudomonadales_Pseudomonadaceae_Pseudomonas_24	1157	176	98	158	589	1591	265	260	289													Bacteria_Proteobacteria_Gammaproteobacteria_Pseudomonadales_Pseudomonadaceae_Pseudomonas_24	253	363	1652	406	259	581	582	79	1023	261	177	83
		Bacteria_Proteobacteria_Alphaproteobacteria_Sphingomonadales_Sphingomonadaceae_Sphingomonas_25	1101	523	629	1851	913	818	873	329	1043													Bacteria_Proteobacteria_Alphaproteobacteria_Sphingomonadales_Sphingomonadaceae_Sphingomonas_25	455	803	1314	1526	1020	630	731	73	1683	739	764	157
		Bacteria_Proteobacteria_Alphaproteobacteria_Rhizobiales_Rhizobiaceae_Ochrobactrum_26	841	110	400	142	63	408	18638	152	189													Bacteria_Proteobacteria_Alphaproteobacteria_Rhizobiales_Rhizobiaceae_Ochrobactrum_26	59	283	252	188	323	262	465	45	118	231	52	71
		Bacteria_Proteobacteria_Alphaproteobacteria_Sphingomonadales_Sphingomonadaceae_Sphingomonas_27	406	901	202	1084	451	986	1236	6929	323													Bacteria_Proteobacteria_Alphaproteobacteria_Sphingomonadales_Sphingomonadaceae_Sphingomonas_27	385	443	561	1265	938	279	743	204	529	788	335	133
		Bacteria_Proteobacteria_Gammaproteobacteria_Enterobacterales_Erwiniaceae_Pantoea_28	0	108	94	83	84	1878	185	62	0													Bacteria_Proteobacteria_Gammaproteobacteria_Enterobacterales_Erwiniaceae_Pantoea_28	187	57	5540	0	80	337	127	43	72	38	63	0
		Bacteria_Proteobacteria_Gammaproteobacteria_Pseudomonadales_Pseudomonadaceae_Pseudomonas_29	226	596	383	902	1225	304	1261	803	523													Bacteria_Proteobacteria_Gammaproteobacteria_Pseudomonadales_Pseudomonadaceae_Pseudomonas_29	3437	491	1719	301	1226	485	1683	1651	63	709	682	71
		Bacteria_Proteobacteria_Gammaproteobacteria_Burkholderiales_Burkholderiaceae_Burkholderia-Caballeronia-Paraburkholderia_30	0	483	62	81	0	126	0	74	33													Bacteria_Proteobacteria_Gammaproteobacteria_Burkholderiales_Burkholderiaceae_Burkholderia-Caballeronia-Paraburkholderia_30	0	0	86	0	111	0	103	0	0	0	0	0
		Bacteria_Proteobacteria_Alphaproteobacteria_Sphingomonadales_Sphingomonadaceae_Sphingomonas_31	1132	666	376	527	1059	488	997	693	1559													Bacteria_Proteobacteria_Alphaproteobacteria_Sphingomonadales_Sphingomonadaceae_Sphingomonas_31	784	1042	483	890	1565	524	1809	389	659	1154	1051	508
		Bacteria_Proteobacteria_Alphaproteobacteria_Sphingomonadales_Sphingomonadaceae_Sphingomonas_32	544	1408	272	449	1009	516	2913	1144	319													Bacteria_Proteobacteria_Alphaproteobacteria_Sphingomonadales_Sphingomonadaceae_Sphingomonas_32	663	912	598	1428	1428	662	1116	1273	499	736	1043	102
		Bacteria_Proteobacteria_Gammaproteobacteria_Burkholderiales_Comamonadaceae_Comamonas_33	0	0	0	0	7	0	132	0	0													Bacteria_Proteobacteria_Gammaproteobacteria_Burkholderiales_Comamonadaceae_Comamonas_33	0	0	0	36	114	69	43	0	3318	27	0	214
		Bacteria_Proteobacteria_Alphaproteobacteria_Rhizobiales_Beijerinckiaceae_Methylobacterium-Methylorubrum_34	945	477	281	315	470	1581	1003	538	326													Bacteria_Proteobacteria_Alphaproteobacteria_Rhizobiales_Beijerinckiaceae_Methylobacterium-Methylorubrum_34	1314	622	1254	1493	451	688	2057	215	657	659	548	190
		Bacteria_Proteobacteria_Gammaproteobacteria_Enterobacterales_Enterobacteriaceae_Escherichia-Shigella_35	1312	51	33	110	166	487	73	70	166													Bacteria_Proteobacteria_Gammaproteobacteria_Enterobacterales_Enterobacteriaceae_Escherichia-Shigella_35	259	262	971	267	149	437	20	24	557	144	233	13
		Bacteria_Actinobacteriota_Actinobacteria_Micrococcales_Microbacteriaceae_Curtobacterium_36	700	1149	216	525	1125	2751	326	651	338													Bacteria_Actinobacteriota_Actinobacteria_Micrococcales_Microbacteriaceae_Curtobacterium_36	262	500	972	444	536	443	940	125	775	228	571	213
		Bacteria_Proteobacteria_Gammaproteobacteria_Enterobacterales_Yersiniaceae_Serratia_37	96	0	29	85	50	27	0	0	0													Bacteria_Proteobacteria_Gammaproteobacteria_Enterobacterales_Yersiniaceae_Serratia_37	8577	15553	0	0	74	0	117	0	0	45	38	0
		Bacteria_Proteobacteria_Alphaproteobacteria_Sphingomonadales_Sphingomonadaceae_Sphingomonas_38	353	406	252	870	553	3494	546	281	400													Bacteria_Proteobacteria_Alphaproteobacteria_Sphingomonadales_Sphingomonadaceae_Sphingomonas_38	187	506	304	507	657	472	357	46	470	295	419	191
		Bacteria_Proteobacteria_Gammaproteobacteria_Xanthomonadales_Rhodanobacteraceae_Dyella_39	160	322	345	289	709	158	84	311	99													Bacteria_Proteobacteria_Gammaproteobacteria_Xanthomonadales_Rhodanobacteraceae_Dyella_39	285	82	0	140	183	448	223	36	139	300	371	76
		Bacteria_Proteobacteria_Alphaproteobacteria_Rhizobiales_Beijerinckiaceae_Methylobacterium-Methylorubrum_40	1612	552	367	516	701	767	281	555	929													Bacteria_Proteobacteria_Alphaproteobacteria_Rhizobiales_Beijerinckiaceae_Methylobacterium-Methylorubrum_40	554	515	1008	473	923	431	694	349	561	2023	415	248
		Bacteria_Proteobacteria_Alphaproteobacteria_Rhizobiales_Beijerinckiaceae_Methylobacterium-Methylorubrum_41	261	518	307	468	544	678	1057	299	708													Bacteria_Proteobacteria_Alphaproteobacteria_Rhizobiales_Beijerinckiaceae_Methylobacterium-Methylorubrum_41	361	546	385	1091	700	636	798	111	1046	469	843	182
		Bacteria_Proteobacteria_Gammaproteobacteria_Xanthomonadales_Xanthomonadaceae_Stenotrophomonas_42	1927	149	319	329	299	1283	2584	240	273													Bacteria_Proteobacteria_Gammaproteobacteria_Xanthomonadales_Xanthomonadaceae_Stenotrophomonas_42	319	523	85	223	1654	326	619	34	405	292	132	29
		Bacteria_Actinobacteriota_Actinobacteria_Pseudonocardiales_Pseudonocardiaceae_Actinomycetospora_43	580	385	203	713	480	387	508	585	639													Bacteria_Actinobacteriota_Actinobacteria_Pseudonocardiales_Pseudonocardiaceae_Actinomycetospora_43	627	342	259	390	1023	454	813	71	501	774	1097	311
		Bacteria_Proteobacteria_Alphaproteobacteria_Sphingomonadales_Sphingomonadaceae_Sphingomonas_44	756	491	220	449	213	250	1037	1363	536													Bacteria_Proteobacteria_Alphaproteobacteria_Sphingomonadales_Sphingomonadaceae_Sphingomonas_44	821	575	305	610	1185	248	417	130	163	301	368	164
		Bacteria_Proteobacteria_Alphaproteobacteria_Acetobacterales_Acetobacteraceae_Roseomonas_45	437	244	415	683	579	234	271	353	230													Bacteria_Proteobacteria_Alphaproteobacteria_Acetobacterales_Acetobacteraceae_Roseomonas_45	301	343	205	841	559	654	404	91	406	697	934	120
		Bacteria_Proteobacteria_Alphaproteobacteria_Sphingomonadales_Sphingomonadaceae_Sphingomonas_46	196	294	190	454	272	639	295	376	606													Bacteria_Proteobacteria_Alphaproteobacteria_Sphingomonadales_Sphingomonadaceae_Sphingomonas_46	194	287	131	507	453	120	320	195	520	291	604	0
		Bacteria_Proteobacteria_Gammaproteobacteria_Burkholderiales_Burkholderiaceae_Burkholderia-Caballeronia-Paraburkholderia_47	481	0	51	109	239	654	48	75	116													Bacteria_Proteobacteria_Gammaproteobacteria_Burkholderiales_Burkholderiaceae_Burkholderia-Caballeronia-Paraburkholderia_47	64	71	570	144	83	212	81	60	53	50	67	0
		Bacteria_Actinobacteriota_Actinobacteria_Micrococcales_Microbacteriaceae_Microbacterium_48	306	360	158	263	508	1291	191	204	237													Bacteria_Actinobacteriota_Actinobacteria_Micrococcales_Microbacteriaceae_Microbacterium_48	235	288	521	358	337	469	365	114	348	128	323	64
		Bacteria_Proteobacteria_Gammaproteobacteria_Pseudomonadales_Pseudomonadaceae_Pseudomonas_50	0	0	0	194	201	0	0	335	0													Bacteria_Proteobacteria_Gammaproteobacteria_Pseudomonadales_Pseudomonadaceae_Pseudomonas_50	101	0	0	105	480	90	128	717	491	0	71	0
		Bacteria_Myxococcota_Myxococcia_Myxococcales_Myxococcaceae_Cystobacter_51	0	0	0	0	0	0	0	0	21													Bacteria_Actinobacteriota_Actinobacteria_Corynebacteriales_Corynebacteriaceae_Corynebacterium_52	0	30	0	0	104	0	0	0	0	0	0	0
		Bacteria_Proteobacteria_Alphaproteobacteria_Rhizobiales_Rhizobiaceae_NA_53	98	140	71	250	234	720	95	78	72													Bacteria_Proteobacteria_Alphaproteobacteria_Rhizobiales_Rhizobiaceae_NA_53	198	289	600	318	101	98	194	0	339	66	234	48
		Bacteria_Proteobacteria_Gammaproteobacteria_Pseudomonadales_Pseudomonadaceae_Pseudomonas_54	0	228	55	0	157	51	76	357	0													Bacteria_Proteobacteria_Gammaproteobacteria_Pseudomonadales_Pseudomonadaceae_Pseudomonas_54	191	325	49	4504	256	851	517	343	68	139	592	27
		Bacteria_Proteobacteria_Alphaproteobacteria_Rhizobiales_Rhizobiaceae_Aureimonas_55	506	76	151	392	422	125	200	265	131													Bacteria_Proteobacteria_Alphaproteobacteria_Rhizobiales_Rhizobiaceae_Aureimonas_55	137	443	373	341	355	213	391	117	338	945	282	0
		Bacteria_Actinobacteriota_Actinobacteria_Propionibacteriales_Propionibacteriaceae_Cutibacterium_57	687	74	60	223	185	630	121	312	127													Bacteria_Actinobacteriota_Actinobacteria_Propionibacteriales_Propionibacteriaceae_Cutibacterium_57	204	169	381	241	261	172	411	90	486	141	164	54
		Bacteria_Actinobacteriota_Actinobacteria_Kineosporiales_Kineosporiaceae_Kineococcus_58	90	236	188	170	154	412	287	95	259													Bacteria_Actinobacteriota_Actinobacteria_Kineosporiales_Kineosporiaceae_Kineococcus_58	181	448	74	396	319	377	601	51	254	234	434	96
		Bacteria_Proteobacteria_Gammaproteobacteria_Pseudomonadales_Moraxellaceae_Enhydrobacter_59	491	131	188	295	250	450	251	235	120													Bacteria_Proteobacteria_Gammaproteobacteria_Pseudomonadales_Moraxellaceae_Enhydrobacter_59	104	1030	265	145	196	84	287	59	595	129	218	13
		Bacteria_Proteobacteria_Gammaproteobacteria_Pseudomonadales_Moraxellaceae_Acinetobacter_60	416	242	0	38	349	342	186	235	91													Bacteria_Proteobacteria_Gammaproteobacteria_Pseudomonadales_Moraxellaceae_Acinetobacter_60	149	594	570	207	168	636	873	0	172	55	87	0
		Bacteria_Proteobacteria_Gammaproteobacteria_Pseudomonadales_Pseudomonadaceae_Pseudomonas_61	284	0	0	55	185	232	0	0	0													Bacteria_Proteobacteria_Gammaproteobacteria_Pseudomonadales_Pseudomonadaceae_Pseudomonas_61	63	102	177	71	43	85	94	0	249	32	0	0
		Bacteria_Proteobacteria_Alphaproteobacteria_Acetobacterales_Acetobacteraceae_Belnapia_62	535	92	140	406	187	364	203	129	275													Bacteria_Proteobacteria_Alphaproteobacteria_Acetobacterales_Acetobacteraceae_Belnapia_62	164	155	319	412	356	311	126	27	461	256	243	70
		Bacteria_Proteobacteria_Alphaproteobacteria_Rhizobiales_Rhizobiaceae_Brucella_63	166	38	0	41	80	542	55	0	24													Bacteria_Proteobacteria_Alphaproteobacteria_Rhizobiales_Rhizobiaceae_Brucella_63	53	48	318	94	50	296	57	25	125	43	53	25
		Bacteria_Firmicutes_Bacilli_Staphylococcales_Staphylococcaceae_Staphylococcus_64	111	189	44	138	98	947	68	125	153													Bacteria_Firmicutes_Bacilli_Staphylococcales_Staphylococcaceae_Staphylococcus_64	72	150	260	0	358	499	180	133	127	23	168	77
		Bacteria_Proteobacteria_Gammaproteobacteria_Xanthomonadales_Xanthomonadaceae_Stenotrophomonas_65	0	0	0	41	182	276	0	0	0													Bacteria_Proteobacteria_Gammaproteobacteria_Xanthomonadales_Xanthomonadaceae_Stenotrophomonas_65	40	0	3483	0	0	33	31	0	0	0	0	0
		Bacteria_Proteobacteria_Alphaproteobacteria_Sphingomonadales_Sphingomonadaceae_Sphingomonas_66	0	122	174	203	259	374	784	539	0													Bacteria_Proteobacteria_Alphaproteobacteria_Sphingomonadales_Sphingomonadaceae_Sphingomonas_66	168	309	278	498	378	63	203	0	124	121	287	61
		Bacteria_Proteobacteria_Alphaproteobacteria_Sphingomonadales_Sphingomonadaceae_Sphingomonas_67	16	101	550	72	28	328	219	159	0													Bacteria_Proteobacteria_Alphaproteobacteria_Sphingomonadales_Sphingomonadaceae_Sphingomonas_67	54	275	0	260	230	134	348	25	77	108	139	32
		Bacteria_Proteobacteria_Gammaproteobacteria_Pseudomonadales_Moraxellaceae_Acinetobacter_68	495	544	71	113	322	340	31	209	32													Bacteria_Proteobacteria_Gammaproteobacteria_Pseudomonadales_Moraxellaceae_Acinetobacter_68	130	146	185	103	83	148	414	135	37	118	244	0
		Bacteria_Proteobacteria_Gammaproteobacteria_Xanthomonadales_Xanthomonadaceae_Luteimonas_69	295	270	89	484	149	592	122	45	63													Bacteria_Proteobacteria_Gammaproteobacteria_Xanthomonadales_Xanthomonadaceae_Luteimonas_69	101	143	66	157	152	103	0	60	296	62	714	37
		Bacteria_Firmicutes_Bacilli_Lactobacillales_Streptococcaceae_Streptococcus_70	220	117	47	185	164	278	131	94	145													Bacteria_Firmicutes_Bacilli_Lactobacillales_Streptococcaceae_Streptococcus_70	1468	402	137	89	369	211	186	67	200	230	110	43
		Bacteria_Proteobacteria_Alphaproteobacteria_Sphingomonadales_Sphingomonadaceae_Novosphingobium_71	0	204	103	58	91	263	59	120	30													Bacteria_Proteobacteria_Alphaproteobacteria_Sphingomonadales_Sphingomonadaceae_Novosphingobium_71	84	250	86	283	60	162	370	0	43	141	124	35
		Bacteria_Proteobacteria_Gammaproteobacteria_Enterobacterales_Yersiniaceae_Yersinia_72	110	19	0	26	0	49	25	16	20													Bacteria_Proteobacteria_Gammaproteobacteria_Enterobacterales_Yersiniaceae_Yersinia_72	66	85	40	40	29	33	170	0	55	39	44	0
		Bacteria_Actinobacteriota_Actinobacteria_Corynebacteriales_Mycobacteriaceae_Mycobacterium_73	368	160	424	110	38	151	115	109	112													Bacteria_Actinobacteriota_Actinobacteria_Corynebacteriales_Mycobacteriaceae_Mycobacterium_73	214	256	78	80	284	115	303	8	144	120	110	30
		Bacteria_Proteobacteria_Gammaproteobacteria_Pseudomonadales_Moraxellaceae_Acinetobacter_74	204	58	23	32	138	323	26	41	81													Bacteria_Proteobacteria_Gammaproteobacteria_Pseudomonadales_Moraxellaceae_Acinetobacter_74	131	79	259	98	66	175	171	0	177	58	31	27
		Bacteria_Proteobacteria_Alphaproteobacteria_Caulobacterales_Caulobacteraceae_NA_75	2147	0	206	469	0	1172	0	0	0													Bacteria_Proteobacteria_Alphaproteobacteria_Caulobacterales_Caulobacteraceae_NA_75	446	700	394	0	0	0	0	0	0	0	0	0
		Bacteria_Proteobacteria_Gammaproteobacteria_Enterobacterales_Erwiniaceae_NA_76	0	0	25	33	31	0	73	30	0													Bacteria_Proteobacteria_Gammaproteobacteria_Enterobacterales_Erwiniaceae_NA_76	348	0	0	0	0	0	25	0	32	0	34	70
		Bacteria_Proteobacteria_Gammaproteobacteria_Burkholderiales_Neisseriaceae_Neisseria_77	22	18	0	0	0	0	129	0	0													Bacteria_Proteobacteria_Gammaproteobacteria_Burkholderiales_Neisseriaceae_Neisseria_77	1349	36	0	95	60	0	0	0	77	29	28	0
		Bacteria_Proteobacteria_Alphaproteobacteria_Rhizobiales_Labraceae_Labrys_78	116	61	657	47	39	254	139	33	30													Bacteria_Proteobacteria_Alphaproteobacteria_Rhizobiales_Labraceae_Labrys_78	141	326	32	100	83	76	199	20	21	232	57	17
		Bacteria_Proteobacteria_Alphaproteobacteria_Rhizobiales_Rhizobiaceae_Aureimonas_79	232	137	56	150	71	87	163	233	98													Bacteria_Proteobacteria_Alphaproteobacteria_Rhizobiales_Rhizobiaceae_Aureimonas_79	139	205	374	181	182	57	115	75	379	146	152	75
		Bacteria_Actinobacteriota_Actinobacteria_Micrococcales_Micrococcaceae_Micrococcus_80	313	49	0	104	185	140	78	164	69													Bacteria_Actinobacteriota_Actinobacteria_Micrococcales_Micrococcaceae_Micrococcus_80	77	136	88	131	70	142	292	87	227	169	70	0
		Bacteria_Proteobacteria_Gammaproteobacteria_Enterobacterales_Erwiniaceae_Pantoea_81	58	0	0	433	64	0	0	0	0													Bacteria_Proteobacteria_Gammaproteobacteria_Enterobacterales_Erwiniaceae_Pantoea_81	0	0	0	0	0	0	0	0	159	0	0	3382
		Bacteria_Proteobacteria_Gammaproteobacteria_Burkholderiales_Oxalobacteraceae_Noviherbaspirillum_82	201	94	33	167	295	265	165	95	124													Bacteria_Proteobacteria_Gammaproteobacteria_Burkholderiales_Oxalobacteraceae_Noviherbaspirillum_82	58	106	199	283	103	123	53	11	268	0	293	0
		Bacteria_Proteobacteria_Alphaproteobacteria_Rhodobacterales_Rhodobacteraceae_Paracoccus_83	115	112	0	119	204	117	167	70	241													Bacteria_Proteobacteria_Alphaproteobacteria_Rhodobacterales_Rhodobacteraceae_Paracoccus_83	0	0	61	1508	139	0	180	32	53	110	116	62
		Bacteria_Proteobacteria_Gammaproteobacteria_Pseudomonadales_Pseudomonadaceae_Pseudomonas_85	0	126	0	0	0	153	178	0	496													Bacteria_Proteobacteria_Gammaproteobacteria_Burkholderiales_Burkholderiaceae_Burkholderia-Caballeronia-Paraburkholderia_84	0	0	32	21	0	0	0	0	0	0	0	0
		Bacteria_Proteobacteria_Gammaproteobacteria_Xanthomonadales_Xanthomonadaceae_Stenotrophomonas_86	0	427	375	0	116	495	94	36	27													Bacteria_Proteobacteria_Gammaproteobacteria_Pseudomonadales_Pseudomonadaceae_Pseudomonas_85	0	0	156	218	536	0	189	0	706	0	55	0
		Bacteria_Proteobacteria_Alphaproteobacteria_Rhizobiales_Rhizobiaceae_Aureimonas_87	74	0	0	221	0	148	0	711	301													Bacteria_Proteobacteria_Gammaproteobacteria_Xanthomonadales_Xanthomonadaceae_Stenotrophomonas_86	1034	85	0	0	50	221	48	23	211	125	29	0
		Bacteria_Proteobacteria_Gammaproteobacteria_Xanthomonadales_Xanthomonadaceae_Stenotrophomonas_88	191	56	21	34	82	90	33	25	51													Bacteria_Proteobacteria_Alphaproteobacteria_Rhizobiales_Rhizobiaceae_Aureimonas_87	0	76	0	296	133	0	111	0	840	87	111	0
		Bacteria_Actinobacteriota_Actinobacteria_Micrococcales_Micrococcaceae_Kocuria_89	154	86	36	136	322	362	94	167	288													Bacteria_Proteobacteria_Gammaproteobacteria_Xanthomonadales_Xanthomonadaceae_Stenotrophomonas_88	95	109	85	113	97	83	185	0	0	27	0	21
		Bacteria_Actinobacteriota_Actinobacteria_Micrococcales_Microbacteriaceae_Microbacterium_90	52	85	50	151	174	253	97	96	0													Bacteria_Actinobacteriota_Actinobacteria_Micrococcales_Micrococcaceae_Kocuria_89	118	132	232	98	249	132	106	108	36	160	37	91
		Bacteria_Actinobacteriota_Actinobacteria_Micrococcales_Micrococcaceae_Micrococcus_91	433	60	80	192	138	180	118	88	109													Bacteria_Actinobacteriota_Actinobacteria_Micrococcales_Microbacteriaceae_Microbacterium_90	88	49	451	138	310	167	281	0	118	99	333	94
		Bacteria_Proteobacteria_Alphaproteobacteria_Acetobacterales_Acetobacteraceae_Roseomonas_92	93	160	56	162	45	170	175	168	29													Bacteria_Actinobacteriota_Actinobacteria_Micrococcales_Micrococcaceae_Micrococcus_91	135	188	67	0	132	166	130	0	102	106	139	71
		Bacteria_Proteobacteria_Alphaproteobacteria_Rhizobiales_Beijerinckiaceae_Methylobacterium-Methylorubrum_93	42	73	35	86	195	327	138	31	130													Bacteria_Proteobacteria_Alphaproteobacteria_Acetobacterales_Acetobacteraceae_Roseomonas_92	72	184	152	101	202	171	113	53	205	246	217	0
		Bacteria_Proteobacteria_Gammaproteobacteria_Pseudomonadales_Pseudomonadaceae_Pseudomonas_95	222	34	0	0	0	171	71	29	75													Bacteria_Proteobacteria_Alphaproteobacteria_Rhizobiales_Beijerinckiaceae_Methylobacterium-Methylorubrum_93	87	80	21	66	395	77	209	40	183	959	68	0
		Bacteria_Proteobacteria_Alphaproteobacteria_Caulobacterales_Caulobacteraceae_Brevundimonas_96	108	54	66	232	175	26	174	124	142													Bacteria_Proteobacteria_Gammaproteobacteria_Pseudomonadales_Pseudomonadaceae_Pseudomonas_95	0	90	175	0	63	77	95	0	203	0	57	22
		Bacteria_Myxococcota_Myxococcia_Myxococcales_Myxococcaceae_Cystobacter_97	0	0	0	0	0	3864	0	0	0													Bacteria_Proteobacteria_Alphaproteobacteria_Caulobacterales_Caulobacteraceae_Brevundimonas_96	85	75	21	226	248	45	65	38	104	126	179	35
		Bacteria_Proteobacteria_Gammaproteobacteria_Xanthomonadales_Xanthomonadaceae_Stenotrophomonas_98	562	57	170	85	0	323	0	0	0													Bacteria_Myxococcota_Myxococcia_Myxococcales_Myxococcaceae_Cystobacter_97	0	0	0	365	0	0	0	0	0	0	0	0
		Bacteria_Proteobacteria_Gammaproteobacteria_Pseudomonadales_Pseudomonadaceae_Pseudomonas_99	334	21	0	110	58	191	0	270	48													Bacteria_Proteobacteria_Gammaproteobacteria_Xanthomonadales_Xanthomonadaceae_Stenotrophomonas_98	0	108	395	163	0	169	63	0	1271	66	0	0
		Bacteria_Proteobacteria_Gammaproteobacteria_Pseudomonadales_Pseudomonadaceae_Pseudomonas_100	147	0	0	0	53	136	0	0	94													Bacteria_Proteobacteria_Gammaproteobacteria_Pseudomonadales_Pseudomonadaceae_Pseudomonas_99	87	0	223	0	72	50	136	51	63	64	51	19
		Bacteria_Proteobacteria_Gammaproteobacteria_Pseudomonadales_Pseudomonadaceae_Pseudomonas_101	613	0	57	220	58	984	0	189	51													Bacteria_Proteobacteria_Gammaproteobacteria_Pseudomonadales_Pseudomonadaceae_Pseudomonas_100	0	26	83	0	0	92	39	0	138	0	0	0
		Bacteria_Firmicutes_Bacilli_Staphylococcales_Staphylococcaceae_Staphylococcus_102	73	472	47	163	70	67	13	134	224													Bacteria_Proteobacteria_Gammaproteobacteria_Pseudomonadales_Pseudomonadaceae_Pseudomonas_101	272	277	131	0	0	23	173	0	14	81	49	0
		Bacteria_Firmicutes_Clostridia_Peptostreptococcales-Tissierellales_Peptostreptococcaceae_Romboutsia_103	92	186	55	44	422	241	197	120	109													Bacteria_Firmicutes_Bacilli_Staphylococcales_Staphylococcaceae_Staphylococcus_102	63	201	287	258	48	115	71	36	269	65	43	24
		Bacteria_Proteobacteria_Alphaproteobacteria_Sphingomonadales_Sphingomonadaceae_Sphingomonas_104	0	99	70	0	0	140	158	0	0													Bacteria_Firmicutes_Clostridia_Peptostreptococcales-Tissierellales_Peptostreptococcaceae_Romboutsia_103	107	74	117	99	62	278	132	27	131	61	115	43
		Bacteria_Myxococcota_Myxococcia_Myxococcales_Myxococcaceae_Melittangium_105	0	0	12	15	0	0	0	0	0													Bacteria_Proteobacteria_Alphaproteobacteria_Sphingomonadales_Sphingomonadaceae_Sphingomonas_104	179	0	157	380	223	0	116	47	0	1172	95	0
		Bacteria_Firmicutes_Bacilli_Staphylococcales_Staphylococcaceae_Staphylococcus_106	78	86	20	88	128	0	88	66	125													Bacteria_Myxococcota_Myxococcia_Myxococcales_Myxococcaceae_Melittangium_105	15	0	0	0	0	0	0	0	0	0	3765	0
		Bacteria_Proteobacteria_Gammaproteobacteria_Xanthomonadales_Xanthomonadaceae_Stenotrophomonas_107	285	127	59	82	32	307	16	41	38													Bacteria_Firmicutes_Bacilli_Staphylococcales_Staphylococcaceae_Staphylococcus_106	45	126	96	83	92	190	163	47	96	193	108	0
		Bacteria_Proteobacteria_Alphaproteobacteria_Rhizobiales_Rhizobiaceae_Allorhizobium-Neorhizobium-Pararhizobium-Rhizobium_108	126	46	44	61	75	357	98	63	84													Bacteria_Proteobacteria_Gammaproteobacteria_Xanthomonadales_Xanthomonadaceae_Stenotrophomonas_107	121	102	106	0	48	181	47	110	590	29	42	0
		Bacteria_Proteobacteria_Gammaproteobacteria_Burkholderiales_Oxalobacteraceae_Noviherbaspirillum_109	159	140	92	102	209	183	102	62	99													Bacteria_Proteobacteria_Alphaproteobacteria_Rhizobiales_Rhizobiaceae_Allorhizobium-Neorhizobium-Pararhizobium-Rhizobium_108	35	88	77	161	77	77	90	9	338	141	164	21
		Bacteria_Actinobacteriota_Actinobacteria_Frankiales_Geodermatophilaceae_Klenkia_110	122	77	49	93	66	89	47	20	0													Bacteria_Proteobacteria_Gammaproteobacteria_Burkholderiales_Oxalobacteraceae_Noviherbaspirillum_109	0	115	139	126	82	207	83	0	54	71	240	0
		Bacteria_Proteobacteria_Alphaproteobacteria_Sphingomonadales_Sphingomonadaceae_Sphingobium_111	28	49	93	94	73	0	71	56	0													Bacteria_Actinobacteriota_Actinobacteria_Frankiales_Geodermatophilaceae_Klenkia_110	131	200	0	147	116	122	197	0	62	113	159	47
		Bacteria_Bacteroidota_Bacteroidia_Sphingobacteriales_Sphingobacteriaceae_Sphingobacterium_112	0	46	418	0	16	42	0	0	0													Bacteria_Proteobacteria_Alphaproteobacteria_Sphingomonadales_Sphingomonadaceae_Sphingobium_111	5	131	78	176	82	135	481	31	200	82	126	0
		Eukaryota_NA_NA_NA_NA_NA_113	35	58	26	54	59	42	170	55	12													Bacteria_Bacteroidota_Bacteroidia_Sphingobacteriales_Sphingobacteriaceae_Sphingobacterium_112	27	0	0	0	306	0	105	0	16	33	73	0
		Bacteria_Proteobacteria_Gammaproteobacteria_Pseudomonadales_Pseudomonadaceae_Pseudomonas_114	195	0	0	30	0	319	0	0	0													Eukaryota_NA_NA_NA_NA_NA_113	185	42	38	54	53	89	149	83	16	151	76	19
		Bacteria_Actinobacteriota_Actinobacteria_Kineosporiales_Kineosporiaceae_Quadrisphaera_115	77	80	96	85	66	186	119	61	0													Bacteria_Proteobacteria_Gammaproteobacteria_Pseudomonadales_Pseudomonadaceae_Pseudomonas_114	0	0	178	0	0	0	0	0	65	38	0	0
		Bacteria_Actinobacteriota_Actinobacteria_Propionibacteriales_Nocardioidaceae_Aeromicrobium_116	188	68	24	88	92	408	84	85	95													Bacteria_Actinobacteriota_Actinobacteria_Kineosporiales_Kineosporiaceae_Quadrisphaera_115	116	97	58	242	283	66	113	0	0	80	231	83
		Bacteria_Bacteroidota_Bacteroidia_Sphingobacteriales_Sphingobacteriaceae_Sphingobacterium_117	43	27	24	403	21	124	108	41	46													Bacteria_Actinobacteriota_Actinobacteria_Propionibacteriales_Nocardioidaceae_Aeromicrobium_116	84	49	0	48	368	108	112	0	173	78	194	62
		Bacteria_Proteobacteria_Alphaproteobacteria_Sphingomonadales_Sphingomonadaceae_Sphingomonas_118	0	0	67	92	0	259	0	0	119													Bacteria_Bacteroidota_Bacteroidia_Sphingobacteriales_Sphingobacteriaceae_Sphingobacterium_117	74	115	0	56	124	0	633	0	4	21	139	7
		Bacteria_Proteobacteria_Alphaproteobacteria_Sphingomonadales_Sphingomonadaceae_Rhizorhapis_119	0	113	60	142	43	76	45	302	60													Bacteria_Proteobacteria_Alphaproteobacteria_Sphingomonadales_Sphingomonadaceae_Sphingomonas_118	0	69	0	269	182	0	84	0	71	0	131	0
		Bacteria_Firmicutes_Bacilli_Lactobacillales_Streptococcaceae_Streptococcus_120	0	0	0	0	0	56	115	10	17													Bacteria_Proteobacteria_Alphaproteobacteria_Sphingomonadales_Sphingomonadaceae_Rhizorhapis_119	75	42	49	226	172	0	30	10	129	124	101	27
		Bacteria_Proteobacteria_Alphaproteobacteria_Rhodobacterales_Rhodobacteraceae_Paracoccus_121	73	71	60	199	155	68	89	136	132													Bacteria_Firmicutes_Bacilli_Lactobacillales_Streptococcaceae_Streptococcus_120	1766	0	0	187	32	50	0	0	0	7	27	0
		Bacteria_Actinobacteriota_Actinobacteria_Corynebacteriales_Corynebacteriaceae_Corynebacterium_122	199	29	37	124	128	143	44	72	44													Bacteria_Proteobacteria_Alphaproteobacteria_Rhodobacterales_Rhodobacteraceae_Paracoccus_121	41	18	90	60	217	13	0	17	0	127	62	44
		Bacteria_Bacteroidota_Bacteroidia_Flavobacteriales_Weeksellaceae_Empedobacter_123	152	57	16	246	61	0	63	126	32													Bacteria_Actinobacteriota_Actinobacteria_Corynebacteriales_Corynebacteriaceae_Corynebacterium_122	112	117	35	0	106	172	141	66	138	77	59	27
		Bacteria_Proteobacteria_Gammaproteobacteria_Burkholderiales_Alcaligenaceae_Achromobacter_124	451	30	308	23	0	108	0	50	0													Bacteria_Bacteroidota_Bacteroidia_Flavobacteriales_Weeksellaceae_Empedobacter_123	67	130	151	99	115	58	281	48	122	67	54	15
		Bacteria_Firmicutes_Bacilli_Staphylococcales_Staphylococcaceae_Staphylococcus_125	414	0	34	180	0	152	102	27	82													Bacteria_Proteobacteria_Gammaproteobacteria_Burkholderiales_Alcaligenaceae_Achromobacter_124	128	38	112	11	38	103	98	17	51	46	30	0
		Bacteria_Bacteroidota_Bacteroidia_Sphingobacteriales_Sphingobacteriaceae_NA_126	0	47	40	264	170	14	115	119	28													Bacteria_Firmicutes_Bacilli_Staphylococcales_Staphylococcaceae_Staphylococcus_125	109	43	0	0	41	41	152	18	210	16	0	0
		Bacteria_Proteobacteria_Gammaproteobacteria_Diplorickettsiales_Diplorickettsiaceae_NA_127	12	0	0	10	0	0	110	22	0													Bacteria_Bacteroidota_Bacteroidia_Sphingobacteriales_Sphingobacteriaceae_NA_126	67	70	0	196	116	0	63	11	0	47	82	27
		Bacteria_Proteobacteria_Alphaproteobacteria_Rhizobiales_Rhizobiaceae_Allorhizobium-Neorhizobium-Pararhizobium-Rhizobium_129	411	34	73	44	137	111	81	0	22													Bacteria_Proteobacteria_Gammaproteobacteria_Diplorickettsiales_Diplorickettsiaceae_NA_127	178	21	0	0	78	86	769	36	0	225	0	0
		Bacteria_Proteobacteria_Gammaproteobacteria_Burkholderiales_Alcaligenaceae_Achromobacter_130	116	27	46	35	38	59	15	60	30													Bacteria_Proteobacteria_Alphaproteobacteria_Rhizobiales_Rhizobiaceae_Allorhizobium-Neorhizobium-Pararhizobium-Rhizobium_129	58	39	137	41	127	72	22	0	11	52	84	15
		Bacteria_Proteobacteria_Alphaproteobacteria_Acetobacterales_Acetobacteraceae_Belnapia_131	243	0	100	101	15	687	101	36	26													Bacteria_Proteobacteria_Gammaproteobacteria_Burkholderiales_Alcaligenaceae_Achromobacter_130	52	66	186	22	65	100	55	0	233	21	0	0
		Bacteria_Proteobacteria_Gammaproteobacteria_Pseudomonadales_Moraxellaceae_Acinetobacter_132	204	119	0	44	74	0	0	78	0													Bacteria_Proteobacteria_Alphaproteobacteria_Acetobacterales_Acetobacteraceae_Belnapia_131	14	26	128	108	48	64	29	0	0	0	283	19
		Bacteria_Firmicutes_Bacilli_Staphylococcales_Staphylococcaceae_Staphylococcus_133	0	159	96	584	66	198	61	62	170													Bacteria_Proteobacteria_Gammaproteobacteria_Pseudomonadales_Moraxellaceae_Acinetobacter_132	70	207	174	73	0	195	317	0	130	0	42	23
		Bacteria_Proteobacteria_Alphaproteobacteria_Sphingomonadales_Sphingomonadaceae_Sphingobium_134	89	15	53	51	38	93	92	25	17													Bacteria_Firmicutes_Bacilli_Staphylococcales_Staphylococcaceae_Staphylococcus_133	64	79	0	0	180	142	65	0	0	58	0	466
		Bacteria_Actinobacteriota_Actinobacteria_Corynebacteriales_Corynebacteriaceae_Corynebacterium_135	294	37	47	107	173	52	44	157	86													Bacteria_Proteobacteria_Alphaproteobacteria_Sphingomonadales_Sphingomonadaceae_Sphingobium_134	104	171	0	200	66	18	70	78	154	115	70	15
		Bacteria_Proteobacteria_Alphaproteobacteria_Sphingomonadales_Sphingomonadaceae_Sphingomonas_136	17	26	56	91	163	124	0	77	109													Bacteria_Actinobacteriota_Actinobacteria_Corynebacteriales_Corynebacteriaceae_Corynebacterium_135	22	119	289	58	97	58	28	34	137	44	48	30
		Bacteria_Proteobacteria_Gammaproteobacteria_Burkholderiales_Oxalobacteraceae_Noviherbaspirillum_137	0	69	0	67	207	0	67	0	0													Bacteria_Proteobacteria_Alphaproteobacteria_Sphingomonadales_Sphingomonadaceae_Sphingomonas_136	56	150	84	127	92	157	116	0	71	76	114	33
		Bacteria_Firmicutes_Bacilli_Lactobacillales_Streptococcaceae_Streptococcus_138	0	0	0	0	0	0	93	37	73													Bacteria_Proteobacteria_Gammaproteobacteria_Burkholderiales_Oxalobacteraceae_Noviherbaspirillum_137	0	109	383	113	98	51	0	0	0	43	130	25
		Bacteria_Proteobacteria_Alphaproteobacteria_Sphingomonadales_Sphingomonadaceae_Sphingomonas_139	0	39	30	270	94	0	48	30	28													Bacteria_Firmicutes_Bacilli_Lactobacillales_Streptococcaceae_Streptococcus_138	1073	0	0	56	37	535	0	0	0	53	0	0
		Bacteria_Proteobacteria_Gammaproteobacteria_Xanthomonadales_Xanthomonadaceae_Xanthomonas_140	113	59	28	49	0	0	62	268	0													Bacteria_Proteobacteria_Alphaproteobacteria_Sphingomonadales_Sphingomonadaceae_Sphingomonas_139	87	109	0	179	152	23	92	0	63	48	127	0
		Bacteria_Actinobacteriota_Actinobacteria_Micrococcales_Microbacteriaceae_Leucobacter_141	0	15	0	22	0	2085	0	10	0													Bacteria_Proteobacteria_Gammaproteobacteria_Xanthomonadales_Xanthomonadaceae_Xanthomonas_140	0	0	0	0	50	0	83	0	0	0	40	0
		Bacteria_Bacteroidota_Bacteroidia_Sphingobacteriales_Sphingobacteriaceae_Mucilaginibacter_142	0	0	0	44	40	0	73	124	0													Bacteria_Actinobacteriota_Actinobacteria_Micrococcales_Microbacteriaceae_Leucobacter_141	53	0	18	48	24	31	0	0	12	0	32	0
		Bacteria_Proteobacteria_Gammaproteobacteria_Pseudomonadales_Pseudomonadaceae_Pseudomonas_143	0	0	0	0	65	54	0	0	0													Bacteria_Bacteroidota_Bacteroidia_Sphingobacteriales_Sphingobacteriaceae_Mucilaginibacter_142	110	96	0	71	192	0	0	88	0	100	208	29
		Bacteria_Firmicutes_Bacilli_Lactobacillales_Carnobacteriaceae_Desemzia_144	88	80	28	0	38	90	7	31	0													Bacteria_Proteobacteria_Gammaproteobacteria_Pseudomonadales_Pseudomonadaceae_Pseudomonas_143	45	0	0	35	0	45	0	0	181	61	0	0
		Bacteria_Actinobacteriota_Actinobacteria_Micrococcales_Microbacteriaceae_Herbiconiux_146	66	138	45	53	0	113	89	75	94													Bacteria_Firmicutes_Bacilli_Lactobacillales_Carnobacteriaceae_Desemzia_144	43	0	0	0	73	0	69	24	136	22	0	0
		Bacteria_Proteobacteria_Gammaproteobacteria_Xanthomonadales_Rhodanobacteraceae_Luteibacter_147	29	247	87	24	0	121	19	46	0													Bacteria_Actinobacteriota_Actinobacteria_Micrococcales_Microbacteriaceae_Herbiconiux_146	50	61	130	170	59	0	98	157	0	71	206	0
		Bacteria_Actinobacteriota_Actinobacteria_Pseudonocardiales_Pseudonocardiaceae_Pseudonocardia_148	53	111	64	84	0	47	106	73	159													Bacteria_Proteobacteria_Gammaproteobacteria_Xanthomonadales_Rhodanobacteraceae_Luteibacter_147	75	65	175	67	70	53	55	0	45	0	21	0
		Bacteria_Proteobacteria_Gammaproteobacteria_Pseudomonadales_Pseudomonadaceae_Pseudomonas_149	383	18	45	142	9	382	26	97	0													Bacteria_Actinobacteriota_Actinobacteria_Pseudonocardiales_Pseudonocardiaceae_Pseudonocardia_148	85	110	61	130	179	0	170	44	98	77	171	0
		Bacteria_Proteobacteria_Gammaproteobacteria_Burkholderiales_Oxalobacteraceae_NA_150	76	0	0	0	243	161	0	0	0													Bacteria_Proteobacteria_Gammaproteobacteria_Pseudomonadales_Pseudomonadaceae_Pseudomonas_149	82	98	252	0	25	26	61	0	0	8	60	0
		Bacteria_Proteobacteria_Gammaproteobacteria_Burkholderiales_Comamonadaceae_NA_151	0	32	36	57	0	61	71	0	47													Bacteria_Proteobacteria_Gammaproteobacteria_Burkholderiales_Oxalobacteraceae_NA_150	56	0	0	72	0	48	55	0	69	0	183	31
		Bacteria_Proteobacteria_Alphaproteobacteria_Sphingomonadales_Sphingomonadaceae_Sphingomonas_152	0	58	37	66	107	112	92	122	0													Bacteria_Proteobacteria_Gammaproteobacteria_Burkholderiales_Comamonadaceae_NA_151	19	50	0	77	807	29	23	36	59	119	122	18
		Bacteria_Firmicutes_Bacilli_Bacillales_Bacillaceae_Bacillus_153	69	46	41	63	149	333	25	35	53													Bacteria_Proteobacteria_Alphaproteobacteria_Sphingomonadales_Sphingomonadaceae_Sphingomonas_152	21	137	128	121	261	0	82	45	66	142	44	21
		Bacteria_Actinobacteriota_Actinobacteria_Micrococcales_Microbacteriaceae_Microbacterium_154	225	36	20	72	54	178	60	58	40													Bacteria_Firmicutes_Bacilli_Bacillales_Bacillaceae_Bacillus_153	47	37	0	74	94	0	0	0	118	57	57	61
		Bacteria_Firmicutes_Bacilli_Staphylococcales_Staphylococcaceae_Staphylococcus_155	0	60	0	78	568	0	0	0	0													Bacteria_Actinobacteriota_Actinobacteria_Micrococcales_Microbacteriaceae_Microbacterium_154	115	30	388	114	94	92	42	0	0	48	138	37
		Bacteria_Bacteroidota_Bacteroidia_Flavobacteriales_Weeksellaceae_Chryseobacterium_156	14	74	63	0	0	29	202	61	20													Bacteria_Firmicutes_Bacilli_Staphylococcales_Staphylococcaceae_Staphylococcus_155	74	89	0	92	540	0	33	0	0	0	0	416
		Bacteria_Firmicutes_Bacilli_Bacillales_Bacillaceae_NA_157	0	24	14	94	54	121	38	227	126													Bacteria_Bacteroidota_Bacteroidia_Flavobacteriales_Weeksellaceae_Chryseobacterium_156	675	84	74	46	114	42	52	141	49	80	13	0
		Bacteria_Proteobacteria_Gammaproteobacteria_Pseudomonadales_Moraxellaceae_Acinetobacter_158	278	0	30	17	66	0	12	35	78													Bacteria_Firmicutes_Bacilli_Bacillales_Bacillaceae_NA_157	50	82	38	37	86	151	221	0	0	77	21	34
		Bacteria_Proteobacteria_Alphaproteobacteria_Sphingomonadales_Sphingomonadaceae_Sphingomonas_159	107	46	19	49	236	81	53	42	64													Bacteria_Proteobacteria_Gammaproteobacteria_Pseudomonadales_Moraxellaceae_Acinetobacter_158	15	39	308	10	0	129	82	36	73	31	0	21
		Bacteria_Proteobacteria_Alphaproteobacteria_Acetobacterales_Acetobacteraceae_Belnapia_160	1699	0	0	0	12	132	0	0	0													Bacteria_Proteobacteria_Alphaproteobacteria_Sphingomonadales_Sphingomonadaceae_Sphingomonas_159	26	52	0	62	188	38	8	0	36	48	44	31
		Bacteria_Proteobacteria_Alphaproteobacteria_Rhizobiales_Rhizobiaceae_Allorhizobium-Neorhizobium-Pararhizobium-Rhizobium_161	0	0	0	77	79	0	65	0	0													Bacteria_Proteobacteria_Alphaproteobacteria_Acetobacterales_Acetobacteraceae_Belnapia_160	0	12	0	0	15	26	0	0	0	0	0	13
		Bacteria_Actinobacteriota_Actinobacteria_Corynebacteriales_Segniliparaceae_Segniliparus_162	103	47	71	26	51	61	40	37	11													Bacteria_Proteobacteria_Alphaproteobacteria_Rhizobiales_Rhizobiaceae_Allorhizobium-Neorhizobium-Pararhizobium-Rhizobium_161	0	19	30	93	25	53	0	44	227	27	46	0
		Bacteria_Proteobacteria_Alphaproteobacteria_Rickettsiales_Anaplasmataceae_Wolbachia_163	139	87	29	34	27	73	61	39	8													Bacteria_Actinobacteriota_Actinobacteria_Corynebacteriales_Segniliparaceae_Segniliparus_162	134	81	68	112	50	75	13	24	7	75	70	0
		Bacteria_Firmicutes_Bacilli_Bacillales_Bacillaceae_Bacillus_164	201	45	22	69	110	87	60	24	56													Bacteria_Proteobacteria_Alphaproteobacteria_Rickettsiales_Anaplasmataceae_Wolbachia_163	40	9	0	56	10	53	64	7	0	17	67	19
		Bacteria_Proteobacteria_Gammaproteobacteria_Pseudomonadales_Moraxellaceae_Acinetobacter_165	279	0	0	60	74	161	0	36	0													Bacteria_Firmicutes_Bacilli_Bacillales_Bacillaceae_Bacillus_164	0	57	0	0	65	147	0	0	158	19	0	0
		Bacteria_Actinobacteriota_Actinobacteria_Micrococcales_Beutenbergiaceae_Salana_166	0	58	9	93	84	148	63	28	50													Bacteria_Proteobacteria_Gammaproteobacteria_Pseudomonadales_Moraxellaceae_Acinetobacter_165	16	0	274	0	0	0	0	19	0	39	0	51
		Bacteria_Proteobacteria_Alphaproteobacteria_Rhodobacterales_Rhodobacteraceae_Paracoccus_167	0	0	71	52	90	0	0	0	62													Bacteria_Actinobacteriota_Actinobacteria_Micrococcales_Beutenbergiaceae_Salana_166	31	29	51	64	171	18	123	0	45	32	82	26
		Bacteria_Proteobacteria_Gammaproteobacteria_Burkholderiales_Comamonadaceae_Tepidimonas_168	34	35	46	71	30	91	49	60	12													Bacteria_Proteobacteria_Alphaproteobacteria_Rhodobacterales_Rhodobacteraceae_Paracoccus_167	104	70	45	64	123	43	94	0	0	0	180	0
		Bacteria_Bacteroidota_Bacteroidia_Cytophagales_Spirosomaceae_Spirosoma_169	0	26	64	0	44	0	63	38	41													Bacteria_Proteobacteria_Gammaproteobacteria_Burkholderiales_Comamonadaceae_Tepidimonas_168	37	0	0	0	83	24	45	12	125	37	62	0
		Bacteria_Proteobacteria_Alphaproteobacteria_Sphingomonadales_Sphingomonadaceae_Sphingomonas_170	51	44	0	175	50	0	182	269	0													Bacteria_Bacteroidota_Bacteroidia_Cytophagales_Spirosomaceae_Spirosoma_169	117	77	0	24	113	5	145	146	0	75	62	29
		Bacteria_Proteobacteria_Alphaproteobacteria_Acetobacterales_Acetobacteraceae_NA_172	13	0	0	93	79	137	56	25	0													Bacteria_Proteobacteria_Alphaproteobacteria_Sphingomonadales_Sphingomonadaceae_Sphingomonas_170	47	68	0	66	120	0	78	0	0	72	56	0
		Bacteria_Proteobacteria_Alphaproteobacteria_Sphingomonadales_Sphingomonadaceae_Sphingomonas_173	9	0	31	202	22	47	85	78	8													Bacteria_Proteobacteria_Alphaproteobacteria_Acetobacterales_Acetobacteraceae_NA_172	0	0	62	82	0	51	0	0	38	15	67	10
		Bacteria_Proteobacteria_Gammaproteobacteria_Xanthomonadales_Rhodanobacteraceae_Luteibacter_174	0	0	0	56	0	0	0	0	0													Bacteria_Proteobacteria_Alphaproteobacteria_Sphingomonadales_Sphingomonadaceae_Sphingomonas_173	87	65	0	153	106	0	0	58	36	55	68	0
		Bacteria_Proteobacteria_Gammaproteobacteria_Xanthomonadales_Xanthomonadaceae_Pseudoxanthomonas_175	40	0	0	27	58	154	0	22	45													Bacteria_Proteobacteria_Gammaproteobacteria_Xanthomonadales_Xanthomonadaceae_Pseudoxanthomonas_175	58	0	74	112	42	28	50	31	0	52	68	0
		Bacteria_Proteobacteria_Gammaproteobacteria_Xanthomonadales_Xanthomonadaceae_Xanthomonas_176	0	0	193	843	0	54	31	0	84													Bacteria_Proteobacteria_Gammaproteobacteria_Xanthomonadales_Xanthomonadaceae_Xanthomonas_176	0	0	0	0	120	8	0	0	0	0	31	10
		Bacteria_Actinobacteriota_Actinobacteria_Propionibacteriales_Nocardioidaceae_Marmoricola_177	80	0	23	87	82	78	59	64	0													Bacteria_Actinobacteriota_Actinobacteria_Propionibacteriales_Nocardioidaceae_Marmoricola_177	47	39	0	39	172	102	65	0	28	0	67	48
		Bacteria_Proteobacteria_Alphaproteobacteria_Rickettsiales_NA_NA_178	0	0	0	13	0	0	55	5	0													Bacteria_Proteobacteria_Alphaproteobacteria_Rickettsiales_NA_NA_178	133	0	0	0	0	0	0	0	0	0	0	0
		Bacteria_Proteobacteria_Gammaproteobacteria_Pseudomonadales_Pseudomonadaceae_Pseudomonas_179	87	0	0	0	0	86	0	0	2													Bacteria_Proteobacteria_Gammaproteobacteria_Pseudomonadales_Pseudomonadaceae_Pseudomonas_179	0	22	1	21	8	25	31	0	46	2	16	3
		Bacteria_Proteobacteria_Gammaproteobacteria_Pseudomonadales_Halomonadaceae_Candidatus Portiera_180	0	243	0	0	417	0	0	0	0													Bacteria_Proteobacteria_Gammaproteobacteria_Pseudomonadales_Halomonadaceae_Candidatus Portiera_180	0	135	0	0	0	0	0	0	0	0	17	0
		Bacteria_Myxococcota_Myxococcia_Myxococcales_Myxococcaceae_P3OB-42_181	0	23	0	0	62	461	0	43	0													Bacteria_Myxococcota_Myxococcia_Myxococcales_Myxococcaceae_P3OB-42_181	0	0	0	47	0	0	99	0	43	0	152	10
		Bacteria_Actinobacteriota_Actinobacteria_Micrococcales_Intrasporangiaceae_Knoellia_182	31	120	0	141	81	48	0	106	0													Bacteria_Actinobacteriota_Actinobacteria_Micrococcales_Intrasporangiaceae_Knoellia_182	55	121	0	93	79	0	0	40	0	114	0	24
		Bacteria_Proteobacteria_Alphaproteobacteria_Rhodobacterales_Rhodobacteraceae_Rubellimicrobium_183	0	23	0	48	51	0	0	28	71													Bacteria_Proteobacteria_Alphaproteobacteria_Rhodobacterales_Rhodobacteraceae_Rubellimicrobium_183	0	148	100	20	54	0	123	21	0	0	162	0
		Bacteria_Proteobacteria_Alphaproteobacteria_Rhizobiales_Devosiaceae_Devosia_184	271	34	20	55	67	0	0	0	0													Bacteria_Proteobacteria_Alphaproteobacteria_Rhizobiales_Devosiaceae_Devosia_184	91	0	0	66	186	42	0	20	0	68	0	0
		Bacteria_Proteobacteria_Alphaproteobacteria_Rhizobiales_Beijerinckiaceae_Methylobacterium-Methylorubrum_185	191	49	0	59	76	0	0	44	0													Bacteria_Proteobacteria_Alphaproteobacteria_Rhizobiales_Beijerinckiaceae_Methylobacterium-Methylorubrum_185	41	0	61	23	40	165	0	0	60	0	40	0
		Bacteria_Proteobacteria_Gammaproteobacteria_Pseudomonadales_Moraxellaceae_Acinetobacter_186	18	39	37	36	38	0	31	45	88													Bacteria_Proteobacteria_Gammaproteobacteria_Pseudomonadales_Moraxellaceae_Acinetobacter_186	104	64	66	28	0	41	112	39	34	26	67	0
		Bacteria_Proteobacteria_Gammaproteobacteria_Burkholderiales_Oxalobacteraceae_Massilia_187	3	8	25	31	103	0	17	0	30													Bacteria_Proteobacteria_Gammaproteobacteria_Burkholderiales_Oxalobacteraceae_Massilia_187	29	43	0	10	22	99	30	0	48	58	126	0
		Bacteria_Proteobacteria_Alphaproteobacteria_Rhodobacterales_Rhodobacteraceae_Paracoccus_188	0	45	0	67	93	0	0	0	0													Bacteria_Proteobacteria_Alphaproteobacteria_Rhodobacterales_Rhodobacteraceae_Paracoccus_188	0	99	88	0	0	751	90	0	0	0	40	0
		Bacteria_Actinobacteriota_Actinobacteria_Frankiales_Geodermatophilaceae_Klenkia_189	59	47	39	68	79	40	53	62	55													Bacteria_Actinobacteriota_Actinobacteria_Frankiales_Geodermatophilaceae_Klenkia_189	0	0	0	106	171	42	0	0	0	68	53	60
		Bacteria_Actinobacteriota_Actinobacteria_Micrococcales_Microbacteriaceae_Schumannella_190	96	40	0	84	70	0	58	24	0													Bacteria_Actinobacteriota_Actinobacteria_Micrococcales_Microbacteriaceae_Schumannella_190	52	39	101	52	26	0	27	14	223	33	40	11
		Bacteria_Proteobacteria_Alphaproteobacteria_Sphingomonadales_Sphingomonadaceae_Sphingomonas_191	388	0	0	47	0	36	50	0	0													Bacteria_Proteobacteria_Alphaproteobacteria_Sphingomonadales_Sphingomonadaceae_Sphingomonas_191	0	62	0	87	0	0	0	0	0	0	80	0
		Archaea_NA_NA_NA_NA_NA_192	36	49	19	63	20	24	123	195	6													Archaea_NA_NA_NA_NA_NA_192	176	0	0	27	70	42	159	25	17	126	84	21
		Bacteria_Bacteroidota_Bacteroidia_Sphingobacteriales_Sphingobacteriaceae_Mucilaginibacter_193	0	17	45	25	0	0	0	0	56													Bacteria_Bacteroidota_Bacteroidia_Sphingobacteriales_Sphingobacteriaceae_Mucilaginibacter_193	25	77	0	146	36	150	36	9	71	0	239	0
		Bacteria_Proteobacteria_Gammaproteobacteria_Pseudomonadales_Moraxellaceae_Acinetobacter_194	47	40	0	58	0	0	380	81	53													Bacteria_Proteobacteria_Gammaproteobacteria_Pseudomonadales_Moraxellaceae_Acinetobacter_194	54	0	40	0	0	56	131	0	0	24	0	0
		Bacteria_Actinobacteriota_Actinobacteria_Propionibacteriales_Nocardioidaceae_Marmoricola_195	0	47	0	71	0	0	35	0	69													Bacteria_Actinobacteriota_Actinobacteria_Propionibacteriales_Nocardioidaceae_Marmoricola_195	57	99	22	0	117	73	93	17	0	63	146	0
		Bacteria_Proteobacteria_Gammaproteobacteria_Pseudomonadales_Pseudomonadaceae_Pseudomonas_196	0	0	0	205	40	0	0	0	0													Bacteria_Proteobacteria_Gammaproteobacteria_Pseudomonadales_Pseudomonadaceae_Pseudomonas_196	0	0	0	950	0	0	0	0	0	0	0	0
		Bacteria_Proteobacteria_Gammaproteobacteria_Xanthomonadales_Xanthomonadaceae_Luteimonas_197	0	69	0	0	0	0	0	13	0													Bacteria_Proteobacteria_Gammaproteobacteria_Xanthomonadales_Xanthomonadaceae_Luteimonas_197	19	0	0	0	0	0	0	0	0	35	0	0
		Bacteria_Proteobacteria_Alphaproteobacteria_Rhizobiales_Beijerinckiaceae_1174-901-12_198	23	0	0	16	0	0	52	0	8													Bacteria_Proteobacteria_Alphaproteobacteria_Rhizobiales_Beijerinckiaceae_1174-901-12_198	53	143	24	57	48	0	0	17	271	27	36	0
		Bacteria_Firmicutes_Bacilli_Lactobacillales_Carnobacteriaceae_Carnobacterium_199	104	8	0	48	22	129	0	0	0													Bacteria_Firmicutes_Bacilli_Lactobacillales_Carnobacteriaceae_Carnobacterium_199	0	52	16	44	17	144	0	0	18	0	33	0
		Bacteria_Actinobacteriota_Actinobacteria_Micrococcales_Micrococcaceae_Rothia_200	14	153	19	41	52	0	0	90	38													Bacteria_Actinobacteriota_Actinobacteria_Micrococcales_Micrococcaceae_Rothia_200	30	68	74	72	17	20	64	48	54	0	40	10
		Bacteria_Bacteroidota_Bacteroidia_Cytophagales_Spirosomaceae_Dyadobacter_201	0	0	0	183	73	103	0	38	0													Bacteria_Bacteroidota_Bacteroidia_Cytophagales_Spirosomaceae_Dyadobacter_201	51	29	63	24	38	0	0	35	14	236	172	0
		Bacteria_Firmicutes_Clostridia_Peptostreptococcales-Tissierellales_Peptostreptococcaceae_Romboutsia_202	100	0	0	21	121	118	0	0	148													Bacteria_Firmicutes_Clostridia_Peptostreptococcales-Tissierellales_Peptostreptococcaceae_Romboutsia_202	60	42	138	0	66	24	57	0	0	53	88	15
		Bacteria_Firmicutes_Bacilli_Staphylococcales_Staphylococcaceae_Staphylococcus_203	0	61	73	91	186	0	33	48	54													Bacteria_Firmicutes_Bacilli_Staphylococcales_Staphylococcaceae_Staphylococcus_203	34	83	0	0	91	0	23	58	0	22	49	114
		Bacteria_Proteobacteria_Gammaproteobacteria_Burkholderiales_Oxalobacteraceae_Massilia_204	0	0	0	0	0	0	0	40	8													Bacteria_Proteobacteria_Gammaproteobacteria_Burkholderiales_Oxalobacteraceae_Massilia_204	0	44	0	0	0	153	0	0	0	14	58	30
		Bacteria_Proteobacteria_Gammaproteobacteria_Xanthomonadales_Xanthomonadaceae_Stenotrophomonas_206	0	0	2	27	0	309	0	0	0													Bacteria_Proteobacteria_Gammaproteobacteria_Pseudomonadales_Pseudomonadaceae_Pseudomonas_208	112	0	121	0	0	0	122	0	0	0	0	0
		Bacteria_Proteobacteria_Gammaproteobacteria_Pseudomonadales_Pseudomonadaceae_Pseudomonas_208	371	0	0	0	0	460	0	0	0													Bacteria_Actinobacteriota_Actinobacteria_Kineosporiales_Kineosporiaceae_Quadrisphaera_209	50	80	0	129	58	0	120	23	28	55	83	0
		Bacteria_Actinobacteriota_Actinobacteria_Kineosporiales_Kineosporiaceae_Quadrisphaera_209	0	41	0	49	0	76	0	54	88													Bacteria_Firmicutes_Bacilli_Staphylococcales_Gemellaceae_Gemella_210	237	226	0	32	35	145	90	9	12	22	10	0
		Bacteria_Firmicutes_Bacilli_Staphylococcales_Gemellaceae_Gemella_210	0	0	0	24	0	34	28	43	46													Bacteria_Actinobacteriota_Actinobacteria_Propionibacteriales_Nocardioidaceae_Nocardioides_211	0	0	0	0	0	0	25	0	44	0	42	0
		Bacteria_Actinobacteriota_Actinobacteria_Propionibacteriales_Nocardioidaceae_Nocardioides_211	0	16	0	27	0	34	0	0	0													Bacteria_Bacteroidota_Bacteroidia_Sphingobacteriales_Sphingobacteriaceae_Sphingobacterium_212	0	0	0	0	36	0	183	0	53	51	0	0
		Bacteria_Bacteroidota_Bacteroidia_Sphingobacteriales_Sphingobacteriaceae_Sphingobacterium_212	0	0	325	0	0	0	53	0	0													Bacteria_Proteobacteria_Alphaproteobacteria_Sphingomonadales_Sphingomonadaceae_Sphingomonas_213	0	0	0	188	0	0	163	0	0	0	78	0
		Bacteria_Proteobacteria_Alphaproteobacteria_Sphingomonadales_Sphingomonadaceae_Sphingomonas_213	0	82	44	0	58	74	0	250	0													Bacteria_Proteobacteria_Gammaproteobacteria_Diplorickettsiales_Diplorickettsiaceae_Rickettsiella_214	0	0	1234	0	0	0	0	0	0	0	0	0
		Bacteria_Actinobacteriota_Actinobacteria_Micrococcales_Intrasporangiaceae_Ornithinimicrobium_215	0	0	0	0	78	0	0	8	64													Bacteria_Actinobacteriota_Actinobacteria_Micrococcales_Intrasporangiaceae_Ornithinimicrobium_215	11	18	0	65	48	0	0	0	221	0	57	24
		Bacteria_Proteobacteria_Alphaproteobacteria_Sphingomonadales_Sphingomonadaceae_Sphingomonas_216	189	0	0	0	110	0	0	0	0													Bacteria_Proteobacteria_Alphaproteobacteria_Sphingomonadales_Sphingomonadaceae_Sphingomonas_216	0	0	0	238	0	0	0	0	0	207	0	0
		Bacteria_Myxococcota_Polyangia_Haliangiales_Haliangiaceae_Haliangium_217	13	0	0	0	0	0	0	0	0													Bacteria_Myxococcota_Polyangia_Haliangiales_Haliangiaceae_Haliangium_217	0	0	22	0	0	0	18	0	0	0	0	0
		Bacteria_Bacteroidota_Bacteroidia_Sphingobacteriales_Sphingobacteriaceae_Mucilaginibacter_218	0	29	35	38	0	0	0	31	0													Bacteria_Bacteroidota_Bacteroidia_Sphingobacteriales_Sphingobacteriaceae_Mucilaginibacter_218	0	216	64	157	74	0	65	0	0	43	35	0
		Bacteria_Proteobacteria_Gammaproteobacteria_Pseudomonadales_Moraxellaceae_Acinetobacter_219	75	0	0	0	0	0	11	0	35													Bacteria_Proteobacteria_Gammaproteobacteria_Pseudomonadales_Moraxellaceae_Acinetobacter_219	0	0	306	30	21	91	0	0	21	0	0	0
		Bacteria_Proteobacteria_Alphaproteobacteria_Rhizobiales_Rhizobiaceae_Pseudochrobactrum_220	356	0	0	0	0	0	0	0	0													Bacteria_Firmicutes_Bacilli_Bacillales_Bacillaceae_Bacillus_221	30	56	96	18	46	79	167	24	0	0	18	24
		Bacteria_Firmicutes_Bacilli_Bacillales_Bacillaceae_Bacillus_221	0	11	0	19	72	164	18	0	43													Bacteria_Proteobacteria_Gammaproteobacteria_Burkholderiales_Oxalobacteraceae_Massilia_222	0	0	0	0	0	0	0	0	0	208	48	0
		Bacteria_Proteobacteria_Gammaproteobacteria_Burkholderiales_Oxalobacteraceae_Massilia_222	19	22	12	4	0	716	0	0	0													Bacteria_Proteobacteria_Gammaproteobacteria_Pseudomonadales_Moraxellaceae_Acinetobacter_223	0	0	49	0	69	0	0	21	43	0	0	25
		Bacteria_Proteobacteria_Gammaproteobacteria_Pseudomonadales_Moraxellaceae_Acinetobacter_223	0	0	0	62	0	8	224	59	0													Bacteria_Actinobacteriota_Actinobacteria_Micrococcales_Intrasporangiaceae_Terrabacter_224	46	71	0	62	109	0	118	0	0	25	92	39
		Bacteria_Actinobacteriota_Actinobacteria_Micrococcales_Intrasporangiaceae_Terrabacter_224	76	48	0	49	0	47	0	66	11													Bacteria_Deinococcota_Deinococci_Deinococcales_Deinococcaceae_Deinococcus_225	0	13	15	0	84	0	16	0	0	18	66	41
		Bacteria_Deinococcota_Deinococci_Deinococcales_Deinococcaceae_Deinococcus_225	43	0	11	0	437	78	147	0	14													Bacteria_Actinobacteriota_Actinobacteria_Propionibacteriales_Nocardioidaceae_Marmoricola_226	39	28	31	51	95	39	0	0	39	42	57	50
		Bacteria_Actinobacteriota_Actinobacteria_Propionibacteriales_Nocardioidaceae_Marmoricola_226	58	0	42	80	40	0	58	54	0													Bacteria_Proteobacteria_Gammaproteobacteria_Acidithiobacillales_Acidithiobacillaceae_KCM-B-112_227	0	0	112	0	19	0	53	0	0	0	59	0
		Bacteria_Proteobacteria_Gammaproteobacteria_Acidithiobacillales_Acidithiobacillaceae_KCM-B-112_227	0	31	0	39	301	0	0	0	24													Bacteria_Actinobacteriota_Actinobacteria_Propionibacteriales_Propionibacteriaceae_Friedmanniella_228	13	62	0	56	134	61	63	4	8	33	66	26
		Bacteria_Actinobacteriota_Actinobacteria_Propionibacteriales_Propionibacteriaceae_Friedmanniella_228	0	35	46	17	36	49	33	27	0													Bacteria_Proteobacteria_Gammaproteobacteria_Burkholderiales_Oxalobacteraceae_Massilia_229	0	7	0	0	0	30	3	0	0	0	7	0
		Bacteria_Proteobacteria_Gammaproteobacteria_Burkholderiales_Oxalobacteraceae_Massilia_229	2	8	0	0	0	0	0	35	2													Bacteria_Proteobacteria_Gammaproteobacteria_Xanthomonadales_Xanthomonadaceae_Pseudoxanthomonas_231	0	52	62	91	0	0	0	0	83	34	29	0
		Bacteria_Proteobacteria_Gammaproteobacteria_Xanthomonadales_Xanthomonadaceae_Pseudoxanthomonas_231	0	0	0	0	0	0	327	0	52													Bacteria_Proteobacteria_Alphaproteobacteria_Sphingomonadales_Sphingomonadaceae_Sphingomonas_232	0	0	0	77	179	61	0	0	27	44	26	0
		Bacteria_Proteobacteria_Alphaproteobacteria_Sphingomonadales_Sphingomonadaceae_Sphingomonas_232	0	29	24	0	49	0	0	0	102													Bacteria_Firmicutes_Bacilli_Exiguobacterales_Exiguobacteraceae_Exiguobacterium_234	0	0	12	94	27	22	0	8	159	23	54	0
		Bacteria_Bacteroidota_Bacteroidia_Cytophagales_Hymenobacteraceae_Hymenobacter_233	0	0	0	1052	0	0	0	0	0													Bacteria_Bacteroidota_Bacteroidia_Sphingobacteriales_Sphingobacteriaceae_Mucilaginibacter_235	0	62	9	19	86	0	142	57	0	75	0	21
		Bacteria_Firmicutes_Bacilli_Exiguobacterales_Exiguobacteraceae_Exiguobacterium_234	75	29	0	28	0	111	0	16	0													Bacteria_Proteobacteria_Gammaproteobacteria_Acidithiobacillales_Acidithiobacillaceae_KCM-B-112_236	0	45	0	0	0	175	57	0	114	0	140	15
		Bacteria_Bacteroidota_Bacteroidia_Sphingobacteriales_Sphingobacteriaceae_Mucilaginibacter_235	0	20	0	62	80	0	27	10	0													Bacteria_Deinococcota_Deinococci_Deinococcales_Deinococcaceae_Deinococcus_237	23	129	18	61	33	0	32	0	99	0	0	0
		Bacteria_Proteobacteria_Gammaproteobacteria_Acidithiobacillales_Acidithiobacillaceae_KCM-B-112_236	0	0	39	0	0	0	0	0	0													Bacteria_Proteobacteria_Gammaproteobacteria_Xanthomonadales_Xanthomonadaceae_Stenotrophomonas_238	0	0	0	84	0	77	0	0	0	0	0	16
		Bacteria_Deinococcota_Deinococci_Deinococcales_Deinococcaceae_Deinococcus_237	0	83	28	0	78	27	0	0	0													Bacteria_Proteobacteria_Alphaproteobacteria_Sphingomonadales_Sphingomonadaceae_Rhizorhapis_239	29	17	69	87	22	43	0	0	0	15	20	0
		Bacteria_Proteobacteria_Gammaproteobacteria_Xanthomonadales_Xanthomonadaceae_Stenotrophomonas_238	82	148	0	0	159	0	0	0	0													Bacteria_Proteobacteria_Gammaproteobacteria_Diplorickettsiales_Diplorickettsiaceae_NA_240	92	108	0	22	101	123	36	0	17	6	19	0
		Bacteria_Proteobacteria_Alphaproteobacteria_Sphingomonadales_Sphingomonadaceae_Rhizorhapis_239	65	25	96	126	10	16	15	26	0													Bacteria_Proteobacteria_Gammaproteobacteria_Burkholderiales_Burkholderiaceae_Burkholderia-Caballeronia-Paraburkholderia_241	0	0	0	97	0	0	0	0	0	0	0	0
		Bacteria_Proteobacteria_Gammaproteobacteria_Diplorickettsiales_Diplorickettsiaceae_NA_240	19	22	27	0	21	161	13	0	0													Bacteria_Proteobacteria_Alphaproteobacteria_Rhizobiales_Rhizobiaceae_Allorhizobium-Neorhizobium-Pararhizobium-Rhizobium_242	0	9	83	0	0	0	27	0	49	0	13	0
		Bacteria_Proteobacteria_Gammaproteobacteria_Burkholderiales_Burkholderiaceae_Burkholderia-Caballeronia-Paraburkholderia_241	0	0	0	0	0	607	0	0	0													Bacteria_Actinobacteriota_Actinobacteria_Propionibacteriales_Nocardioidaceae_Nocardioides_243	15	37	0	25	96	0	35	0	0	69	64	48
		Bacteria_Proteobacteria_Alphaproteobacteria_Rhizobiales_Rhizobiaceae_Allorhizobium-Neorhizobium-Pararhizobium-Rhizobium_242	49	0	0	25	41	458	29	0	0													Bacteria_Myxococcota_Myxococcia_Myxococcales_Myxococcaceae_Cystobacter_244	654	0	0	315	0	0	0	0	0	0	0	0
		Bacteria_Actinobacteriota_Actinobacteria_Propionibacteriales_Nocardioidaceae_Nocardioides_243	71	0	25	80	0	80	0	27	35													Bacteria_Actinobacteriota_Actinobacteria_Kineosporiales_Kineosporiaceae_Pseudokineococcus_245	73	10	0	25	100	33	36	16	16	24	34	16
		Bacteria_Actinobacteriota_Actinobacteria_Kineosporiales_Kineosporiaceae_Pseudokineococcus_245	83	31	33	52	0	0	24	83	70													Bacteria_Bacteroidota_Bacteroidia_Sphingobacteriales_Sphingobacteriaceae_Mucilaginibacter_246	0	0	0	13	94	0	199	13	0	28	63	0
		Bacteria_Bacteroidota_Bacteroidia_Sphingobacteriales_Sphingobacteriaceae_Mucilaginibacter_246	0	0	16	52	0	0	192	0	0													Bacteria_Bacteroidota_Bacteroidia_Flavobacteriales_Weeksellaceae_Chryseobacterium_247	0	14	0	0	0	0	43	9	0	0	0	21
		Bacteria_Bacteroidota_Bacteroidia_Flavobacteriales_Weeksellaceae_Chryseobacterium_247	75	13	19	42	0	82	54	49	0													Bacteria_Acidobacteriota_Acidobacteriae_Acidobacteriales_Acidobacteriaceae (Subgroup 1)_NA_248	0	0	0	0	0	0	17	0	0	0	0	0
		Bacteria_Proteobacteria_Gammaproteobacteria_Burkholderiales_Oxalobacteraceae_Massilia_249	0	0	0	19	53	22	0	0	0													Bacteria_Proteobacteria_Gammaproteobacteria_Burkholderiales_Oxalobacteraceae_Massilia_249	30	0	0	0	0	78	0	0	0	0	0	0
		Bacteria_Proteobacteria_Alphaproteobacteria_Acetobacterales_Acetobacteraceae_Roseomonas_250	0	0	0	0	55	75	13	0	11													Bacteria_Proteobacteria_Alphaproteobacteria_Acetobacterales_Acetobacteraceae_Roseomonas_250	0	206	0	0	34	52	25	0	18	0	0	0
		Bacteria_Proteobacteria_Alphaproteobacteria_Sphingomonadales_Sphingomonadaceae_Sphingomonas_251	173	45	30	51	142	0	0	37	0													Bacteria_Proteobacteria_Alphaproteobacteria_Sphingomonadales_Sphingomonadaceae_Sphingomonas_251	55	0	0	0	96	0	0	0	0	41	27	14
		Bacteria_Bacteroidota_Bacteroidia_Cytophagales_Spirosomaceae_Larkinella_252	112	0	28	41	23	303	0	0	0													Bacteria_Bacteroidota_Bacteroidia_Cytophagales_Spirosomaceae_Larkinella_252	51	0	0	34	60	7	0	0	17	28	37	0
		Bacteria_Proteobacteria_Gammaproteobacteria_Xanthomonadales_Xanthomonadaceae_Stenotrophomonas_253	0	9	0	51	0	0	0	16	0													Bacteria_Proteobacteria_Gammaproteobacteria_Xanthomonadales_Xanthomonadaceae_Stenotrophomonas_253	0	0	0	0	102	0	0	0	403	26	0	0
		Bacteria_Proteobacteria_Gammaproteobacteria_Xanthomonadales_Xanthomonadaceae_Xanthomonas_254	0	0	0	0	32	0	0	0	0													Bacteria_Proteobacteria_Gammaproteobacteria_Xanthomonadales_Xanthomonadaceae_Xanthomonas_254	0	0	12	0	0	0	0	0	0	0	0	0
		Bacteria_Proteobacteria_Alphaproteobacteria_Rhizobiales_Xanthobacteraceae_Rhodopseudomonas_255	101	0	0	0	20	0	0	0	78													Bacteria_Proteobacteria_Alphaproteobacteria_Rhizobiales_Xanthobacteraceae_Rhodopseudomonas_255	37	0	74	26	38	0	0	0	0	0	27	29
		Bacteria_Proteobacteria_Alphaproteobacteria_Caulobacterales_Caulobacteraceae_Brevundimonas_256	0	0	0	147	0	34	65	0	12													Bacteria_Proteobacteria_Alphaproteobacteria_Caulobacterales_Caulobacteraceae_Brevundimonas_256	17	34	0	31	41	36	0	22	0	33	43	0
		Bacteria_Firmicutes_Bacilli_Staphylococcales_Staphylococcaceae_Staphylococcus_257	55	216	0	25	0	0	0	39	31													Bacteria_Firmicutes_Bacilli_Staphylococcales_Staphylococcaceae_Staphylococcus_257	38	57	0	0	0	22	104	0	0	0	0	0
		Bacteria_Proteobacteria_Alphaproteobacteria_Azospirillales_Azospirillaceae_Skermanella_258	43	0	20	11	23	0	145	0	0													Bacteria_Proteobacteria_Alphaproteobacteria_Azospirillales_Azospirillaceae_Skermanella_258	0	0	0	45	98	150	16	0	0	93	35	5
		Bacteria_Bacteroidota_Bacteroidia_Sphingobacteriales_Sphingobacteriaceae_Sphingobacterium_260	43	38	0	0	0	0	249	0	0													Bacteria_Firmicutes_Bacilli_Staphylococcales_Staphylococcaceae_Jeotgalicoccus_259	0	0	0	0	909	0	0	0	0	0	0	0
		Bacteria_Proteobacteria_Alphaproteobacteria_Sphingomonadales_Sphingomonadaceae_Sphingobium_261	89	45	0	0	60	0	0	0	0													Bacteria_Bacteroidota_Bacteroidia_Sphingobacteriales_Sphingobacteriaceae_Sphingobacterium_260	0	0	0	33	31	72	86	0	0	17	0	0
		Bacteria_Bacteroidota_Bacteroidia_Bacteroidales_Porphyromonadaceae_Porphyromonas_262	0	53	0	0	0	0	20	0	0													Bacteria_Proteobacteria_Alphaproteobacteria_Sphingomonadales_Sphingomonadaceae_Sphingobium_261	0	0	36	109	84	0	37	0	94	0	0	0
		Bacteria_Firmicutes_Bacilli_Bacillales_Bacillaceae_NA_263	0	0	0	0	52	238	41	17	0													Bacteria_Bacteroidota_Bacteroidia_Bacteroidales_Porphyromonadaceae_Porphyromonas_262	0	14	0	14	17	73	83	10	29	21	8	0
		Bacteria_Actinobacteriota_Actinobacteria_Micrococcales_Microbacteriaceae_Curtobacterium_264	113	0	0	78	0	0	0	0	0													Bacteria_Firmicutes_Bacilli_Bacillales_Bacillaceae_NA_263	29	26	0	0	58	0	67	0	0	0	0	24
		Bacteria_Proteobacteria_Gammaproteobacteria_Burkholderiales_Neisseriaceae_Neisseria_265	0	0	7	43	0	80	0	82	44													Bacteria_Actinobacteriota_Actinobacteria_Micrococcales_Microbacteriaceae_Curtobacterium_264	0	0	0	0	240	0	0	0	0	0	0	0
		Bacteria_Proteobacteria_Gammaproteobacteria_Xanthomonadales_Xanthomonadaceae_Stenotrophomonas_266	0	0	0	0	0	58	0	245	0													Bacteria_Proteobacteria_Gammaproteobacteria_Burkholderiales_Neisseriaceae_Neisseria_265	86	47	0	0	0	0	0	0	46	0	0	0
		Bacteria_Actinobacteriota_Actinobacteria_Micrococcales_Micrococcaceae_Kocuria_267	0	0	31	68	67	0	50	27	0													Bacteria_Proteobacteria_Gammaproteobacteria_Xanthomonadales_Xanthomonadaceae_Stenotrophomonas_266	34	0	0	0	0	0	138	0	0	0	0	0
		Bacteria_Bacteroidota_Bacteroidia_Cytophagales_Spirosomaceae_Spirosoma_268	0	0	20	517	0	0	0	0	0													Bacteria_Actinobacteriota_Actinobacteria_Micrococcales_Micrococcaceae_Kocuria_267	24	32	15	0	26	0	41	0	63	78	36	0
		Bacteria_Actinobacteriota_Acidimicrobiia_Microtrichales_NA_NA_269	0	0	0	65	59	82	14	0	51													Bacteria_Bacteroidota_Bacteroidia_Cytophagales_Spirosomaceae_Spirosoma_268	0	195	0	0	0	0	0	0	0	0	0	0	0	52	0	0		Bacteria_Actinobacteria_Actinobacteria_Propionibacteriales_Propionibacteriaceae_Propionibacterium_270	0	14	0	0	0	0	0
		Bacteria_Actinobacteriota_Actinobacteria_Micrococcales_Intrasporangiaceae_Ornithinimicrobium_270	0	33	0	0	0	31	0	70	0													Bacteria_Actinobacteriota_Acidimicrobiia_Microtrichales_NA_NA_269	20	55	0	64	0	0	25	0	0	20	29	8	24	10	25	12		Bacteria_Proteobacteria_Alphaproteobacteria_Sphingomonadales_NA_NA_271	12	32	0	41	22	10	40
		Bacteria_Firmicutes_Bacilli_Lactobacillales_Carnobacteriaceae_Granulicatella_272	0	13	0	0	0	0	66	0	76													Bacteria_Actinobacteriota_Actinobacteria_Micrococcales_Intrasporangiaceae_Ornithinimicrobium_270	0	0	105	69	106	0	143	0	0	92	33	0	22	38	38	37		Bacteria_Proteobacteria_Alphaproteobacteria_Sphingomonadales_Sphingomonadaceae_Sphingomonas_273	22	0	0	23	17	0	18
		Bacteria_Actinobacteriota_Actinobacteria_Micrococcales_Micrococcaceae_Rothia_273	0	0	0	0	0	0	109	20	0													Bacteria_Firmicutes_Bacilli_Lactobacillales_Carnobacteriaceae_Granulicatella_272	382	16	0	15	26	6	13	0	40	36	19	0	45	11	49	64		Bacteria_Proteobacteria_Alphaproteobacteria_Sphingomonadales_Sphingomonadaceae_Sphingomonas_274	26	17	30	40	55	0	0
		Bacteria_Proteobacteria_Gammaproteobacteria_Pseudomonadales_Pseudomonadaceae_Pseudomonas_274	53	78	42	0	104	66	0	0	79													Bacteria_Actinobacteriota_Actinobacteria_Micrococcales_Micrococcaceae_Rothia_273	531	0	0	31	66	23	12	9	0	44	0	0	0	14	0	0		Bacteria_Proteobacteria_Betaproteobacteria_Burkholderiales_Burkholderiaceae_Burkholderia_275	0	14	0	0	0	0	0
		Bacteria_Proteobacteria_Alphaproteobacteria_Rhodobacterales_Rhodobacteraceae_Paracoccus_275	43	0	0	0	0	0	72	0	32													Bacteria_Proteobacteria_Gammaproteobacteria_Pseudomonadales_Pseudomonadaceae_Pseudomonas_274	45	0	0	0	0	0	0	48	0	0	0	0	35	0	325	0		Bacteria_Proteobacteria_Gammaproteobacteria_Enterobacteriales_Enterobacteriaceae_Serratia_276	0	0	169	88	72	833	46
		Bacteria_Proteobacteria_Gammaproteobacteria_Burkholderiales_Comamonadaceae_Comamonas_276	41	0	0	0	0	0	0	0	0													Bacteria_Proteobacteria_Alphaproteobacteria_Rhodobacterales_Rhodobacteraceae_Paracoccus_275	0	0	0	0	40	111	281	0	35	0	0	0	0	18	0	77		Bacteria_Proteobacteria_Gammaproteobacteria_Pseudomonadales_Moraxellaceae_Acinetobacter_277	33	13	0	65	0	22	38
		Bacteria_Bacteroidota_Bacteroidia_Chitinophagales_Chitinophagaceae_Ferruginibacter_277	332	0	7	15	108	0	9	41	9													Bacteria_Bacteroidota_Bacteroidia_Chitinophagales_Chitinophagaceae_Ferruginibacter_277	0	23	0	24	67	0	0	0	0	6	44	0	32	0	0	0		Bacteria_Proteobacteria_Alphaproteobacteria_Rhizobiales_Methylobacteriaceae_Methylobacterium_279	18	34	42	43	0	29	19
		Bacteria_Fusobacteriota_Fusobacteriia_Fusobacteriales_Fusobacteriaceae_Fusobacterium_278	0	49	0	0	0	0	27	0	35													Bacteria_Fusobacteriota_Fusobacteriia_Fusobacteriales_Fusobacteriaceae_Fusobacterium_278	0	0	0	0	49	0	116	46	46	29	30	0	30	33	0	22		Bacteria_Proteobacteria_Alphaproteobacteria_Rhizobiales_Methylobacteriaceae_Methylobacterium_280	34	93	57	92	51	34	74
		Bacteria_Proteobacteria_Alphaproteobacteria_Rhizobiales_Beijerinckiaceae_Methylobacterium-Methylorubrum_279	0	0	0	0	0	30	47	0	50													Bacteria_Proteobacteria_Alphaproteobacteria_Rhizobiales_Beijerinckiaceae_Methylobacterium-Methylorubrum_279	0	37	0	0	0	0	0	0	309	0	0	0	20	104	33	30		Bacteria_Proteobacteria_Alphaproteobacteria_Rhizobiales_Methylobacteriaceae_Methylobacterium_281	21	27	39	48	0	19	25
		Bacteria_Proteobacteria_Alphaproteobacteria_Rhizobiales_Devosiaceae_Devosia_280	0	0	0	0	73	154	0	0	0													Bacteria_Proteobacteria_Alphaproteobacteria_Rhizobiales_Devosiaceae_Devosia_280	0	0	62	0	57	0	0	0	0	175	35	0	20	39	0	13		Bacteria_Proteobacteria_Alphaproteobacteria_Rhizobiales_Methylobacteriaceae_Methylobacterium_282	0	0	0	0	0	0	0
		Bacteria_Bacteroidota_Bacteroidia_Cytophagales_Hymenobacteraceae_Hymenobacter_281	0	114	0	45	0	0	0	85	11													Bacteria_Bacteroidota_Bacteroidia_Cytophagales_Hymenobacteraceae_Hymenobacter_281	26	160	0	36	0	0	284	54	0	0	0	0	0	0	0	232		Bacteria_Proteobacteria_Alphaproteobacteria_Sphingomonadales_Sphingomonadaceae_Sphingomonas_283	23	0	28	35	52	0	0
		Bacteria_Proteobacteria_Alphaproteobacteria_Rhizobiales_Rhizobiaceae_Allorhizobium-Neorhizobium-Pararhizobium-Rhizobium_282	0	0	0	0	0	0	117	0	0													Bacteria_Proteobacteria_Alphaproteobacteria_Rhizobiales_Rhizobiaceae_Allorhizobium-Neorhizobium-Pararhizobium-Rhizobium_282	0	0	0	0	0	36	348	0	0	199	0	10	46	9	38	19		Bacteria_Proteobacteria_Alphaproteobacteria_Rhizobiales_Rhizobiaceae_Rhizobium_284	45	118	39	69	76	58	101
		Bacteria_Actinobacteriota_Actinobacteria_Micrococcales_Micrococcaceae_Kocuria_284	0	23	0	42	41	0	38	23	75													Bacteria_Proteobacteria_Alphaproteobacteria_Rhodobacterales_Rhodobacteraceae_Paracoccus_283	0	0	0	0	47	42	0	0	0	0	0	0	110	145	72	70		Bacteria_Proteobacteria_Alphaproteobacteria_Rhizobiales_Methylobacteriaceae_Methylobacterium_286	17	41	42	43	18	8	10
		Bacteria_Bacteroidota_Bacteroidia_Cytophagales_Spirosomaceae_Spirosoma_286	0	0	0	0	9	0	107	0	0													Bacteria_Actinobacteriota_Actinobacteria_Micrococcales_Micrococcaceae_Kocuria_284	0	0	0	0	0	44	49	0	117	0	0	0	0	40	87	0		Bacteria_Actinobacteria_Actinobacteria_Kineosporiales_Kineosporiaceae_Kineococcus_288	0	0	0	20	0	92	84
		Bacteria_Actinobacteriota_Actinobacteria_Micrococcales_Micrococcaceae_Pseudarthrobacter_287	0	82	0	0	51	0	0	0	0													Bacteria_Bacteroidota_Bacteroidia_Cytophagales_Spirosomaceae_Spirosoma_286	23	74	0	0	310	0	0	0	0	15	0	0	0	78	176	0		Bacteria_Proteobacteria_Alphaproteobacteria_Sphingomonadales_NA_NA_289	29	35	33	42	46	0	0
		Bacteria_Firmicutes_Bacilli_Staphylococcales_Staphylococcaceae_Staphylococcus_288	2	0	0	61	39	0	0	50	0													Bacteria_Actinobacteriota_Actinobacteria_Micrococcales_Micrococcaceae_Pseudarthrobacter_287	0	97	0	68	35	0	135	0	0	0	67	0	49	11	43	38		Bacteria_Proteobacteria_Alphaproteobacteria_Sphingomonadales_MN_122.2a_NA_290	22	51	0	52	23	11	28
		Bacteria_Actinobacteriota_Actinobacteria_Micrococcales_Microbacteriaceae_Curtobacterium_289	0	0	135	0	102	0	0	0	0													Bacteria_Firmicutes_Bacilli_Staphylococcales_Staphylococcaceae_Staphylococcus_288	54	0	33	24	49	26	0	24	0	28	0	0	24	9	14	13		Bacteria_Proteobacteria_Alphaproteobacteria_Rhodospirillales_Acetobacteraceae_Belnapia_291	0	56	0	24	0	33	21
		Bacteria_Actinobacteriota_Actinobacteria_Micrococcales_Dermabacteraceae_Brachybacterium_290	127	0	0	85	0	0	85	47	0													Bacteria_Actinobacteriota_Actinobacteria_Micrococcales_Microbacteriaceae_Curtobacterium_289	0	0	0	0	0	0	0	0	99	0	0	0	0	48	0	0		Bacteria_Proteobacteria_Alphaproteobacteria_Sphingomonadales_Sphingomonadaceae_Sphingomonas_292	19	21	39	34	41	0	0
		Bacteria_Actinobacteriota_Actinobacteria_Propionibacteriales_Nocardioidaceae_Nocardioides_291	0	23	0	37	0	0	34	46	41													Bacteria_Actinobacteriota_Actinobacteria_Micrococcales_Dermabacteraceae_Brachybacterium_290	0	29	0	0	45	114	0	0	0	0	40	0	40	21	21	56		Bacteria_Proteobacteria_Alphaproteobacteria_Sphingomonadales_Sphingomonadaceae_Sphingomonas_293	32	0	16	38	36	0	0
		Bacteria_Bacteroidota_Bacteroidia_Sphingobacteriales_Sphingobacteriaceae_Mucilaginibacter_292	0	0	71	65	0	0	0	0	0													Bacteria_Actinobacteriota_Actinobacteria_Propionibacteriales_Nocardioidaceae_Nocardioides_291	24	0	0	39	55	0	48	0	50	24	80	26	36	9	34	37		Bacteria_Proteobacteria_Gammaproteobacteria_Pseudomonadales_Moraxellaceae_Acinetobacter_295	45	64	0	0	0	77	0
		Bacteria_Actinobacteriota_Actinobacteria_Frankiales_Nakamurellaceae_Nakamurella_294	0	0	19	55	64	0	21	28	19													Bacteria_Bacteroidota_Bacteroidia_Sphingobacteriales_Sphingobacteriaceae_Mucilaginibacter_292	67	0	0	0	0	0	175	0	32	51	86	0	62	37	0	0		Bacteria_Proteobacteria_Alphaproteobacteria_Sphingomonadales_Sphingomonadaceae_Sphingomonas_297	0	0	18	12	37	0	36
		Bacteria_Firmicutes_Bacilli_Bacillales_Bacillaceae_NA_295	0	24	28	0	93	29	47	0	0													Bacteria_Cyanobacteria_Cyanobacteriia_Cyanobacteriales_Nostocaceae_Scytonema VB-61278_293	0	0	0	0	92	0	0	0	0	0	0	0	51	10	23	52		Bacteria_Proteobacteria_Alphaproteobacteria_Sphingomonadales_Sphingomonadaceae_Sphingomonas_298	48	60	0	51	68	0	0
		Bacteria_Proteobacteria_Gammaproteobacteria_Enterobacterales_Pasteurellaceae_Haemophilus_296	0	17	6	18	39	0	25	31	37													Bacteria_Actinobacteriota_Actinobacteria_Frankiales_Nakamurellaceae_Nakamurella_294	0	0	56	83	54	0	55	0	36	0	59	0	0	39	23	19		Bacteria_Proteobacteria_Alphaproteobacteria_Sphingomonadales_Sphingomonadaceae_Sphingomonas_299	36	11	39	28	67	17	0
		Bacteria_Proteobacteria_Alphaproteobacteria_Rhizobiales_Rhizobiaceae_Tianweitania_297	31	10	0	20	22	113	18	15	12													Bacteria_Firmicutes_Bacilli_Bacillales_Bacillaceae_NA_295	0	55	0	0	76	28	0	0	44	68	0	25	31	32	0	42		Bacteria_Proteobacteria_Gammaproteobacteria_Pseudomonadales_Moraxellaceae_Acinetobacter_300	0	0	127	0	0	0	0
		Bacteria_Proteobacteria_Alphaproteobacteria_Rhizobiales_Rhizobiaceae_Aureimonas_298	0	0	0	0	0	93	0	0	0													Bacteria_Proteobacteria_Gammaproteobacteria_Enterobacterales_Pasteurellaceae_Haemophilus_296	146	80	0	22	37	10	36	0	11	33	35	0	31	15	23	42		Bacteria_Proteobacteria_Alphaproteobacteria_Rhodobacterales_Rhodobacteraceae_Paracocccus_301	0	0	0	71	82	0	70
		Bacteria_Proteobacteria_Gammaproteobacteria_Enterobacterales_Erwiniaceae_Izhakiella_300	0	15	0	0	46	67	0	8	0													Bacteria_Proteobacteria_Alphaproteobacteria_Rhizobiales_Rhizobiaceae_Tianweitania_297	0	0	0	30	61	0	0	0	80	41	22	0	0	100	0	0		Bacteria_Proteobacteria_Alphaproteobacteria_Caulobacterales_Caulobacteraceae_NA_304	38	0	38	0	0	0	0
		Bacteria_Firmicutes_Bacilli_Bacillales_Bacillaceae_Anoxybacillus_301	0	27	0	0	0	196	0	62	0													Bacteria_Proteobacteria_Alphaproteobacteria_Rhizobiales_Rhizobiaceae_Aureimonas_298	0	0	0	53	85	0	84	0	0	0	48	0	0	60	0	0		Bacteria_Proteobacteria_Alphaproteobacteria_Rhizobiales_Rhizobiaceae_Rhizobium_305	0	21	0	0	0	0	0
		Bacteria_Firmicutes_Bacilli_Paenibacillales_Paenibacillaceae_Paenibacillus_302	0	0	0	0	37	161	18	0	0													Bacteria_Proteobacteria_Gammaproteobacteria_Enterobacterales_Erwiniaceae_Izhakiella_300	0	0	0	0	0	0	0	0	18	113	0	0	0	139	0	0		Bacteria_Proteobacteria_Gammaproteobacteria_Xanthomonadales_Xanthomonadaceae_Stenotrophomonas_306	0	0	31	0	0	0	19
		Bacteria_Proteobacteria_Alphaproteobacteria_Sphingomonadales_Sphingomonadaceae_Sphingomonas_303	58	0	0	0	62	0	147	0	0													Bacteria_Firmicutes_Bacilli_Bacillales_Bacillaceae_Anoxybacillus_301	14	0	0	0	96	0	125	28	0	0	23	0	0	51	0	0		Bacteria_Proteobacteria_Alphaproteobacteria_Sphingomonadales_Sphingomonadaceae_Sphingomonas_308	32	16	25	30	40	17	0
		Bacteria_Proteobacteria_Alphaproteobacteria_Sphingomonadales_Sphingomonadaceae_Sphingomonas_304	58	0	0	70	31	64	0	0	0													Bacteria_Firmicutes_Bacilli_Paenibacillales_Paenibacillaceae_Paenibacillus_302	102	44	64	0	0	30	50	0	36	0	14	0	0	47	0	0		Bacteria_Proteobacteria_Alphaproteobacteria_Rhizobiales_Rhizobiaceae_Rhizobium_309	0	33	0	0	0	0	16
		Bacteria_Actinobacteriota_Actinobacteria_Corynebacteriales_Corynebacteriaceae_Lawsonella_305	79	0	0	17	0	95	7	0	0													Bacteria_Proteobacteria_Alphaproteobacteria_Sphingomonadales_Sphingomonadaceae_Sphingomonas_303	56	46	0	72	70	0	44	0	0	0	31	16	0	72	0	0		Bacteria_Proteobacteria_Gammaproteobacteria_Pseudomonadales_Pseudomonadaceae_Pseudomonas_310	17	49	88	0	53	45	0
		Bacteria_Proteobacteria_Alphaproteobacteria_Rhizobiales_Xanthobacteraceae_Rhodopseudomonas_306	29	0	126	0	0	0	0	0	37													Bacteria_Proteobacteria_Alphaproteobacteria_Sphingomonadales_Sphingomonadaceae_Sphingomonas_304	0	21	0	40	0	0	29	0	0	52	33	0	32	13	27	51		Bacteria_Actinobacteria_Actinobacteria_Kineosporiales_Kineosporiaceae_Kineococcus_311	0	64	0	0	0	0	33
		Bacteria_Proteobacteria_Alphaproteobacteria_Sphingomonadales_Sphingomonadaceae_Sphingomonas_307	68	26	6	24	0	25	0	18	0													Bacteria_Actinobacteriota_Actinobacteria_Corynebacteriales_Corynebacteriaceae_Lawsonella_305	12	0	0	0	8	24	6	0	26	16	0	0	0	47	0	0		Bacteria_Firmicutes_Bacilli_Bacillales_Staphylococcaceae_Staphylococcus_314	0	19	0	0	0	54	37
		Bacteria_Actinobacteriota_Actinobacteria_Micrococcales_Brevibacteriaceae_Brevibacterium_308	0	39	0	68	56	68	0	0	0													Bacteria_Proteobacteria_Alphaproteobacteria_Rhizobiales_Xanthobacteraceae_Rhodopseudomonas_306	33	60	82	0	0	0	0	0	0	0	17	0	43	0	0	31		Bacteria_Proteobacteria_Gammaproteobacteria_Pseudomonadales_Pseudomonadaceae_Pseudomonas_315	21	48	93	0	39	23	0
		Bacteria_Proteobacteria_Alphaproteobacteria_Sphingomonadales_Sphingomonadaceae_Sphingomonas_309	59	0	0	0	41	96	47	0	0													Bacteria_Proteobacteria_Alphaproteobacteria_Sphingomonadales_Sphingomonadaceae_Sphingomonas_307	27	0	0	0	107	33	39	0	0	105	21	0	0	45	0	0		Bacteria_Proteobacteria_Betaproteobacteria_Burkholderiales_Oxalobacteraceae_Noviherbaspirillum_316	99	0	0	49	156	0	50
		Bacteria_Actinobacteriota_Actinobacteria_Pseudonocardiales_Pseudonocardiaceae_Saccharopolyspora_310	0	29	0	107	85	74	0	0	49													Bacteria_Actinobacteriota_Actinobacteria_Micrococcales_Brevibacteriaceae_Brevibacterium_308	0	37	0	28	147	0	0	0	19	0	0	38	0	144	0	0		Bacteria_Proteobacteria_Gammaproteobacteria_Xanthomonadales_Xanthomonadaceae_Stenotrophomonas_317	15	0	0	0	60	17	9
		Bacteria_Firmicutes_Bacilli_Staphylococcales_Staphylococcaceae_Auricoccus-Abyssicoccus_311	0	0	0	9	0	99	21	0	21													Bacteria_Proteobacteria_Alphaproteobacteria_Sphingomonadales_Sphingomonadaceae_Sphingomonas_309	0	34	66	0	0	0	0	0	109	0	50	26	0	85	0	0		Bacteria_Proteobacteria_Betaproteobacteria_Burkholderiales_Burkholderiaceae_Burkholderia_318	0	17	0	47	16	22	36
		Bacteria_Bacteroidota_Bacteroidia_Sphingobacteriales_Sphingobacteriaceae_Mucilaginibacter_312	0	45	91	0	0	0	0	59	0													Bacteria_Actinobacteriota_Actinobacteria_Pseudonocardiales_Pseudonocardiaceae_Saccharopolyspora_310	0	0	0	0	117	33	84	0	0	52	52	0	0	52	0	0		Bacteria_Proteobacteria_Alphaproteobacteria_Rhizobiales_Methylobacteriaceae_Methylobacterium_319	24	0	0	36	25	28	37
		Bacteria_Proteobacteria_Alphaproteobacteria_Rhizobiales_Beijerinckiaceae_1174-901-12_313	0	114	0	0	14	0	0	0	0													Bacteria_Firmicutes_Bacilli_Staphylococcales_Staphylococcaceae_Auricoccus-Abyssicoccus_311	0	37	0	0	16	0	0	0	0	0	9	14	44	0	0	32		Bacteria_Proteobacteria_Alphaproteobacteria_Sphingomonadales_Sphingomonadaceae_Sphingomonas_320	11	3	0	4	11	15	3
		Bacteria_Proteobacteria_Alphaproteobacteria_Rhizobiales_Rhizobiaceae_Aureimonas_314	104	0	0	104	0	126	0	0	0													Bacteria_Bacteroidota_Bacteroidia_Sphingobacteriales_Sphingobacteriaceae_Mucilaginibacter_312	96	4	0	13	26	0	0	16	98	20	15	0	0	25	0	0		Bacteria_Proteobacteria_Gammaproteobacteria_Pseudomonadales_Pseudomonadaceae_Pseudomonas_321	0	83	0	0	0	0	0
		Bacteria_Proteobacteria_Alphaproteobacteria_Rhizobiales_Rhizobiaceae_Allorhizobium-Neorhizobium-Pararhizobium-Rhizobium_315	0	14	0	44	0	0	0	12	0													Bacteria_Proteobacteria_Alphaproteobacteria_Rhizobiales_Beijerinckiaceae_1174-901-12_313	0	145	0	0	0	0	0	0	0	0	0	0	81	19	78	0		Bacteria_Proteobacteria_Alphaproteobacteria_Rhizobiales_Methylobacteriaceae_Methylobacterium_322	18	45	0	32	0	0	123
		Bacteria_Proteobacteria_Alphaproteobacteria_Acetobacterales_Acetobacteraceae_Craurococcus-Caldovatus_317	0	0	0	0	0	697	0	0	0													Bacteria_Proteobacteria_Alphaproteobacteria_Rhizobiales_Rhizobiaceae_Aureimonas_314	0	0	0	0	72	63	119	0	0	0	0	0	30	28	24	0		Bacteria_Proteobacteria_Gammaproteobacteria_Enterobacteriales_Enterobacteriaceae_Serratia_324	573	0	268	0	0	0	0
		Bacteria_Bacteroidota_Bacteroidia_Cytophagales_Hymenobacteraceae_Hymenobacter_318	0	0	26	86	450	0	0	13	0													Bacteria_Proteobacteria_Alphaproteobacteria_Rhizobiales_Rhizobiaceae_Allorhizobium-Neorhizobium-Pararhizobium-Rhizobium_315	0	29	85	0	28	119	53	0	0	0	0	13	0	82	0	0		Bacteria_Proteobacteria_Deltaproteobacteria_Myxococcales_Cystobacteraceae_Melittangium_326	0	0	0	34	0	0	0
		Bacteria_Bacteroidota_Bacteroidia_Chitinophagales_Chitinophagaceae_Cnuella_319	0	0	0	60	15	0	83	0	12													Bacteria_Proteobacteria_Gammaproteobacteria_Enterobacterales_Yersiniaceae_Serratia_316	540	0	0	0	0	0	0	0	0	0	0	0	0	59	0	0		Bacteria_Proteobacteria_Alphaproteobacteria_Rhizobiales_Rhizobiaceae_Rhizobium_328	39	21	45	0	0	0	44
		Bacteria_Firmicutes_Bacilli_Staphylococcales_Staphylococcaceae_Staphylococcus_320	53	0	0	0	0	0	0	35	0													Bacteria_Bacteroidota_Bacteroidia_Cytophagales_Hymenobacteraceae_Hymenobacter_318	2	0	0	0	1	36	0	0	0	0	7	0	0	16	15	30		Bacteria_Proteobacteria_Gammaproteobacteria_Pseudomonadales_Pseudomonadaceae_Pseudomonas_329	108	0	101	0	0	0	0
		Bacteria_Chloroflexi_Chloroflexia_Thermomicrobiales_JG30-KF-CM45_NA_321	21	0	0	0	46	68	0	0	0													Bacteria_Bacteroidota_Bacteroidia_Chitinophagales_Chitinophagaceae_Cnuella_319	17	52	79	0	10	0	36	0	9	18	65	0	0	36	0	0		Bacteria_Proteobacteria_Alphaproteobacteria_Caulobacterales_Caulobacteraceae_NA_330	51	0	104	0	0	0	0
		Bacteria_Bacteroidota_Bacteroidia_Cytophagales_Spirosomaceae_Dyadobacter_322	0	0	0	42	15	0	0	0	21													Bacteria_Firmicutes_Bacilli_Staphylococcales_Staphylococcaceae_Staphylococcus_320	0	0	0	32	54	0	46	0	102	0	0	0	0	165	0	0		Bacteria_Actinobacteria_Actinobacteria_Micrococcales_Micrococcaceae_Micrococcus_332	74	0	0	0	0	0	0
		Bacteria_Bacteroidota_Bacteroidia_Sphingobacteriales_Sphingobacteriaceae_Mucilaginibacter_323	0	0	108	0	80	0	0	0	0													Bacteria_Chloroflexi_Chloroflexia_Thermomicrobiales_JG30-KF-CM45_NA_321	0	13	20	25	73	0	61	0	0	41	62	6	0	52	0	0		Bacteria_Proteobacteria_Alphaproteobacteria_Sphingomonadales_Sphingomonadaceae_Sphingomonas_333	0	0	0	25	20	0	28
		Bacteria_Planctomycetota_Planctomycetes_Isosphaerales_Isosphaeraceae_Tundrisphaera_324	121	0	54	0	0	0	0	0	0													Bacteria_Bacteroidota_Bacteroidia_Cytophagales_Spirosomaceae_Dyadobacter_322	29	0	0	0	37	0	0	60	42	0	93	0	0	27	0	70		Bacteria_Proteobacteria_Gammaproteobacteria_Xanthomonadales_Xanthomonadaceae_Dyella_335	0	0	0	0	57	0	0
		Bacteria_Proteobacteria_Gammaproteobacteria_Pseudomonadales_Moraxellaceae_Alkanindiges_325	12	0	0	7	0	0	10	0	0													Bacteria_Bacteroidota_Bacteroidia_Sphingobacteriales_Sphingobacteriaceae_Mucilaginibacter_323	0	42	0	75	0	0	48	0	0	54	0	0	0	35	0	0		Bacteria_Proteobacteria_Gammaproteobacteria_Xanthomonadales_Xanthomonadaceae_Dyella_337	0	0	19	0	0	46	0
		Bacteria_Actinobacteriota_Actinobacteria_Propionibacteriales_Nocardioidaceae_Aeromicrobium_326	0	0	0	34	39	127	27	0	0													Bacteria_Planctomycetota_Planctomycetes_Isosphaerales_Isosphaeraceae_Tundrisphaera_324	0	0	0	0	0	0	0	0	0	90	67	0	0	78	0	0		Bacteria_Proteobacteria_Gammaproteobacteria_Enterobacteriales_Enterobacteriaceae_Serratia_338	483	0	312	0	0	0	0
		Bacteria_Proteobacteria_Alphaproteobacteria_Sphingomonadales_Sphingomonadaceae_Ellin6055_327	0	0	0	50	30	0	21	0	0													Bacteria_Proteobacteria_Gammaproteobacteria_Pseudomonadales_Moraxellaceae_Alkanindiges_325	11	94	0	33	15	0	74	0	10	31	103	11	0	92	0	0		Bacteria_Proteobacteria_Betaproteobacteria_Burkholderiales_Burkholderiaceae_Burkholderia_339	14	15	0	0	0	27	0
		Bacteria_Actinobacteriota_Actinobacteria_Micrococcales_Microbacteriaceae_Agrococcus_328	60	0	0	0	0	0	52	24	72													Bacteria_Actinobacteriota_Actinobacteria_Propionibacteriales_Nocardioidaceae_Aeromicrobium_326	0	0	0	0	0	0	0	0	42	0	81	60	81	51	0	0		Bacteria_Proteobacteria_Alphaproteobacteria_Rhizobiales_Methylobacteriaceae_Methylobacterium_340	35	55	55	64	55	54	88
		Bacteria_Proteobacteria_Alphaproteobacteria_Rhizobiales_Beijerinckiaceae_1174-901-12_329	0	0	13	25	0	133	92	27	57													Bacteria_Proteobacteria_Alphaproteobacteria_Sphingomonadales_Sphingomonadaceae_Ellin6055_327	77	0	26	18	73	177	0	0	0	0	0	0	0	31	19	0		Bacteria_Firmicutes_Bacilli_Bacillales_Bacillaceae_Bacillus_341	0	82	0	0	0	0	0
		Bacteria_Firmicutes_Clostridia_Peptostreptococcales-Tissierellales_Peptostreptococcaceae_Romboutsia_330	0	40	0	11	32	81	0	24	23													Bacteria_Actinobacteriota_Actinobacteria_Micrococcales_Microbacteriaceae_Agrococcus_328	0	0	18	0	59	0	0	0	74	74	0	0	0	47	0	0		Bacteria_Proteobacteria_Deltaproteobacteria_Myxococcales_Cystobacteraceae_Melittangium_342	0	0	0	29	0	0	0
		Bacteria_Proteobacteria_Gammaproteobacteria_Burkholderiales_Oxalobacteraceae_Noviherbaspirillum_331	18	0	0	0	55	133	0	0	0													Bacteria_Proteobacteria_Alphaproteobacteria_Rhizobiales_Beijerinckiaceae_1174-901-12_329	35	21	0	0	0	34	0	10	0	0	29	0	0	0	0	0		Bacteria_Actinobacteria_Actinobacteria_Pseudonocardiales_Pseudonocardiaceae_Actinomycetospora_343	0	63	0	0	0	0	107
		Bacteria_Firmicutes_Bacilli_Staphylococcales_Staphylococcaceae_Staphylococcus_332	0	21	0	49	0	0	0	64	0													Bacteria_Firmicutes_Clostridia_Peptostreptococcales-Tissierellales_Peptostreptococcaceae_Romboutsia_330	43	32	0	69	16	0	0	32	49	0	0	0	0	0	0	0		Bacteria_Firmicutes_Bacilli_Bacillales_Staphylococcaceae_Staphylococcus_345	24	19	0	0	0	42	0
		Bacteria_Proteobacteria_Alphaproteobacteria_Rhodobacterales_Rhodobacteraceae_Paracoccus_333	0	0	0	0	0	0	4	0	0													Bacteria_Proteobacteria_Gammaproteobacteria_Burkholderiales_Oxalobacteraceae_Noviherbaspirillum_331	0	0	0	44	0	0	0	0	22	0	0	0	0	35	0	0		Bacteria_Proteobacteria_Alphaproteobacteria_Caulobacterales_Caulobacteraceae_NA_346	19	0	49	0	0	0	0
		Bacteria_Actinobacteriota_Actinobacteria_Propionibacteriales_Nocardioidaceae_Nocardioides_335	0	0	0	26	30	0	10	15	29													Bacteria_Firmicutes_Bacilli_Staphylococcales_Staphylococcaceae_Staphylococcus_332	0	0	72	0	97	0	83	0	0	100	43	0	0	81	0	0		Bacteria_Actinobacteria_Actinobacteria_Micrococcales_Micrococcaceae_Kocuria_348	0	0	0	0	49	112	0
		Bacteria_Proteobacteria_Gammaproteobacteria_Enterobacterales_Aeromonadaceae_Aeromonas_336	0	0	0	0	0	264	24	11	0													Bacteria_Proteobacteria_Alphaproteobacteria_Rhodobacterales_Rhodobacteraceae_Paracoccus_333	0	0	0	0	0	8	0	0	0	0	0	0	0	134	0	0		Bacteria_Actinobacteria_Actinobacteria_Kineosporiales_Kineosporiaceae_Kineococcus_349	26	0	0	48	0	0	0
		Bacteria_Proteobacteria_Alphaproteobacteria_Sphingomonadales_Sphingomonadaceae_Sphingomonas_339	0	0	55	0	77	0	0	0	0													Bacteria_Proteobacteria_Gammaproteobacteria_Burkholderiales_NA_NA_334	0	0	0	0	0	0	0	0	525	0	0	0	0	50	0	0		Bacteria_Actinobacteria_Actinobacteria_Corynebacteriales_Mycobacteriaceae_Mycobacterium_352	85	0	0	0	0	0	0
		Bacteria_Firmicutes_Bacilli_Lactobacillales_Streptococcaceae_Streptococcus_340	0	0	13	42	0	0	0	51	0													Bacteria_Actinobacteriota_Actinobacteria_Propionibacteriales_Nocardioidaceae_Nocardioides_335	41	32	0	20	48	7	38	0	0	90	47	8	0	83	0	0		Bacteria_Proteobacteria_Betaproteobacteria_Burkholderiales_Burkholderiaceae_Burkholderia_354	0	24	0	0	28	18	35
		Bacteria_Fusobacteriota_Fusobacteriia_Fusobacteriales_Fusobacteriaceae_Fusobacterium_341	0	101	0	0	46	0	0	27	0													Bacteria_Proteobacteria_Gammaproteobacteria_Enterobacterales_Aeromonadaceae_Aeromonas_336	0	62	32	20	10	0	33	0	20	46	15	0	0	37	0	0		Bacteria_Proteobacteria_Alphaproteobacteria_Rhodospirillales_Acetobacteraceae_Belnapia_355	0	0	0	24	111	0	40
		Bacteria_Proteobacteria_Alphaproteobacteria_Acetobacterales_Acetobacteraceae_Roseomonas_342	38	0	0	0	22	0	0	0	0													Bacteria_Proteobacteria_Alphaproteobacteria_Sphingomonadales_Sphingomonadaceae_Sphingomonas_337	0	90	311	0	0	55	0	0	0	0	42	0	0	32	0	0		Bacteria_Proteobacteria_Alphaproteobacteria_Sphingomonadales_Sphingomonadaceae_Novosphingobium_356	0	0	13	39	0	0	0
		Bacteria_Bacteroidota_Bacteroidia_Flavobacteriales_Weeksellaceae_Cloacibacterium_343	0	13	12	0	0	0	0	34	0													Bacteria_Proteobacteria_Gammaproteobacteria_Cardiobacteriales_Cardiobacteriaceae_Cardiobacterium_338	0	0	0	0	0	0	9	0	0	0	0	0	0	40	0	0		Bacteria_Firmicutes_Bacilli_Bacillales_Bacillaceae_Bacillus_357	0	0	38	0	0	0	0
		Bacteria_Bacteroidota_Bacteroidia_Flavobacteriales_Weeksellaceae_Chryseobacterium_344	0	15	0	0	0	0	33	54	0													Bacteria_Proteobacteria_Alphaproteobacteria_Sphingomonadales_Sphingomonadaceae_Sphingomonas_339	0	0	0	0	61	0	0	0	166	0	0	0	0	46	0	0		Bacteria_Firmicutes_Clostridia_Clostridiales_Peptostreptococcaceae_Romboutsia_358	93	0	0	0	0	0	0
		Bacteria_Bacteroidota_Bacteroidia_Cytophagales_Amoebophilaceae_Candidatus Cardinium_345	0	0	12	20	24	0	10	39	47													Bacteria_Firmicutes_Bacilli_Lactobacillales_Streptococcaceae_Streptococcus_340	0	40	0	0	0	0	0	0	0	0	40	0	0	0	0	0		Bacteria_Proteobacteria_Alphaproteobacteria_Sphingomonadales_Sphingomonadaceae_Sphingomonas_359	0	0	7	28	38	0	25
		Bacteria_Proteobacteria_Gammaproteobacteria_Burkholderiales_Oxalobacteraceae_Noviherbaspirillum_346	0	0	0	105	0	30	0	32	0													Bacteria_Fusobacteriota_Fusobacteriia_Fusobacteriales_Fusobacteriaceae_Fusobacterium_341	0	0	0	0	88	110	78	0	0	0	0	0	0	146	0	0		Bacteria_Actinobacteria_Actinobacteria_Kineosporiales_Kineosporiaceae_Kineococcus_360	0	0	0	51	84	0	0
		Bacteria_Actinobacteriota_Actinobacteria_Frankiales_Nakamurellaceae_Nakamurella_347	0	35	0	0	40	54	61	52	0													Bacteria_Proteobacteria_Alphaproteobacteria_Acetobacterales_Acetobacteraceae_Roseomonas_342	0	24	0	146	53	0	0	0	0	0	0	0	0	33	0	35		Bacteria_Proteobacteria_Gammaproteobacteria_Enterobacteriales_Enterobacteriaceae_Escherichia/Shigella_361	0	15	0	0	0	21	11
		Bacteria_Planctomycetota_Planctomycetes_Isosphaerales_Isosphaeraceae_Tundrisphaera_348	0	21	0	41	0	100	80	0	0													Bacteria_Bacteroidota_Bacteroidia_Flavobacteriales_Weeksellaceae_Cloacibacterium_343	6	0	0	41	62	77	29	11	0	0	47	0	0	22	0	0		Bacteria_Firmicutes_Bacilli_Bacillales_Staphylococcaceae_Staphylococcus_362	0	18	0	0	0	46	32
		Bacteria_Bacteroidota_Bacteroidia_Chitinophagales_Chitinophagaceae_NA_350	0	38	20	0	18	20	0	16	0													Bacteria_Bacteroidota_Bacteroidia_Flavobacteriales_Weeksellaceae_Chryseobacterium_344	77	0	0	19	18	0	29	0	12	0	19	0	0	47	0	0		Bacteria_Proteobacteria_Alphaproteobacteria_Caulobacterales_Caulobacteraceae_NA_364	56	0	0	0	0	0	0
		Bacteria_Proteobacteria_Alphaproteobacteria_Azospirillales_Azospirillaceae_Azospirillum_353	282	7	0	10	32	54	0	0	0													Bacteria_Bacteroidota_Bacteroidia_Cytophagales_Amoebophilaceae_Candidatus Cardinium_345	16	11	0	0	12	15	82	27	21	64	0	6	0	24	0	69		Bacteria_Proteobacteria_Alphaproteobacteria_Rhizobiales_Methylobacteriaceae_Methylobacterium_368	0	51	14	35	36	0	0
		Bacteria_Bacteroidota_Bacteroidia_Sphingobacteriales_Sphingobacteriaceae_Mucilaginibacter_354	0	0	0	0	18	0	0	40	11													Bacteria_Proteobacteria_Gammaproteobacteria_Burkholderiales_Oxalobacteraceae_Noviherbaspirillum_346	0	17	0	0	0	0	53	0	0	0	121	0	0	0	112	0		Bacteria_Actinobacteria_Actinobacteria_Micrococcales_Microbacteriaceae_Curtobacterium_370	33	30	0	23	31	21	32
		Bacteria_Proteobacteria_Gammaproteobacteria_Pseudomonadales_Pseudomonadaceae_Pseudomonas_355	0	0	0	0	0	0	31	0	153													Bacteria_Actinobacteriota_Actinobacteria_Frankiales_Nakamurellaceae_Nakamurella_347	18	17	0	49	51	0	0	0	0	35	28	8	0	34	0	0		Bacteria_Proteobacteria_Alphaproteobacteria_Sphingomonadales_Sphingomonadaceae_Sphingomonas_372	47	67	35	48	50	35	72
		Bacteria_Actinobacteriota_Actinobacteria_Micrococcales_Microbacteriaceae_Herbiconiux_356	0	0	0	0	42	0	0	0	0													Bacteria_Planctomycetota_Planctomycetes_Isosphaerales_Isosphaeraceae_Tundrisphaera_348	0	0	85	0	16	71	0	0	0	0	121	0	30	20	32	0		Bacteria_Proteobacteria_Gammaproteobacteria_Pseudomonadales_Pseudomonadaceae_Pseudomonas_373	17	34	60	18	34	11	0
		Bacteria_Planctomycetota_Planctomycetes_Isosphaerales_Isosphaeraceae_Tundrisphaera_357	90	15	0	18	70	102	0	21	0													Bacteria_Proteobacteria_Alphaproteobacteria_Rhizobiales_Rhizobiaceae_Allorhizobium-Neorhizobium-Pararhizobium-Rhizobium_349	0	0	0	0	0	0	0	0	449	0	0	0	0	56	0	0		Bacteria_Firmicutes_Erysipelotrichia_Erysipelotrichales_Erysipelotrichaceae_Turicibacter_374	0	0	0	0	17	0	0
		Bacteria_Proteobacteria_Gammaproteobacteria_Burkholderiales_Oxalobacteraceae_Massilia_358	79	24	0	0	36	0	0	0	0													Bacteria_Bacteroidota_Bacteroidia_Chitinophagales_Chitinophagaceae_NA_350	26	0	0	55	95	0	0	0	0	31	38	10	0	127	0	0		Bacteria_Proteobacteria_Alphaproteobacteria_Sphingomonadales_Sphingomonadaceae_Sphingomonas_375	0	0	0	17	24	0	18
		Bacteria_Proteobacteria_Gammaproteobacteria_Burkholderiales_Comamonadaceae_Rhizobacter_359	11	0	0	63	0	103	0	0	18													Bacteria_Bacteroidota_Bacteroidia_Cytophagales_Hymenobacteraceae_Hymenobacter_351	0	0	0	0	609	0	0	0	0	0	0	0	0	28	0	0		Bacteria_Proteobacteria_Alphaproteobacteria_Rhizobiales_Methylobacteriaceae_Methylobacterium_377	41	48	53	84	97	48	42
		Bacteria_Actinobacteriota_Actinobacteria_Corynebacteriales_Mycobacteriaceae_Mycobacterium_360	22	29	0	47	59	0	0	0	43													NA_NA_NA_NA_NA_NA_352	0	0	13	0	0	0	0	0	0	0	0	0	0	39	0	0		Bacteria_Proteobacteria_Alphaproteobacteria_Rhizobiales_Rhizobiaceae_Rhizobium_379	0	55	0	0	0	0	0
		Bacteria_Proteobacteria_Alphaproteobacteria_Rhizobiales_Rhizobiaceae_Aureimonas_361	128	0	0	0	0	0	0	0	0													Bacteria_Proteobacteria_Alphaproteobacteria_Azospirillales_Azospirillaceae_Azospirillum_353	0	0	0	0	0	0	0	0	0	22	8	0	0	0	23	50		Bacteria_Proteobacteria_Gammaproteobacteria_Pseudomonadales_Moraxellaceae_Moraxella_381	30	0	0	0	0	0	23
		Bacteria_Bacteroidota_Bacteroidia_Chitinophagales_Chitinophagaceae_NA_362	0	20	0	25	0	0	21	0	0													Bacteria_Bacteroidota_Bacteroidia_Sphingobacteriales_Sphingobacteriaceae_Mucilaginibacter_354	19	272	0	44	0	25	0	0	0	0	0	0	17	126	0	23		Bacteria_Firmicutes_Bacilli_Bacillales_Staphylococcaceae_Staphylococcus_382	0	22	0	0	0	33	55
		Bacteria_Firmicutes_Bacilli_Exiguobacterales_Exiguobacteraceae_Exiguobacterium_363	0	0	0	79	25	33	47	0	0													Bacteria_Proteobacteria_Gammaproteobacteria_Pseudomonadales_Pseudomonadaceae_Pseudomonas_355	0	0	0	0	0	0	56	0	66	31	0	0	0	118	0	0		Bacteria_Proteobacteria_Gammaproteobacteria_Enterobacteriales_Enterobacteriaceae_Pantoea_384	0	0	0	0	549	0	0
		Bacteria_Proteobacteria_Gammaproteobacteria_Enterobacterales_Alteromonadaceae_Alishewanella_364	0	0	0	13	0	0	0	0	0													Bacteria_Actinobacteriota_Actinobacteria_Micrococcales_Microbacteriaceae_Herbiconiux_356	55	0	0	0	0	168	0	0	98	0	0	0	63	32	39	61		Bacteria_Actinobacteria_Actinobacteria_Micrococcales_Microbacteriaceae_Curtobacterium_385	45	140	15	58	44	47	58
		Bacteria_Bacteroidota_Bacteroidia_Sphingobacteriales_Sphingobacteriaceae_Mucilaginibacter_365	0	0	41	71	33	0	33	0	24													Bacteria_Planctomycetota_Planctomycetes_Isosphaerales_Isosphaeraceae_Tundrisphaera_357	0	0	0	0	0	46	0	0	0	0	147	0	29	0	0	31		Bacteria_Proteobacteria_Gammaproteobacteria_Pseudomonadales_Pseudomonadaceae_Pseudomonas_386	0	40	0	0	0	0	0
		Bacteria_Proteobacteria_Gammaproteobacteria_Pseudomonadales_Moraxellaceae_Acinetobacter_366	70	0	0	34	0	0	0	0	0													Bacteria_Proteobacteria_Gammaproteobacteria_Burkholderiales_Oxalobacteraceae_Massilia_358	8	0	0	13	16	12	0	0	54	21	36	0	0	105	0	0		Bacteria_Proteobacteria_Alphaproteobacteria_Rhizobiales_Methylobacteriaceae_Methylobacterium_387	19	48	47	35	0	0	120
		Bacteria_Bacteroidota_Bacteroidia_Chitinophagales_Chitinophagaceae_Flavisolibacter_367	0	0	22	54	0	0	26	0	0													Bacteria_Proteobacteria_Gammaproteobacteria_Burkholderiales_Comamonadaceae_Rhizobacter_359	8	62	53	47	20	47	13	0	0	7	24	0	0	26	17	0		Bacteria_Proteobacteria_Betaproteobacteria_Burkholderiales_Oxalobacteraceae_Noviherbaspirillum_388	51	0	0	48	91	0	40
		Bacteria_Proteobacteria_Gammaproteobacteria_Burkholderiales_Comamonadaceae_Xylophilus_368	0	0	0	0	182	0	31	0	0													Bacteria_Actinobacteriota_Actinobacteria_Corynebacteriales_Mycobacteriaceae_Mycobacterium_360	0	0	0	0	44	0	42	0	27	31	0	16	0	98	0	0		Bacteria_Actinobacteria_Actinobacteria_Corynebacteriales_Mycobacteriaceae_Mycobacterium_390	43	63	0	0	0	0	0
		Bacteria_Proteobacteria_Alphaproteobacteria_Acetobacterales_Acetobacteraceae_Acidisphaera_369	169	0	13	87	0	83	0	0	0													Bacteria_Proteobacteria_Alphaproteobacteria_Rhizobiales_Rhizobiaceae_Aureimonas_361	0	0	0	0	0	0	111	0	79	0	0	0	137	131	45	40		Bacteria_Proteobacteria_Betaproteobacteria_Burkholderiales_Alcaligenaceae_Bordetella_391	0	0	0	0	0	0	0
		Bacteria_Proteobacteria_Alphaproteobacteria_Sphingomonadales_Sphingomonadaceae_Qipengyuania_370	42	0	0	40	37	41	0	0	0													Bacteria_Bacteroidota_Bacteroidia_Chitinophagales_Chitinophagaceae_NA_362	37	15	0	89	40	15	0	0	0	0	0	13	0	110	0	0		Bacteria_Proteobacteria_Gammaproteobacteria_Xanthomonadales_Xanthomonadaceae_Luteimonas_392	0	0	103	0	0	0	0
		Bacteria_Firmicutes_Bacilli_Lactobacillales_Carnobacteriaceae_Granulicatella_371	0	0	0	35	0	0	0	17	0													Bacteria_Firmicutes_Bacilli_Exiguobacterales_Exiguobacteraceae_Exiguobacterium_363	0	0	68	0	40	0	0	0	0	0	57	31	0	22	0	0		Bacteria_Proteobacteria_Betaproteobacteria_Burkholderiales_Oxalobacteraceae_Noviherbaspirillum_393	0	39	0	0	0	0	0
		Bacteria_Bacteroidota_Bacteroidia_Cytophagales_Spirosomaceae_Dyadobacter_372	0	73	14	0	0	0	33	0	0													Bacteria_Proteobacteria_Gammaproteobacteria_Enterobacterales_Alteromonadaceae_Alishewanella_364	0	14	0	0	0	0	0	0	0	0	0	0	0	107	0	0		Bacteria_Proteobacteria_Alphaproteobacteria_Rhodospirillales_Acetobacteraceae_Acidisphaera_398	62	0	0	0	0	0	0
		Bacteria_Actinobacteriota_Actinobacteria_Propionibacteriales_Nocardioidaceae_Nocardioides_373	0	19	12	0	0	0	0	0	49													Bacteria_Bacteroidota_Bacteroidia_Sphingobacteriales_Sphingobacteriaceae_Mucilaginibacter_365	0	0	0	71	0	0	28	28	0	48	32	0	0	34	0	0		Bacteria_Proteobacteria_Gammaproteobacteria_Xanthomonadales_Xanthomonadaceae_Stenotrophomonas_400	0	142	0	0	0	0	0
		Bacteria_Actinobacteriota_Thermoleophilia_Solirubrobacterales_Solirubrobacteraceae_Patulibacter_374	0	15	0	0	18	27	0	16	0													Bacteria_Proteobacteria_Gammaproteobacteria_Pseudomonadales_Moraxellaceae_Acinetobacter_366	112	86	0	0	0	0	110	0	12	0	0	0	0	32	0	0		Bacteria_Proteobacteria_Alphaproteobacteria_Sphingomonadales_Sphingomonadaceae_Sphingomonas_402	60	84	75	72	47	37	36
		Bacteria_Actinobacteriota_Actinobacteria_Micrococcales_Microbacteriaceae_Agrococcus_375	46	148	0	0	56	111	0	0	0													Bacteria_Bacteroidota_Bacteroidia_Chitinophagales_Chitinophagaceae_Flavisolibacter_367	0	0	0	56	25	0	0	0	53	0	0	0	0	102	0	0		Bacteria_Proteobacteria_Gammaproteobacteria_Xanthomonadales_Xanthomonadaceae_Luteimonas_403	0	0	0	0	0	0	0
		Bacteria_Bacteroidota_Bacteroidia_Cytophagales_Hymenobacteraceae_Hymenobacter_376	91	21	0	0	51	0	0	0	12													Bacteria_Proteobacteria_Gammaproteobacteria_Burkholderiales_Comamonadaceae_Xylophilus_368	0	0	0	0	0	0	32	0	71	0	47	0	0	0	0	0		Bacteria_Actinobacteria_Actinobacteria_Micrococcales_Microbacteriaceae_Microbacterium_404	0	19	0	0	0	0	0
		Bacteria_Proteobacteria_Alphaproteobacteria_Sphingomonadales_Sphingomonadaceae_Sphingomonas_377	61	0	26	0	89	0	0	0	0													Bacteria_Proteobacteria_Alphaproteobacteria_Acetobacterales_Acetobacteraceae_Acidisphaera_369	17	67	71	0	0	0	0	0	0	0	0	0	57	60	39	16		Bacteria_Proteobacteria_Alphaproteobacteria_Rhizobiales_Methylobacteriaceae_Methylobacterium_405	0	48	29	39	17	0	0
		Bacteria_Proteobacteria_Alphaproteobacteria_Caulobacterales_Caulobacteraceae_Caulobacter_378	264	0	24	15	0	64	0	0	0													Bacteria_Proteobacteria_Alphaproteobacteria_Sphingomonadales_Sphingomonadaceae_Qipengyuania_370	19	0	0	0	64	55	21	0	0	48	18	0	0	83	0	0		Bacteria_Proteobacteria_Gammaproteobacteria_Xanthomonadales_Xanthomonadaceae_Stenotrophomonas_408	0	110	0	0	0	0	0
		Bacteria_Bacteroidota_Bacteroidia_Sphingobacteriales_Sphingobacteriaceae_Mucilaginibacter_379	0	39	73	0	0	12	0	62	0													Bacteria_Firmicutes_Bacilli_Lactobacillales_Carnobacteriaceae_Granulicatella_371	17	180	32	0	37	35	44	9	114	0	0	0	0	30	23	25		Bacteria_Proteobacteria_Alphaproteobacteria_Rhizobiales_Aurantimonadaceae_Aureimonas_410	38	107	70	47	52	42	54
		Bacteria_Bacteroidota_Bacteroidia_Chitinophagales_Chitinophagaceae_Flavisolibacter_381	27	0	0	0	64	0	0	0	0													Bacteria_Bacteroidota_Bacteroidia_Cytophagales_Spirosomaceae_Dyadobacter_372	0	0	0	0	0	0	116	0	0	0	81	17	0	100	0	0		Bacteria_Actinobacteria_Actinobacteria_Propionibacteriales_Propionibacteriaceae_Propionibacterium_415	0	0	0	99	0	0	0
		Bacteria_Proteobacteria_Gammaproteobacteria_Enterobacterales_Yersiniaceae_NA_383	129	0	0	0	0	28	0	7	0													Bacteria_Actinobacteriota_Actinobacteria_Propionibacteriales_Nocardioidaceae_Nocardioides_373	0	0	30	0	0	15	59	0	0	0	24	0	0	49	0	0		Bacteria_Proteobacteria_Gammaproteobacteria_Pseudomonadales_Pseudomonadaceae_Pseudomonas_420	27	23	58	12	28	16	0
		Bacteria_Firmicutes_Bacilli_Lactobacillales_Aerococcaceae_Aerococcus_384	40	36	0	24	0	14	0	0	20													Bacteria_Actinobacteriota_Thermoleophilia_Solirubrobacterales_Solirubrobacteraceae_Patulibacter_374	14	10	0	23	50	0	0	0	0	11	47	0	0	28	0	0		Bacteria_Proteobacteria_Alphaproteobacteria_Rhizobiales_Rhizobiaceae_Rhizobium_421	0	10	0	0	0	0	0
		Bacteria_Firmicutes_Bacilli_Exiguobacterales_Exiguobacteraceae_Exiguobacterium_387	0	38	20	62	0	0	0	17	0													Bacteria_Actinobacteriota_Actinobacteria_Micrococcales_Microbacteriaceae_Agrococcus_375	0	0	0	0	0	115	33	0	0	0	0	0	0	94	0	0		Bacteria_Proteobacteria_Alphaproteobacteria_Rhizobiales_Methylobacteriaceae_Methylobacterium_425	24	13	0	28	11	23	28
		Bacteria_Proteobacteria_Alphaproteobacteria_Acetobacterales_Acetobacteraceae_NA_388	0	0	0	28	16	23	0	0	0													Bacteria_Bacteroidota_Bacteroidia_Cytophagales_Hymenobacteraceae_Hymenobacter_376	0	0	0	5	128	0	0	8	0	63	12	0	0	93	0	0		Bacteria_Proteobacteria_Alphaproteobacteria_Rhizobiales_Methylobacteriaceae_Methylobacterium_426	8	18	18	13	0	11	4
		Bacteria_Firmicutes_Clostridia_Clostridiales_Clostridiaceae_Clostridium sensu stricto 1_389	127	0	0	11	0	23	0	9	20													Bacteria_Proteobacteria_Alphaproteobacteria_Sphingomonadales_Sphingomonadaceae_Sphingomonas_377	0	0	0	0	90	88	0	0	0	66	0	0	0	68	0	0		Bacteria_Proteobacteria_Gammaproteobacteria_Xanthomonadales_Xanthomonadaceae_Stenotrophomonas_427	0	54	0	0	0	28	32
		Bacteria_Actinobacteriota_Actinobacteria_Corynebacteriales_Dietziaceae_Dietzia_390	75	18	0	25	31	65	8	10	13													Bacteria_Proteobacteria_Alphaproteobacteria_Caulobacterales_Caulobacteraceae_Caulobacter_378	42	71	58	0	0	0	0	0	0	0	0	0	0	90	0	0		Bacteria_Proteobacteria_Gammaproteobacteria_Pseudomonadales_Pseudomonadaceae_Pseudomonas_428	0	0	68	0	0	0	0
		Bacteria_Firmicutes_Bacilli_Bacillales_Planococcaceae_Chryseomicrobium_391	213	13	0	22	0	0	21	0	0													Bacteria_Bacteroidota_Bacteroidia_Sphingobacteriales_Sphingobacteriaceae_Mucilaginibacter_379	0	78	0	0	0	0	0	0	0	0	65	0	0	35	0	0		Bacteria_Proteobacteria_Betaproteobacteria_Burkholderiales_Comamonadaceae_Comamonas_430	0	0	0	0	0	0	92
		Bacteria_Firmicutes_Clostridia_Peptostreptococcales-Tissierellales_Family XI_Peptoniphilus_394	98	0	6	21	0	12	0	24	11													Bacteria_Proteobacteria_Gammaproteobacteria_Burkholderiales_Oxalobacteraceae_Massilia_380	0	0	0	0	0	0	550	0	0	0	0	0	0	37	0	0		Bacteria_Proteobacteria_Betaproteobacteria_Burkholderiales_Burkholderiaceae_Burkholderia_435	40	7	0	0	17	17	0
		Bacteria_Proteobacteria_Alphaproteobacteria_Rhizobiales_Rhizobiaceae_Allorhizobium-Neorhizobium-Pararhizobium-Rhizobium_397	0	0	16	0	0	0	0	0	8													Bacteria_Bacteroidota_Bacteroidia_Chitinophagales_Chitinophagaceae_Flavisolibacter_381	0	64	0	0	41	0	0	0	12	0	63	0	0	88	0	0		Bacteria_Proteobacteria_Gammaproteobacteria_Pseudomonadales_Moraxellaceae_Acinetobacter_440	24	36	0	0	0	0	0
		Bacteria_Proteobacteria_Gammaproteobacteria_Burkholderiales_Oxalobacteraceae_Massilia_398	28	68	33	40	78	0	58	0	0													Bacteria_Firmicutes_Bacilli_Erysipelotrichales_Erysipelatoclostridiaceae_Erysipelatoclostridium_382	0	545	0	0	0	0	0	0	0	0	0	0	0	86	0	0		Bacteria_Proteobacteria_Gammaproteobacteria_Xanthomonadales_Xanthomonadaceae_Dyella_442	0	0	0	0	0	0	94
		Bacteria_Firmicutes_Clostridia_Peptostreptococcales-Tissierellales_Peptostreptococcaceae_Paeniclostridium_399	0	0	35	46	0	0	0	23	0													Bacteria_Proteobacteria_Gammaproteobacteria_Enterobacterales_Yersiniaceae_NA_383	21	20	0	0	0	78	55	0	19	0	11	0	0	30	0	0		Bacteria_Proteobacteria_Alphaproteobacteria_Sphingomonadales_Sphingomonadaceae_Sphingomonas_443	0	0	0	22	24	0	27
		Bacteria_Proteobacteria_Gammaproteobacteria_Burkholderiales_Comamonadaceae_Xylophilus_400	0	0	0	0	0	0	35	36	0													Bacteria_Firmicutes_Bacilli_Lactobacillales_Aerococcaceae_Aerococcus_384	9	15	0	5	30	48	39	12	0	0	26	0	0	86	0	0		Bacteria_Proteobacteria_Alphaproteobacteria_Caulobacterales_Caulobacteraceae_NA_447	25	0	19	0	0	0	0
		Bacteria_Proteobacteria_Alphaproteobacteria_Rhizobiales_Xanthobacteraceae_Bradyrhizobium_401	0	0	0	37	79	0	19	0	0													Bacteria_Proteobacteria_Gammaproteobacteria_Burkholderiales_Oxalobacteraceae_Massilia_385	64	0	0	0	34	0	0	0	0	0	0	0	97	80	51	51		Bacteria_Proteobacteria_Gammaproteobacteria_Pseudomonadales_Moraxellaceae_Acinetobacter_450	25	19	0	43	0	20	38
		Bacteria_Myxococcota_Polyangia_Haliangiales_Haliangiaceae_Haliangium_402	0	0	0	0	11	0	0	0	0													Bacteria_Firmicutes_Bacilli_Exiguobacterales_Exiguobacteraceae_Exiguobacterium_387	30	33	0	0	51	0	69	0	0	0	0	0	0	0	0	0		Bacteria_Proteobacteria_Alphaproteobacteria_Rhizobiales_Aurantimonadaceae_Aureimonas_451	0	0	0	0	0	0	21
		Bacteria_Proteobacteria_Alphaproteobacteria_Rhizobiales_Beijerinckiaceae_NA_403	15	0	0	0	15	74	0	0	28													Bacteria_Proteobacteria_Alphaproteobacteria_Acetobacterales_Acetobacteraceae_NA_388	0	0	0	0	0	0	0	0	76	0	0	0	0	85	0	0		Bacteria_Proteobacteria_Alphaproteobacteria_Rhizobiales_Rhizobiaceae_Rhizobium_452	0	0	0	0	0	0	38
		Bacteria_Proteobacteria_Gammaproteobacteria_Burkholderiales_Oxalobacteraceae_Massilia_404	0	7	0	0	0	90	0	4	0													Bacteria_Firmicutes_Clostridia_Clostridiales_Clostridiaceae_Clostridium sensu stricto 1_389	0	0	0	56	0	11	48	0	63	0	44	0	0	85	0	0		Bacteria_Proteobacteria_Alphaproteobacteria_Sphingomonadales_Sphingomonadaceae_Novosphingobium_457	0	0	15	42	0	0	0
		Bacteria_Firmicutes_Bacilli_Lactobacillales_Carnobacteriaceae_Carnobacterium_405	492	0	0	0	0	0	0	0	0													Bacteria_Actinobacteriota_Actinobacteria_Corynebacteriales_Dietziaceae_Dietzia_390	0	61	19	43	36	14	15	0	0	0	0	0	0	29	0	60		Bacteria_Proteobacteria_Gammaproteobacteria_Pseudomonadales_Pseudomonadaceae_Pseudomonas_460	0	58	0	0	0	0	0
		Bacteria_Firmicutes_Bacilli_Bacillales_Bacillaceae_Bacillus_406	45	0	0	22	0	148	35	0	0													Bacteria_Firmicutes_Bacilli_Bacillales_Planococcaceae_Chryseomicrobium_391	7	0	0	0	34	17	0	0	38	0	51	0	0	15	0	60		Bacteria_Proteobacteria_Gammaproteobacteria_Xanthomonadales_Xanthomonadaceae_Luteimonas_463	0	0	0	0	0	0	37
		Bacteria_Bacteroidota_Bacteroidia_Chitinophagales_Chitinophagaceae_Flavisolibacter_407	185	4	0	8	0	0	0	0	0													Bacteria_Proteobacteria_Alphaproteobacteria_Rhizobiales_Rhizobiaceae_Ochrobactrum_392	0	0	0	0	0	0	0	0	322	0	0	0	0	83	0	0		Bacteria_Actinobacteria_Actinobacteria_Micrococcales_Microbacteriaceae_Curtobacterium_465	39	221	31	69	58	76	71
		Bacteria_Proteobacteria_Gammaproteobacteria_Pseudomonadales_Pseudomonadaceae_Pseudomonas_408	0	0	0	0	0	70	0	0	31													Bacteria_Firmicutes_Clostridia_Clostridiales_Clostridiaceae_Clostridium sensu stricto 1_393	0	0	0	0	0	0	0	0	277	0	0	0	0	69	0	0		Bacteria_Proteobacteria_Betaproteobacteria_Burkholderiales_Oxalobacteraceae_Noviherbaspirillum_466	0	0	0	37	0	0	35
		Bacteria_Actinobacteriota_Actinobacteria_Propionibacteriales_Propionibacteriaceae_Cutibacterium_410	49	0	0	0	0	0	9	0	0													Bacteria_Firmicutes_Clostridia_Peptostreptococcales-Tissierellales_Family XI_Peptoniphilus_394	24	0	53	0	43	81	38	0	0	0	0	0	15	0	0	16		Bacteria_Proteobacteria_Alphaproteobacteria_Rhodospirillales_Acetobacteraceae_Roseomonas_471	0	0	0	35	33	31	18
		Bacteria_Actinobacteriota_Actinobacteria_Corynebacteriales_Corynebacteriaceae_Corynebacterium_411	0	0	0	0	0	8	0	0	16													Bacteria_Actinobacteriota_Actinobacteria_Micrococcales_Microbacteriaceae_Microbacterium_395	0	0	0	0	58	0	92	0	0	81	0	0	0	25	0	0		Bacteria_Proteobacteria_Alphaproteobacteria_Rhizobiales_Methylobacteriaceae_Methylobacterium_477	0	27	21	21	22	0	0
		Bacteria_Proteobacteria_Alphaproteobacteria_Sphingomonadales_Sphingomonadaceae_Sphingomonas_412	78	21	0	0	0	0	0	23	0													Bacteria_Actinobacteriota_Actinobacteria_Corynebacteriales_Nocardiaceae_Williamsia_396	0	14	48	0	0	0	27	0	0	0	0	0	12	26	0	10		Bacteria_Proteobacteria_Betaproteobacteria_Burkholderiales_Comamonadaceae_Comamonas_478	0	0	0	0	0	0	82
		Bacteria_Proteobacteria_Gammaproteobacteria_Burkholderiales_Comamonadaceae_Pseudorhodoferax_413	0	0	16	40	0	0	62	40	0													Bacteria_Proteobacteria_Alphaproteobacteria_Rhizobiales_Rhizobiaceae_Allorhizobium-Neorhizobium-Pararhizobium-Rhizobium_397	0	49	0	0	0	0	0	0	0	0	0	0	0	43	0	0		Bacteria_Proteobacteria_Betaproteobacteria_Burkholderiales_Oxalobacteraceae_Noviherbaspirillum_479	0	9	0	0	0	0	0
		Bacteria_Actinobacteriota_Actinobacteria_Micrococcales_Micrococcaceae_Pseudarthrobacter_414	0	0	0	68	80	0	40	0	40													Bacteria_Proteobacteria_Gammaproteobacteria_Burkholderiales_Oxalobacteraceae_Massilia_398	29	38	0	0	60	0	0	0	2	0	0	0	0	81	0	0		Bacteria_Proteobacteria_Alphaproteobacteria_Rhizobiales_Aurantimonadaceae_Aureimonas_480	49	168	57	83	42	37	58
		Bacteria_Actinobacteriota_Actinobacteria_Micrococcales_Microbacteriaceae_Amnibacterium_417	48	0	0	0	0	12	0	17	0													Bacteria_Firmicutes_Clostridia_Peptostreptococcales-Tissierellales_Peptostreptococcaceae_Paeniclostridium_399	0	0	0	55	86	41	0	0	33	0	0	21	0	36	0	0		Bacteria_Proteobacteria_Alphaproteobacteria_Rhizobiales_Aurantimonadaceae_Aureimonas_487	54	26	0	0	0	0	0
		Bacteria_Bacteroidota_Bacteroidia_Sphingobacteriales_Sphingobacteriaceae_Pedobacter_419	148	0	0	0	81	0	11	0	0													Bacteria_Proteobacteria_Gammaproteobacteria_Burkholderiales_Comamonadaceae_Xylophilus_400	50	0	0	0	0	0	0	0	39	61	0	0	0	80	0	0		Bacteria_Proteobacteria_Alphaproteobacteria_Rhizobiales_Rhizobiaceae_Rhizobium_490	0	36	0	63	0	0	9
		Bacteria_Bacteroidota_Bacteroidia_Cytophagales_Spirosomaceae_Spirosoma_420	0	31	0	28	137	0	0	0	0													Bacteria_Proteobacteria_Alphaproteobacteria_Rhizobiales_Xanthobacteraceae_Bradyrhizobium_401	0	0	0	50	39	0	39	0	0	36	0	0	0	16	0	0		Bacteria_Proteobacteria_Alphaproteobacteria_Rhodospirillales_Acetobacteraceae_Roseomonas_492	0	0	0	24	15	25	0
		Bacteria_Proteobacteria_Gammaproteobacteria_Enterobacterales_Erwiniaceae_Pantoea_421	68	0	0	0	0	0	0	0	0													Bacteria_Proteobacteria_Alphaproteobacteria_Rhizobiales_Beijerinckiaceae_NA_403	0	0	0	13	42	0	0	0	0	18	27	0	0	78	0	0		Bacteria_Actinobacteria_Actinobacteria_Micrococcales_Microbacteriaceae_Microbacterium_494	0	0	0	0	0	0	0
		Bacteria_Armatimonadota_Fimbriimonadia_Fimbriimonadales_Fimbriimonadaceae_NA_422	3	23	0	0	8	0	0	20	0													Bacteria_Proteobacteria_Gammaproteobacteria_Burkholderiales_Oxalobacteraceae_Massilia_404	0	0	0	0	0	7	59	0	0	7	2	0	0	76	0	0		Bacteria_Proteobacteria_Gammaproteobacteria_Pseudomonadales_Moraxellaceae_Acinetobacter_497	25	22	0	0	0	19	0
		Bacteria_Proteobacteria_Gammaproteobacteria_Burkholderiales_Alcaligenaceae_Verticiella_423	0	0	0	12	0	11	0	0	0													Bacteria_Firmicutes_Bacilli_Bacillales_Bacillaceae_Bacillus_406	0	0	0	0	34	59	40	0	0	0	0	0	0	22	0	0		Bacteria_Actinobacteria_Actinobacteria_Pseudonocardiales_Pseudonocardiaceae_Actinomycetospora_498	0	69	0	0	0	0	144
		Bacteria_Proteobacteria_Gammaproteobacteria_Xanthomonadales_Xanthomonadaceae_Pseudoxanthomonas_425	0	52	0	0	0	284	0	0	0													Bacteria_Bacteroidota_Bacteroidia_Chitinophagales_Chitinophagaceae_Flavisolibacter_407	0	0	0	0	0	300	0	0	0	0	0	0	0	23	0	0		Bacteria_Proteobacteria_Alphaproteobacteria_Rhodospirillales_Rhodospirillales_Incertae_Sedis_Geminicoccus_502	0	0	0	0	0	0	0
		Bacteria_Proteobacteria_Gammaproteobacteria_Pseudomonadales_Moraxellaceae_Acinetobacter_426	0	0	0	0	0	0	83	0	0													Bacteria_Proteobacteria_Gammaproteobacteria_Pseudomonadales_Pseudomonadaceae_Pseudomonas_408	0	0	0	0	0	0	0	0	0	0	38	0	0	26	0	0		Bacteria_Proteobacteria_Gammaproteobacteria_Pseudomonadales_Pseudomonadaceae_Pseudomonas_504	0	160	0	0	0	0	0
		Bacteria_Proteobacteria_Gammaproteobacteria_Burkholderiales_Oxalobacteraceae_Massilia_427	0	40	0	0	0	0	0	0	0													Bacteria_Actinobacteriota_Actinobacteria_Propionibacteriales_Propionibacteriaceae_Cutibacterium_410	0	0	0	0	0	28	18	7	0	8	11	0	0	75	0	0		Bacteria_Proteobacteria_Alphaproteobacteria_Sphingomonadales_Sphingomonadaceae_Sphingomonas_506	27	11	0	16	0	0	0
		Bacteria_Proteobacteria_Gammaproteobacteria_Burkholderiales_Comamonadaceae_Comamonas_428	0	0	0	7	13	0	65	18	0													Bacteria_Actinobacteriota_Actinobacteria_Corynebacteriales_Corynebacteriaceae_Corynebacterium_411	0	64	64	0	21	13	55	0	48	25	0	0	0	30	0	0		Bacteria_Proteobacteria_Alphaproteobacteria_Rhizobiales_Methylobacteriaceae_Methylobacterium_507	0	24	10	18	15	0	0
		Bacteria_Proteobacteria_Alphaproteobacteria_Acetobacterales_Acetobacteraceae_Craurococcus-Caldovatus_429	0	7	0	0	0	0	0	17	0													Bacteria_Proteobacteria_Alphaproteobacteria_Sphingomonadales_Sphingomonadaceae_Sphingomonas_412	0	0	0	0	41	0	0	0	42	0	56	0	0	74	0	0		Bacteria_Proteobacteria_Alphaproteobacteria_Sphingomonadales_Sphingomonadaceae_Sphingobium_510	45	67	0	0	0	93	0
		Bacteria_Proteobacteria_Alphaproteobacteria_Rhizobiales_Devosiaceae_Devosia_431	0	0	0	0	71	0	0	18	0													Bacteria_Proteobacteria_Gammaproteobacteria_Burkholderiales_Comamonadaceae_Pseudorhodoferax_413	0	0	0	0	25	0	44	0	0	104	26	39	0	21	19	0		Bacteria_Actinobacteria_Actinobacteria_Pseudonocardiales_Pseudonocardiaceae_Actinomycetospora_513	0	0	0	0	0	0	0
		Bacteria_Actinobacteriota_Actinobacteria_Corynebacteriales_Nocardiaceae_Williamsia_432	0	0	37	0	0	0	0	0	0													Bacteria_Actinobacteriota_Actinobacteria_Micrococcales_Micrococcaceae_Pseudarthrobacter_414	0	0	0	0	53	28	0	0	0	0	0	0	0	49	0	0		Bacteria_Proteobacteria_Gammaproteobacteria_Pseudomonadales_Pseudomonadaceae_Pseudomonas_515	0	0	0	0	23	0	68
[truncated: 6,671 more rows]
[truncated: 5 more columns]

## Sheet: Fig S8
TREAT = treatment	TREAT	HEIGHT (cm)
A=UNTREATED	A	36
B=BROTH CONTROL	A	38.2
C=OWN	A	28
D=OTHER	A	33
	A	33
10 plants/treatment	A	32
	A	36.5
	A	33.5
	A	30
	A	33.5
	B	30
	B	34.5
	B	39
[truncated: 27 more rows]
